# Supplementary material for: Fiddler crab bioturbation determines consistent changes in bacterial communities across contrasting environmental conditions
Source: Sci Rep. 2019 Mar 6;9:3749. doi: 10.1038/s41598-019-40315-0 (PMC6403291; doi:10.1038/s41598-019-40315-0)
Supplement: Supplementary file 2 — Supplementary Dataset S2 [file 41598_2019_40315_MOESM2_ESM.xlsx]

## Sheet: Biochemistry
Thuwal	Surface							Subsurface							Deep
	S1	S2	S3	S4	S5	BS		SS1	SS2	SS3	SS4	SS5	BSS		D1	D2	D3	D4	D5	BD
PON	0.438 ± 0.05	0.592 ± 0.10	0.641 ± 0.11	0.609 ± 0.08	0.598 ± 0.07	0.717 ± 0.13		0.493 ± 0.04	0.495 ± 0.11	0.346 ± 0.03	0.375 ± 0.07	0.283 ± 0.07	0.292 ± 0.04		0.225 ± 0.03	0.222 ± 0.03	0.219 ± 0.01	0.236 ± 0.02	0.180 ± 0.03	0.126 ± 0.02
POC	5.176 ± 0.67	6.896 ± 0.93	8.757 ± 0.91	7.126 ± 1.33	7.595 ± 0.16	8.535 ± 1.37		5.839 ± 1.02	5.555 ± 0.95	4.885 ± 0.36	4.372 ± 0.39	4.772 ± 0.47	4.117 ± 0.51		8.927 ± 5.64	3.180 ± 0.44	2.701 ± 0.21	4.479 ± 1.18	2.408 ± 0.39	1.955 ± 0.23
PIN	0.051 ± 0.01	0.132 ± 0.08	0.109 ± 0.05	0.162 ± 0.11	0.177 ± 0.06	0.299 ± 0.10		0.166 ± 0.09	0.134 ± 0.06	0.099 ± 0.05	0.008 ± 0.004	0.174 ± 0.13	0.215 ± 0.19		0.105 ± 0.08	0.020 ± 0.01	0.080 ± 0.04	0.107 ± 0.05	0.073 ± 0.06	0.112 ± 0.06
PIC	61.322 ± 5.98	63.251 ± 4.19	59.769 ± 6.67	56.808 ± 8.38	60.642 ± 5.76	60.260 ± 5.49		63.878 ± 4.48	62.698 ± 3.69	64.439 ± 4.60	64.762 ± 4.20	58.268 ± 5.31	68.576 ± 7.42		64.343 ± 6.20	65.405 ± 3.63	64.453 ± 2.96	68.243 ± 2.23	64.185 ± 2.31	61.522 ± 5.28
Nitrite	0.00006 ± 0.00001	0.00006 ± 0.00001	0.00006 ± 0.00001	0.00006 ± 0.00001	0.00007 ± 0.00001	0.00008 ± 0.00002		0.00006 ± 0.00001	0.0001 ± 0.00001	0.00005 ± 0.000007	0.00003 ± 0.000004	0.00003 ± 0.000007	0.00004 ± 0.000007		0.00005 ± 0.000005	0.00004 ± 0.00001	0.00004 ± 0.000006	0.00004 ± 0.000007	0.00003 ± 0.00003	0.00005 ± 0.000006
Phosphate	0.001 ± 0.0004	0.002 ± 0.0008	0.001 ± 0.0003	0.001 ± 0.0006	0.001 ± 0.0004	0.001 ± 0.0004		0.001 ± 0.0005	0.001 ± 0.0003	0.001 ± 0.0003	0.0004 ± 0.0001	0.0004 ± 0.0001	0.0002 ± 0.0001		0.001 ± 0.00004	0.0006 ± 0.00002	0.0007 ± 0.0001	0.0006 ± 0.0001	0.0006 ± 0.00002	0.0003 ± 0.00004
Silicate	0.023 ± 0.01	0.026 ± 0.01	0.0253 ± 0.01	0.025 ± 0.01	0.026 ± 0.01	0.023 ± 0.01		0.025 ± 0.01	0.019 ± 0.01	0.018 ± 0.01	0.019 ± 0.003	0.021 ± 0.003	0.018 ± 0.003		0.021 ± 0.002	0.019 ± 0.0004	0.012 ± 0.001	0.019 ± 0.002	0.02 ± 0.002	0.017 ± 0.003
Nitrate	0.00006 ± 0.000001	0.0001 ± 0.000006	0.0001 ± 0.00002	0.0001 ± 0.00002	0.0001 ± 0.00002	0.001 ± 0.0002		0.0001 ± 0.0002	0.0001 ± 0.00004	0.00004 ± 0.000007	0.00003 ± 0.000009	0.00004 ± 0.000009	0.0006 ± 0.0002		0.0001 ± 0.00002	0.0001 ± 0.00008	0.0001 ± 0.00001	0.0001 ± 0.00001	0.0001 ± 0.00001	0.0008 ± 0.0001
Sulphate	2.432 ± 0.99	2.577 ± 0.95	2.970 ± 1.07	3.243 ± 1.46	3.195 ± 1.33	2.478 ± 1.03		1.958 ± 0.66	2.012 ± 0.77	2.037 ± 0.76	1.369 ± 0.37	1.656 ± 0.49	1.560 ± 0.61		0.897 ± 0.06	1.008 ± 0.01	0.856 ± 0.02	0.801 ± 0.02	0.626 ± 0.05	0.997 ± 0.11
U	0.001 ± 0.001	0.002 ± 0.0002	0.006 ± 0.002	0.003 ± 0.002	0.002 ± 0.001	0.003 ± 0.001		0.007 ± 0.001	0.003 ± 0.001	0.002 ± 0.0003	0.002 ± 0.001	0.012 ± 0.01	0.003 ± 0.001		0.002 ± 0.0004	0.002 ± 0.0003	0.002 ± 0.0002	0.003 ± 0.001	0.002 ± 0.001	0.002 ± 0.0003
Pb	0.002 ± 0.001	0.001 ± 0.0004	0.004 ± 0.002	0.003 ± 0.001	0.001 ± 0.001	0.003 ± 0.001		0.002 ± 0.001	0.002 ± 0.0002	0.002 ± 0.0004	0.002 ± 0.001	0.011 ± 0.01	0.003 ± 0.001		0.002 ± 0.0002	0.002 ± 0.0001	0.002 ± 0.0001	0.003 ± 0.001	0.002 ± 0.001	0.002 ± 0.0002
Al	26.407 ± 3.11	25.376 ± 1.96	30.396 ± 5.95	25.792 ± 3.83	25.406 ± 3.88	21.434 ± 1.02		28.979 ± 3.51	28.868 ± 4.06	30.386 ± 6.31	34.811 ± 10.66	24.181 ± 1.67	24.822 ± 1.56		25.789 ± 2.21	27.238 ± 2.12	28.546 ± 2.08	33.105 ± 5.22	32.792 ± 9.43	26.010 ± 2.66
Mn	0.217 ± 0.03	0.206 ± 0.02	0.266 ± 0.04	0.223 ± 0.03	0.212 ± 0.03	0.176 ± 0.004		0.231 ± 0.03	0.227 ± 0.03	0.245 ± 0.11	0.287 ± 0.09	0.214 ± 0.02	0.205 ± 0.02		0.203 ± 0.01	0.222 ± 0.02	0.231 ± 0.02	0.267 ± 0.04	0.261 ± 0.08	0.202 ± 0.01
Fe	23.127 ± 2.39	23.089 ± 2.27	28.732 ± 5.26	22.085 ± 4.51	21.309 ± 1.58	17.331 ± 1.99		24.857 ± 3.04	21.863 ± 1.91	23.978 ± 5.87	25.835 ± 3.91	20.761 ± 0.74	16.551 ± 4.02		21.707 ± 2.80	22.281 ± 3.71	24.982 ± 2.41	26.909 ± 2.22	27.575 ± 6.27	20.817 ± 1.66
Co	0.005 ± 0.001	0.004 ± 0.001	0.008 ± 0.002	0.006 ± 0.002	0.005 ± 0.001	0.005 ± 0.001		0.005 ± 0.001	0.006 ± 0.001	0.006 ± 0.001	0.007 ± 0.002	0.014 ± 0.01	0.006 ± 0.001		0.005 ± 0.0003	0.005 ± 0.0004	0.005 ± 0.0004	0.008 ± 0.001	0.006 ± 0.002	0.005 ± 0.0003
Ti	3.237 ± 0.35	3.041 ± 0.23	3.727 ± 0.79	3.144 ± 0.67	2.967 ± 0.39	2.488 ± 0.10		3.343 ± 0.38	3.531 ± 0.67	3.614 ± 0.75	4.129 ± 1.32	3.021 ± 0.17	2.629 ± 0.37		3.028 ± 0.15	3.021 ± 0.11	3.271 ± 0.17	3.734 ± 0.69	3.939 ± 1.13	2.846 ± 0.02
V	0.041 ± 0.004	0.039 ± 0.003	0.051 ± 0.01	0.040 ± 0.01	0.038 ± 0.01	0.034 ± 0.003		0.045 ± 0.01	0.043 ± 0.01	0.047 ± 0.01	0.053 ± 0.02	0.049 ± 0.01	0.037 ± 0.01		0.039 ± 0.003	0.041 ± 0.004	0.044 ± 0.003	0.049 ± 0.01	0.049 ± 0.01	0.038 ± 0.003
Ni	0.143 ± 0.02	0.122 ± 0.01	0.155 ± 0.03	0.118 ± 0.02	0.114 ± 0.05	0.101 ± 0.02		0.133 ± 0.01	0.119 ± 0.02	0.131 ± 0.03	0.141 ± 0.04	0.123 ± 0.05	0.097 ± 0.02		0.117 ± 0.01	0.117 ± 0.02	0.131 ± 0.03	0.141 ± 0.04	0.144 ± 0.05	0.118 ± 0.01
Farasan	Surface							Subsurface							Deep
	S1	S2	S3	S4	S5	BS		SS1	SS2	SS3	SS4	SS5	BSS		D1	D2	D3	D4	D5	BD
PON	0.652 ± 0.002	0.451 ± 0.24	0.738 ± 0.18	0.731 ± 0.12	0.805 ± 0.24	1.004 ± 0.21		0.491 ± 0.14	0.478 ± 0.12	0.565 ± 0.12	0.528 ± 0.16	0.607± 0.06	0.515 ± 0.29		0.641 ± 0.26	0.415 ± 0.11	0.249 ± 0.04	0.215 ± 0.01	0.142 ± 0.04	0.241 ± 0.02
POC	14.074 ± 2.09	10.588 ± 3.02	24.128 ± 11.32	10.291 ± 2.60	27.027 ± 8.07	18.157 ± 2.78		7.446 ± 1.76	16.936 ± 9.21	10.495 ± 2.03	8.052 ± 1.93	13.053 ± 4.13	11.364 ± 2.51		9.526 ± 3.05	6.171 ± 1.84	7.893 ± 3.21	4.801 ± 1.25	4.070 ± 0.93	3.464 ± 0.26
PIN	0.159 ± 0.11	0.201 ± 0.03	0.076 ± 0.05	0.197 ± 0.08	0.201 ± 0.09	0.596 ± 0.43		0.145 ± 0.05	0.055 ± 0.04	0.111 ± 0.05	0.0912 ± 0.07	0.054 ± 0.01	0.420 ± 0.14		0.145 ± 0.11	0.086 ± 0.04	0.073 ± 0.05	0.136 ± 0.07	0.062 ± 0.05	0.174 ± 0.07
PIC	48.731 ± 24.38	84.214 ± 4.75	71.934 ± 13.26	82.593 ± 3.13	68.359 ± 11.45	74.695 ± 1.85		87.285 ± 4.01	79.365 ± 6.69	78.722 ± 2.50	52.390 ± 26.23	77.391 ± 7.82	76.434 ± 0.46		82.690 ± 3.67	91.073 ± 3.23	84.363 ± 3.58	86.889 ± 3.02	92.233 ± 0.99	82.652 ± 7.02
Nitrite	0.0001 ± 0.00004	0.0001 ± 0.00002	0.0001 ± 0.00002	0.0001 ± 0.00003	0.0001 ± 0.00003	0.0003 ± 0.0001		0.0001 ± 0.00003	0.0001 ± 0.00002	0.0001 ± 0.00003	0.0001 ± 0.00002	0.0001 ± 0.00002	0.0001 ± 0.0001		0.00004 ± 0.00003	0.00004 ± 0.00002	0.00004 ± 0.00001	0.00003 ± 0.00001	0.00003 ± 0.00001	0.0001 ± 0.0001
Phosphate	0.0003 ± 0.0001	0.0003 ± 0.0001	0.001 ± 0.0002	0.001 ± 0.0003	0.001 ± 0.0002	0.001 ± 0.0003		0.0002 ± 0.0001	0.0002 ± 0.0001	0.0002 ± 0.0001	0.0003 ± 0.0001	0.0001 ± 0.0001	0.0003 ± 0.0001		0.0003 ± 0.0002	0.0002 ± 0.0001	0.0001 ± 0.00001	0.0001 ± 0.00001	0.0001 ± 0.00001	0.0002 ± 0.0001
Silicate	0.031 ± 0.01	0.026 ± 0.01	0.027 ± 0.01	0.027 ± 0.01	0.025 ± 0.01	0.038 ± 0.01		0.025 ± 0.01	0.031 ± 0.01	0.028 ± 0.01	0.034 ± 0.01	0.029 ± 0.01	0.042 ± 0.01		0.028 ± 0.01	0.024 ± 0.01	0.023 ± 0.01	0.025 ± 0.01	0.023 ± 0.01	0.041 ± 0.01
Nitrate	0.0003 ± 0.0002	0.0004 ± 0.0002	0.0004 ± 0.0002	0.0004 ± 0.0003	0.0004 ± 0.0003	0.002 ± 0.0004		0.0004 ± 0.0003	0.0004 ± 0.0003	0.0004 ± 0.0003	0.0004 ± 0.0003	0.0004 ± 0.0002	0.002 ± 0.0002		0.0004 ± 0.0003	0.001 ± 0.0003	0.001 ± 0.0004	0.0004 ± 0.0003	0.0004 ± 0.0003	0.002 ± 0.0004
Sulphate	1.212 ± 0.38	1.151 ± 0.38	1.489 ± 0.65	1.339 ± 0.44	1.543 ± 0.64	1.653 ± 0.51		0.847 ± 0.22	0.983 ± 0.39	0.854 ± 0.23	0.859 ± 0.31	0.941 ± 0.34	0.915 ± 0.33		0.857 ± 0.30	0.723 ± 0.22	0.565 ± 0.15	0.508 ± 0.14	0.526 ± 0.09	0.703 ± 0.09
U	0.003 ± 0.0002	0.003 ± 0.001	0.003 ± 0.001	0.003 ± 0.001	0.003 ± 0.001	0.003 ± 0.001		0.003 ± 0.001	0.002 ± 0.0002	0.007 ± 0.004	0.003 ± 0.0003	0.003 ± 0.0003	0.003 ± 0.001		0.003 ± 0.0004	0.003 ± 0.0004	0.003 ± 0.0003	0.025 ± 0.02	0.004 ± 0.001	0.005 ± 0.002
Pb	0.004 ± 0.001	0.005 ± 0.003	0.004 ± 0.002	0.002 ± 0.0002	0.003 ± 0.001	0.001 ± 0.001		0.002 ± 0.0004	0.002 ± 0.001	0.005 ± 0.004	0.002 ± 0.001	0.002 ± 0.0003	0.001 ± 0.001		0.003 ± 0.001	0.001 ± 0.0003	0.001 ± 0.0003	0.021 ± 0.02	0.002 ± 0.001	0.004 ± 0.001
Al	21.276 ± 1.94	26.730 ± 6.33	20.592 ± 3.74	12.485 ± 2.44	15.526 ± 1.89	15.470 ± 2.93		16.089 ± 1.91	13.175 ± 1.59	14.127 ± 2.95	11.503 ± 2.49	17.251 ± 2.91	17.507 ± 2.03		14.104 ± 3.62	12.402 ± 3.54	10.116 ± 2.13	13.616 ± 2.58	14.123 ± 2.43	13.601 ± 2.08
Mn	0.151 ± 0.003	0.182 ± 0.04	0.148 ± 0.01	0.116 ± 0.01	0.107 ± 0.01	0.137 ± 0.03		0.141 ± 0.02	0.122 ± 0.03	0.132 ± 0.01	0.109 ± 0.02	0.159 ± 0.02	0.156 ± 0.01		0.118 ± 0.02	0.112 ± 0.02	0.104 ± 0.02	0.155 ± 0.04	0.144 ± 0.02	0.148 ± 0.04
Fe	12.640 ± 2.88	16.167 ± 4.95	12.337 ± 2.33	10.630 ± 2.22	9.281 ± 2.17	10.661 ± 3.84		11.944 ± 2.81	9.891 ± 0.49	11.044 ± 2.38	9.648 ± 2.41	14.195 ± 3.23	14.518 ± 2.44		10.879 ± 3.19	10.051 ± 3.11	7.909 ± 1.86	11.034 ± 2.58	11.436 ± 2.89	12.378 ± 2.22
Co	0.003 ± 0.001	0.004 ± 0.001	0.004 ± 0.0004	0.003 ± 0.001	0.003 ± 0.001	0.003 ± 0.001		0.003 ± 0.001	0.003 ± 0.0003	0.008 ± 0.004	0.003 ± 0.001	0.004 ± 0.001	0.004 ± 0.001		0.003 ± 0.0004	0.003 ± 0.001	0.003 ± 0.0004	0.025 ± 0.02	0.004 ± 0.001	0.004 ± 0.002
Ti	2.373 ± 0.22	2.89 ± 0.73	2.683 ± 0.44	2.199 ± 0.69	1.974 ± 0.12	1.915 ± 0.49		2.592 ± 0.63	2.161 ± 0.08	2.315 ± 0.22	2.182 ± 0.11	2.771 ± 0.28	2.453 ± 0.05		2.259 ± 0.46	2.304 ± 0.32	2.241 ± 0.37	2.716 ± 0.40	2.762 ± 0.54	2.193 ± 0.15
V	0.030 ± 0.001	0.036 ± 0.01	0.029 ± 0.001	0.031 ± 0.01	0.019 ± 0.0004	0.026 ± 0.01		0.027 ± 0.01	0.024 ± 0.01	0.031 ± 0.003	0.022 ± 0.004	0.033 ± 0.002	0.031 ± 0.001		0.023 ± 0.01	0.023 ± 0.004	0.018 ± 0.001	0.049 ± 0.03	0.026 ± 0.004	0.041 ± 0.02
Ni	0.055 ± 0.03	0.081 ± 0.04	0.063 ± 0.02	0.051 ± 0.02	0.047 ± 0.02	0.049 ± 0.03		0.058 ± 0.03	0.043 ± 0.01	0.061 ± 0.02	0.046 ± 0.02	0.071 ± 0.03	0.071 ± 0.03		0.056 ± 0.03	0.052 ± 0.03	0.042 ± 0.02	0.079 ± 0.04	0.061 ± 0.03	0.051 ± 0.01
Mngazana	Surface							Subsurface							Deep
	S1	S2	S3	S4	S5	BS		SS1	SS2	SS3	SS4	SS5	BSS		D1	D2	D3	D4	D5	BD
PON	2.610 ± 0.10	2.705 ± 0.38	2.850 ± 0.29	2.533 ± 0.14	2.628 ± 0.28	2.600 ± 0.40		2.732 ± 0.26	2.133 ± 0.17	2.674 ± 0.28	2.799 ± 0.11	2.653 ± 0.22	2.606 ± 0.22		2.614 ± 0.17	2.433 ± 0.09	2.480 ± 0.21	2.441 ± 0.21	2.438 ± 0.23	2.174 ± 0.06
POC	35.250 ± 1.38	34.808 ± 1.69	34.727 ± 2.66	32.223 ± 1.99	33.738 ± 3.19	39.299 ± 4.02		33.520 ± 2.99	33.548 ± 1.94	31.076 ± 3.64	33.749 ± 0.95	32.951 ± 1.92	33.962 ± 3.17		32.316 ± 0.68	32.395 ± 1.86	30.587 ± 2.45	31.542 ± 1.91	29.968 ± 2.16	30.205 ± 1.39
PIN	0.290 ± 0.06	0.135 ± 0.11	0.048 ± 0.04	0.287 ± 0.12	0.194 ± 0.04	0.236 ± 0.15		0.123 ± 0.05	0.479 ± 0.057	0.020 ± 0.001	0.095 ± 0.03	0.111 ± 0.06	0.10 ± 0.06		0.092 ± 0.04	0.197 ± 0.12	0.163 ± 0.03	0.051 ± 0.04	1.379 ± 1.23	0.192 ± 0.15
PIC	1.230 ± 0.54	0.938 ± 0.76	1.442 ± 0.31	2.163 ± 0.79	1.169 ± 0.51	0.265 ± 0.07		2.702 ± 1.21	0.244 ± 0.15	1.077 ± 0.97	1.442 ± 0.61	2.186 ± 1.68	2.340 ± 0.78		0.514 ± 0.22	1.791 ± 0.55	1.822 ± 0.79	1.210 ± 0.15	9.955 ± 8.54	0.918 ± 0.51
Nitrite	0.001 ± 0.0001	0.001 ± 0.0001	0.001 ± 0.0001	0.001 ± 0.0001	0.001 ± 0.0002	0.001 ± 0.0001		0.001 ± 0.0001	0.001 ± 0.0001	0.001 ± 0.0001	0.001 ± 0.0001	0.001 ± 0.0002	0.001 ± 0.0001		0.001 ± 0.0001	0.001 ± 0.0001	0.001 ± 0.0003	0.001 ± 0.0001	0.001 ± 0.0001	0.001 ± 0.0001
Phosphate	0.038 ± 0.01	0.039± 0.004	0.041 ± 0.004	0.038 ± 0.004	0.040 ± 0.01	0.034 ± 0.01		0.041 ± 0.01	0.046 ± 0.01	0.048 ± 0.01	0.048 ± 0.01	0.044 ± 0.01	0.034 ± 0.01		0.035 ± 0.01	0.042 ± 0.0004	0.033 ± 0.01	0.028 ± 0.01	0.031 ± 0.01	0.039 ± 0.01
Silicate	0.061 ± 0.01	0.072 ± 0.004	0.067 ± 0.002	0.075 ± 0.003	0.067 ± 0.01	0.060 ± 0.01		0.065 ± 0.01	0.066 ± 0.01	0.063 ± 0.01	0.070 ± 0.01	0.075 ± 0.004	0.051 ± 0.01		0.071 ± 0.012	0.076 ± 0.01	0.073 ± 0.016	0.069 ± 0.02	0.069 ± 0.01	0.056 ± 0.02
Nitrate	0.001 ± 0.0003	0.0004 ± 0.0002	0.0004 ± 0.0002	0.0007 ± 0.0004	0.0008 ± 0.0003	0.0006 ± 0.0004		0.0004 ± 0.0001	0.0007 ± 0.0003	0.0003 ± 0.0001	0.0003 ± 0.0001	0.0008 ± 0.0003	0.0006 ± 0.0003		0.0009 ± 0.0004	0.002 ± 0.001	0.001 ± 0.001	0.001 ± 0.001	0.001 ± 0.001	0.003 ± 0.002
Sulphate	1.550 ± 0.19	1.596 ± 0.17	1.617 ± 0.24	1.643 ± 0.15	1.804 ± 0.28	2.171 ± 0.13		1.329 ± 0.06	1.255 ± 0.19	1.289 ± 0.15	1.223 ± 0.17	1.372 ± 0.24	1.482 ± 0.22		1.786 ± 0.16	1.744 ± 0.04	1.711 ± 0.17	1.808 ± 0.31	1.748 ± 0.12	1.651 ± 0.432
U	0.003 ± 0.001	0.003 ± 0.0004	0.003 ± 0.0003	0.003 ± 0.0002	0.007 ± 0.003	0.003 ± 0.0003		0.003 ± 0.0002	0.003 ± 0.001	0.002 ± 0.0004	0.002 ± 0.0002	0.002 ± 0.0003	0.002 ± 0.0003		0.003 ± 0.0002	0.003 ± 0.001	0.002 ± 0.0002	0.005 ± 0.002	0.003 ± 0.001	0.003 ± 0.0003
Pb	0.016 ± 0.001	0.017 ± 0.001	0.016 ± 0.001	0.016 ± 0.002	0.018 ± 0.004	0.012 ± 0.001		0.013 ± 0.0001	0.017 ± 0.004	0.012 ± 0.002	0.013 ± 0.0004	0.014 ± 0.001	0.012 ± 0.001		0.015 ± 0.003	0.016 ± 0.004	0.013 ± 0.001	0.016 ± 0.002	0.014 ± 0.001	0.012 ± 0.001
Al	67.470 ± 12.07	81.663 ± 8.09	76.071 ± 2.28	78.606 ± 10.696	68.621 ± 2.48	65.621 ± 3.21		64.490 ± 3.74	67.768 ± 13.07	64.046 ± 11.09	59.485 ± 6.07	68.039 ± 9.41	57.372 ± 9.22		65.864 ± 4.13	83.145 ± 18.42	62.83 ± 2.04	73.063 ± 3.93	61.399 ± 9.16	64.596 ± 8.02
Mn	0.780 ± 0.18	1.009 ± 0.12	0.918 ± 0.07	0.995 ± 0.15	0.871 ± 0.06	0.556 ± 0.16		0.794 ± 0.08	0.653 ± 0.31	0.597 ± 0.12	0.738 ± 0.27	0.890 ± 0.09	0.288 ± 0.03		0.664 ± 0.15	1.069 ± 0.3	0.625 ± 0.14	0.752 ± 0.06	0.494 ± 0.11	0.245 ± 0.02
Fe	54.860 ± 6.22	59.271 ± 7.14	57.949 ± 7.18	56.366 ± 10.75	48.165 ± 1.72	42.231 ± 3.34		45.717 ± 0.50	52.891 ± 9.24	42.634 ± 7.31	45.659 ± 2.36	49.414 ± 3.91	41.122 ± 2.64		54.380 ± 8.22	56.708 ± 12.73	48.11 ± 2.72	51.147 ± 3.92	51.907 ± 3.72	39.354 ± 2.55
Co	0.013 ± 0.0004	0.014 ± 0.001	0.014 ± 0.001	0.013 ± 0.002	0.016 ± 0.003	0.010 ± 0.001		0.012 ± 0.0004	0.012 ± 0.003	0.010 ± 0.002	0.012 ± 0.002	0.012 ± 0.001	0.009 ± 0.0004		0.013 ± 0.002	0.015 ± 0.004	0.012 ± 0.001	0.014 ± 0.001	0.012 ± 0.001	0.011 ± 0.001
Ti	5.045 ± 0.22	5.482 ± 0.36	5.381 ± 0.38	5.133 ± 0.64	4.579 ± 0.19	4.699 ± 0.09		4.281 ± 0.15	5.358 ± 0.68	4.0278 ± 0.69	4.419 ± 0.16	4.826 ± 0.33	4.497 ± 0.22		5.286 ± 0.91	5.418 ± 1.18	4.378 ± 0.15	4.752 ± 0.35	4.705 ± 0.21	4.456 ± 0.50
V	0.091 ± 0.01	0.097 ± 0.01	0.095 ± 0.01	0.092 ± 0.01	0.086 ± 0.01	0.075 ± 0.004		0.079 ± 0.001	0.093 ± 0.01	0.073 ± 0.01	0.081 ± 0.001	0.086 ± 0.01	0.072 ± 0.01		0.095 ± 0.02	0.098 ± 0.02	0.083 ± 0.004	0.089 ± 0.01	0.088 ± 0.01	0.0770 ± 0.01
Ni	0.326 ± 0.02	0.349 ± 0.03	0.342 ± 0.03	0.336 ± 0.05	0.302 ± 0.01	0.256 ± 0.02		0.283 ± 0.003	0.329 ± 0.06	0.264 ± 0.04	0.285 ± 0.01	0.311 ± 0.03	0.249 ± 0.02		0.343 ± 0.06	0.358 ± 0.09	0.298 ± 0.02	0.315 ± 0.03	0.318 ± 0.03	0.241 ± 0.02
Thuwal	Subsurface
	SS1	SS2	SS3	SS4	SS5	BSS
PON µg N/mg	0.493 ± 0.04	0.495 ± 0.11	0.346 ± 0.03	0.375 ± 0.07	0.283 ± 0.07	0.292 ± 0.04
POC µg C/mg	5.839 ± 1.02	5.555 ± 0.95	4.885 ± 0.36	4.372 ± 0.39	4.772 ± 0.47	4.117 ± 0.51
PIN µg N/mg	0.166 ± 0.09	0.134 ± 0.06	0.099 ± 0.05	0.008 ± 0.004	0.174 ± 0.13	0.215 ± 0.19
PIC µg C/mg	63.878 ± 4.48	62.698 ± 3.69	64.439 ± 4.60	64.762 ± 4.20	58.268 ± 5.31	68.576 ± 7.42
Nitrite µg N/mg	0.00006 ± 0.00001	0.0001 ± 0.00001	0.00005 ± 0.000007	0.00003 ± 0.000004	0.00003 ± 0.000007	0.00004 ± 0.000007
Phosphate µg P/mg	0.001 ± 0.0005	0.001 ± 0.0003	0.001 ± 0.0003	0.0004 ± 0.0001	0.0004 ± 0.0001	0.0002 ± 0.0001
Silicate µg Si/mg	0.025 ± 0.01	0.019 ± 0.01	0.018 ± 0.01	0.019 ± 0.003	0.021 ± 0.003	0.018 ± 0.003
Nitrate µg N/mg	0.0001 ± 0.0002	0.0001 ± 0.00004	0.00004 ± 0.000007	0.00003 ± 0.000009	0.00004 ± 0.000009	0.0006 ± 0.0002
Sulphate µg S/mg	1.958 ± 0.66	2.012 ± 0.77	2.037 ± 0.76	1.369 ± 0.37	1.656 ± 0.49	1.560 ± 0.61
U ug/mg	0.007 ± 0.001	0.003 ± 0.001	0.002 ± 0.0003	0.002 ± 0.001	0.012 ± 0.01	0.003 ± 0.001
Pb ug/mg	0.002 ± 0.001	0.002 ± 0.0002	0.002 ± 0.0004	0.002 ± 0.001	0.011 ± 0.01	0.003 ± 0.001
Al ug/mg	28.979 ± 3.51	28.868 ± 4.06	30.386 ± 6.31	34.811 ± 10.66	24.181 ± 1.67	24.822 ± 1.56
Mn ug/mg	0.231 ± 0.03	0.227 ± 0.03	0.245 ± 0.11	0.287 ± 0.09	0.214 ± 0.02	0.205 ± 0.02
Fe ug/mg	24.857 ± 3.04	21.863 ± 1.91	23.978 ± 5.87	25.835 ± 3.91	20.761 ± 0.74	16.551 ± 4.02
Co ug/mg	0.005 ± 0.001	0.006 ± 0.001	0.006 ± 0.001	0.007 ± 0.002	0.014 ± 0.01	0.006 ± 0.001
Ti ug/mg	3.343 ± 0.38	3.531 ± 0.67	3.614 ± 0.75	4.129 ± 1.32	3.021 ± 0.17	2.629 ± 0.37
V ug/mg	0.045 ± 0.01	0.043 ± 0.01	0.047 ± 0.01	0.053 ± 0.02	0.049 ± 0.01	0.037 ± 0.01
Ni ug/ mg	0.133 ± 0.01	0.119 ± 0.02	0.131 ± 0.03	0.141 ± 0.04	0.123 ± 0.05	0.097 ± 0.02
Farasan	Subsurface
	SS1	SS2	SS3	SS4	SS5	BSS
PON µg N/mg	0.491 ± 0.14	0.478 ± 0.12	0.565 ± 0.12	0.528 ± 0.16	0.607± 0.06	0.515 ± 0.29
POC µg C/mg	7.446 ± 1.76	16.936 ± 9.21	10.495 ± 2.03	8.052 ± 1.93	13.053 ± 4.13	11.364 ± 2.51
PIN µg N/mg	0.145 ± 0.05	0.055 ± 0.04	0.111 ± 0.05	0.0912 ± 0.07	0.054 ± 0.01	0.420 ± 0.14
PIC µg C/mg	87.285 ± 4.01	79.365 ± 6.69	78.722 ± 2.50	52.390 ± 26.23	77.391 ± 7.82	76.434 ± 0.46
Nitrite µg N/mg	0.0001 ± 0.00003	0.0001 ± 0.00002	0.0001 ± 0.00003	0.0001 ± 0.00002	0.0001 ± 0.00002	0.0001 ± 0.0001
Phosphate µg P/mg	0.0002 ± 0.0001	0.0002 ± 0.0001	0.0002 ± 0.0001	0.0003 ± 0.0001	0.0001 ± 0.0001	0.0003 ± 0.0001
Silicate µg Si/mg	0.025 ± 0.01	0.031 ± 0.01	0.028 ± 0.01	0.034 ± 0.01	0.029 ± 0.01	0.042 ± 0.01
Nitrate µg N/mg	0.0004 ± 0.0003	0.0004 ± 0.0003	0.0004 ± 0.0003	0.0004 ± 0.0003	0.0004 ± 0.0002	0.002 ± 0.0002
Sulphate µg S/mg	0.847 ± 0.22	0.983 ± 0.39	0.854 ± 0.23	0.859 ± 0.31	0.941 ± 0.34	0.915 ± 0.33
U ug/mg	0.003 ± 0.001	0.002 ± 0.0002	0.007 ± 0.004	0.003 ± 0.0003	0.003 ± 0.0003	0.003 ± 0.001
Pb ug/mg	0.002 ± 0.0004	0.002 ± 0.001	0.005 ± 0.004	0.002 ± 0.001	0.002 ± 0.0003	0.001 ± 0.001
Al ug/mg	16.089 ± 1.91	13.175 ± 1.59	14.127 ± 2.95	11.503 ± 2.49	17.251 ± 2.91	17.507 ± 2.03
Mn ug/mg	0.141 ± 0.02	0.122 ± 0.03	0.132 ± 0.01	0.109 ± 0.02	0.159 ± 0.02	0.156 ± 0.01
Fe ug/mg	11.944 ± 2.81	9.891 ± 0.49	11.044 ± 2.38	9.648 ± 2.41	14.195 ± 3.23	14.518 ± 2.44
Co ug/mg	0.003 ± 0.001	0.003 ± 0.0003	0.008 ± 0.004	0.003 ± 0.001	0.004 ± 0.001	0.004 ± 0.001
Ti ug/mg	2.592 ± 0.63	2.161 ± 0.08	2.315 ± 0.22	2.182 ± 0.11	2.771 ± 0.28	2.453 ± 0.05
V ug/mg	0.027 ± 0.01	0.024 ± 0.01	0.031 ± 0.003	0.022 ± 0.004	0.033 ± 0.002	0.031 ± 0.001
Ni ug/ mg	0.058 ± 0.03	0.043 ± 0.01	0.061 ± 0.02	0.046 ± 0.02	0.071 ± 0.03	0.071 ± 0.03
Mngazana	Subsurface
	SS1	SS2	SS3	SS4	SS5	BSS
PON µg N/mg	2.732 ± 0.26	2.133 ± 0.17	2.674 ± 0.28	2.799 ± 0.11	2.653 ± 0.22	2.606 ± 0.22
POC µg C/mg	33.520 ± 2.99	33.548 ± 1.94	31.076 ± 3.64	33.749 ± 0.95	32.951 ± 1.92	33.962 ± 3.17
PIN µg N/mg	0.123 ± 0.05	0.479 ± 0.057	0.020 ± 0.001	0.095 ± 0.03	0.111 ± 0.06	0.10 ± 0.06
PIC µg C/mg	2.702 ± 1.21	0.244 ± 0.15	1.077 ± 0.97	1.442 ± 0.61	2.186 ± 1.68	2.340 ± 0.78
Nitrite µg N/mg	0.001 ± 0.0001	0.001 ± 0.0001	0.001 ± 0.0001	0.001 ± 0.0001	0.001 ± 0.0002	0.001 ± 0.0001
Phosphate µg P/mg	0.041 ± 0.01	0.046 ± 0.01	0.048 ± 0.01	0.048 ± 0.01	0.044 ± 0.01	0.034 ± 0.01
Silicate µg Si/mg	0.065 ± 0.01	0.066 ± 0.01	0.063 ± 0.01	0.070 ± 0.01	0.075 ± 0.004	0.051 ± 0.01
Nitrate µg N/mg	0.0004 ± 0.0001	0.0007 ± 0.0003	0.0003 ± 0.0001	0.0003 ± 0.0001	0.0008 ± 0.0003	0.0006 ± 0.0003
Sulphate µg S/mg	1.329 ± 0.06	1.255 ± 0.19	1.289 ± 0.15	1.223 ± 0.17	1.372 ± 0.24	1.482 ± 0.22
U ug/mg	0.003 ± 0.0002	0.003 ± 0.001	0.002 ± 0.0004	0.002 ± 0.0002	0.002 ± 0.0003	0.002 ± 0.0003
Pb ug/mg	0.013 ± 0.0001	0.017 ± 0.004	0.012 ± 0.002	0.013 ± 0.0004	0.014 ± 0.001	0.012 ± 0.001
Al ug/mg	64.490 ± 3.74	67.768 ± 13.07	64.046 ± 11.09	59.485 ± 6.07	68.039 ± 9.41	57.372 ± 9.22
Mn ug/mg	0.794 ± 0.08	0.653 ± 0.31	0.597 ± 0.12	0.738 ± 0.27	0.890 ± 0.09	0.288 ± 0.03
Fe ug/mg	45.717 ± 0.50	52.891 ± 9.24	42.634 ± 7.31	45.659 ± 2.36	49.414 ± 3.91	41.122 ± 2.64
Co ug/mg	0.012 ± 0.0004	0.012 ± 0.003	0.010 ± 0.002	0.012 ± 0.002	0.012 ± 0.001	0.009 ± 0.0004
Ti ug/mg	4.281 ± 0.15	5.358 ± 0.68	4.0278 ± 0.69	4.419 ± 0.16	4.826 ± 0.33	4.497 ± 0.22
V ug/mg	0.079 ± 0.001	0.093 ± 0.01	0.073 ± 0.01	0.081 ± 0.001	0.086 ± 0.01	0.072 ± 0.01
Ni ug/ mg	0.283 ± 0.003	0.329 ± 0.06	0.264 ± 0.04	0.285 ± 0.01	0.311 ± 0.03	0.249 ± 0.02
Thuwal	Deep
	D1	D2	D3	D4	D5	BD
PON µg N/mg	0.225 ± 0.03	0.222 ± 0.03	0.219 ± 0.01	0.236 ± 0.02	0.180 ± 0.03	0.126 ± 0.02
POC µg C/mg	8.927 ± 5.64	3.180 ± 0.44	2.701 ± 0.21	4.479 ± 1.18	2.408 ± 0.39	1.955 ± 0.23
PIN µg N/mg	0.105 ± 0.08	0.020 ± 0.01	0.080 ± 0.04	0.107 ± 0.05	0.073 ± 0.06	0.112 ± 0.06
PIC µg C/mg	64.343 ± 6.20	65.405 ± 3.63	64.453 ± 2.96	68.243 ± 2.23	64.185 ± 2.31	61.522 ± 5.28
Nitrite µg N/mg	0.00005 ± 0.000005	0.00004 ± 0.00001	0.00004 ± 0.000006	0.00004 ± 0.000007	0.00003 ± 0.00003	0.00005 ± 0.000006
Phosphate µg P/mg	0.001 ± 0.00004	0.0006 ± 0.00002	0.0007 ± 0.0001	0.0006 ± 0.0001	0.0006 ± 0.00002	0.0003 ± 0.00004
Silicate µg Si/mg	0.021 ± 0.002	0.019 ± 0.0004	0.012 ± 0.001	0.019 ± 0.002	0.02 ± 0.002	0.017 ± 0.003
Nitrate µg N/mg	0.0001 ± 0.00002	0.0001 ± 0.00008	0.0001 ± 0.00001	0.0001 ± 0.00001	0.0001 ± 0.00001	0.0008 ± 0.0001
Sulphate µg S/mg	0.897 ± 0.06	1.008 ± 0.01	0.856 ± 0.02	0.801 ± 0.02	0.626 ± 0.05	0.997 ± 0.11
U ug/mg	0.002 ± 0.0004	0.002 ± 0.0003	0.002 ± 0.0002	0.003 ± 0.001	0.002 ± 0.001	0.002 ± 0.0003
Pb ug/mg	0.002 ± 0.0002	0.002 ± 0.0001	0.002 ± 0.0001	0.003 ± 0.001	0.002 ± 0.001	0.002 ± 0.0002
Al ug/mg	25.789 ± 2.21	27.238 ± 2.12	28.546 ± 2.08	33.105 ± 5.22	32.792 ± 9.43	26.010 ± 2.66
Mn ug/mg	0.203 ± 0.01	0.222 ± 0.02	0.231 ± 0.02	0.267 ± 0.04	0.261 ± 0.08	0.202 ± 0.01
Fe ug/mg	21.707 ± 2.80	22.281 ± 3.71	24.982 ± 2.41	26.909 ± 2.22	27.575 ± 6.27	20.817 ± 1.66
Co ug/mg	0.005 ± 0.0003	0.005 ± 0.0004	0.005 ± 0.0004	0.008 ± 0.001	0.006 ± 0.002	0.005 ± 0.0003
Ti ug/mg	3.028 ± 0.15	3.021 ± 0.11	3.271 ± 0.17	3.734 ± 0.69	3.939 ± 1.13	2.846 ± 0.02
V ug/mg	0.039 ± 0.003	0.041 ± 0.004	0.044 ± 0.003	0.049 ± 0.01	0.049 ± 0.01	0.038 ± 0.003
Ni ug/ mg	0.117 ± 0.01	0.117 ± 0.02	0.131 ± 0.03	0.141 ± 0.04	0.144 ± 0.05	0.118 ± 0.01
Farasan	Deep
	D1	D2	D3	D4	D5	BD
PON µg N/mg	0.641 ± 0.26	0.415 ± 0.11	0.249 ± 0.04	0.215 ± 0.01	0.142 ± 0.04	0.241 ± 0.02
POC µg C/mg	9.526 ± 3.05	6.171 ± 1.84	7.893 ± 3.21	4.801 ± 1.25	4.070 ± 0.93	3.464 ± 0.26
PIN µg N/mg	0.145 ± 0.11	0.086 ± 0.04	0.073 ± 0.05	0.136 ± 0.07	0.062 ± 0.05	0.174 ± 0.07
PIC µg C/mg	82.690 ± 3.67	91.073 ± 3.23	84.363 ± 3.58	86.889 ± 3.02	92.233 ± 0.99	82.652 ± 7.02
Nitrite µg N/mg	0.00004 ± 0.00003	0.00004 ± 0.00002	0.00004 ± 0.00001	0.00003 ± 0.00001	0.00003 ± 0.00001	0.0001 ± 0.0001
Phosphate µg P/mg	0.0003 ± 0.0002	0.0002 ± 0.0001	0.0001 ± 0.00001	0.0001 ± 0.00001	0.0001 ± 0.00001	0.0002 ± 0.0001
Silicate µg Si/mg	0.028 ± 0.01	0.024 ± 0.01	0.023 ± 0.01	0.025 ± 0.01	0.023 ± 0.01	0.041 ± 0.01
Nitrate µg N/mg	0.0004 ± 0.0003	0.001 ± 0.0003	0.001 ± 0.0004	0.0004 ± 0.0003	0.0004 ± 0.0003	0.002 ± 0.0004
Sulphate µg S/mg	0.857 ± 0.30	0.723 ± 0.22	0.565 ± 0.15	0.508 ± 0.14	0.526 ± 0.09	0.703 ± 0.09
U ug/mg	0.003 ± 0.0004	0.003 ± 0.0004	0.003 ± 0.0003	0.025 ± 0.02	0.004 ± 0.001	0.005 ± 0.002
Pb ug/mg	0.003 ± 0.001	0.001 ± 0.0003	0.001 ± 0.0003	0.021 ± 0.02	0.002 ± 0.001	0.004 ± 0.001
Al ug/mg	14.104 ± 3.62	12.402 ± 3.54	10.116 ± 2.13	13.616 ± 2.58	14.123 ± 2.43	13.601 ± 2.08
Mn ug/mg	0.118 ± 0.02	0.112 ± 0.02	0.104 ± 0.02	0.155 ± 0.04	0.144 ± 0.02	0.148 ± 0.04
Fe ug/mg	10.879 ± 3.19	10.051 ± 3.11	7.909 ± 1.86	11.034 ± 2.58	11.436 ± 2.89	12.378 ± 2.22
Co ug/mg	0.003 ± 0.0004	0.003 ± 0.001	0.003 ± 0.0004	0.025 ± 0.02	0.004 ± 0.001	0.004 ± 0.002
Ti ug/mg	2.259 ± 0.46	2.304 ± 0.32	2.241 ± 0.37	2.716 ± 0.40	2.762 ± 0.54	2.193 ± 0.15
V ug/mg	0.023 ± 0.01	0.023 ± 0.004	0.018 ± 0.001	0.049 ± 0.03	0.026 ± 0.004	0.041 ± 0.02
Ni ug/ mg	0.056 ± 0.03	0.052 ± 0.03	0.042 ± 0.02	0.079 ± 0.04	0.061 ± 0.03	0.051 ± 0.01
Mngazana	Deep
	D1	D2	D3	D4	D5	BD
PON µg N/mg	2.614 ± 0.17	2.433 ± 0.09	2.480 ± 0.21	2.441 ± 0.21	2.438 ± 0.23	2.174 ± 0.06
POC µg C/mg	32.316 ± 0.68	32.395 ± 1.86	30.587 ± 2.45	31.542 ± 1.91	29.968 ± 2.16	30.205 ± 1.39
PIN µg N/mg	0.092 ± 0.04	0.197 ± 0.12	0.163 ± 0.03	0.051 ± 0.04	1.379 ± 1.23	0.192 ± 0.15
PIC µg C/mg	0.514 ± 0.22	1.791 ± 0.55	1.822 ± 0.79	1.210 ± 0.15	9.955 ± 8.54	0.918 ± 0.51
Nitrite µg N/mg	0.001 ± 0.0001	0.001 ± 0.0001	0.001 ± 0.0003	0.001 ± 0.0001	0.001 ± 0.0001	0.001 ± 0.0001
Phosphate µg P/mg	0.035 ± 0.01	0.042 ± 0.0004	0.033 ± 0.01	0.028 ± 0.01	0.031 ± 0.01	0.039 ± 0.01
Silicate µg Si/mg	0.071 ± 0.012	0.076 ± 0.01	0.073 ± 0.016	0.069 ± 0.02	0.069 ± 0.01	0.056 ± 0.02
Nitrate µg N/mg	0.0009 ± 0.0004	0.002 ± 0.001	0.001 ± 0.001	0.001 ± 0.001	0.001 ± 0.001	0.003 ± 0.002
Sulphate µg S/mg	1.786 ± 0.16	1.744 ± 0.04	1.711 ± 0.17	1.808 ± 0.31	1.748 ± 0.12	1.651 ± 0.432
U ug/mg	0.003 ± 0.0002	0.003 ± 0.001	0.002 ± 0.0002	0.005 ± 0.002	0.003 ± 0.001	0.003 ± 0.0003
Pb ug/mg	0.015 ± 0.003	0.016 ± 0.004	0.013 ± 0.001	0.016 ± 0.002	0.014 ± 0.001	0.012 ± 0.001
Al ug/mg	65.864 ± 4.13	83.145 ± 18.42	62.83 ± 2.04	73.063 ± 3.93	61.399 ± 9.16	64.596 ± 8.02
Mn ug/mg	0.664 ± 0.15	1.069 ± 0.3	0.625 ± 0.14	0.752 ± 0.06	0.494 ± 0.11	0.245 ± 0.02
Fe ug/mg	54.380 ± 8.22	56.708 ± 12.73	48.11 ± 2.72	51.147 ± 3.92	51.907 ± 3.72	39.354 ± 2.55
Co ug/mg	0.013 ± 0.002	0.015 ± 0.004	0.012 ± 0.001	0.014 ± 0.001	0.012 ± 0.001	0.011 ± 0.001
Ti ug/mg	5.286 ± 0.91	5.418 ± 1.18	4.378 ± 0.15	4.752 ± 0.35	4.705 ± 0.21	4.456 ± 0.50
V ug/mg	0.095 ± 0.02	0.098 ± 0.02	0.083 ± 0.004	0.089 ± 0.01	0.088 ± 0.01	0.0770 ± 0.01
Ni ug/ mg	0.343 ± 0.06	0.358 ± 0.09	0.298 ± 0.02	0.315 ± 0.03	0.318 ± 0.03	0.241 ± 0.02

## Sheet: Sheet1
Thuwal	Surface							Thuwal	Subsurface							Thuwal	Deep
	S1	S2	S3	S4	S5	BS			SS1	SS2	SS3	SS4	SS5	BSS			D1	D2	D3	D4	D5	BD
PON	0.438 ± 0.05	0.592 ± 0.10	0.641 ± 0.11	0.609 ± 0.08	0.598 ± 0.07	0.717 ± 0.13		PON	0.493 ± 0.04	0.495 ± 0.11	0.346 ± 0.03	0.375 ± 0.07	0.283 ± 0.07	0.292 ± 0.04		PON	0.225 ± 0.03	0.222 ± 0.03	0.219 ± 0.01	0.236 ± 0.02	0.180 ± 0.03	0.126 ± 0.02
POC	5.176 ± 0.67	6.896 ± 0.93	8.757 ± 0.91	7.126 ± 1.33	7.595 ± 0.16	8.535 ± 1.37		POC	5.839 ± 1.02	5.555 ± 0.95	4.885 ± 0.36	4.372 ± 0.39	4.772 ± 0.47	4.117 ± 0.51		POC	8.927 ± 5.64	3.180 ± 0.44	2.701 ± 0.21	4.479 ± 1.18	2.408 ± 0.39	1.955 ± 0.23
PIN	0.051 ± 0.01	0.132 ± 0.08	0.109 ± 0.05	0.162 ± 0.11	0.177 ± 0.06	0.299 ± 0.10		PIN	0.166 ± 0.09	0.134 ± 0.06	0.099 ± 0.05	0.008 ± 0.004	0.174 ± 0.13	0.215 ± 0.19		PIN	0.105 ± 0.08	0.020 ± 0.01	0.080 ± 0.04	0.107 ± 0.05	0.073 ± 0.06	0.112 ± 0.06
PIC	61.322 ± 5.98	63.251 ± 4.19	59.769 ± 6.67	56.808 ± 8.38	60.642 ± 5.76	60.260 ± 5.49		PIC	63.878 ± 4.48	62.698 ± 3.69	64.439 ± 4.60	64.762 ± 4.20	58.268 ± 5.31	68.576 ± 7.42		PIC	64.343 ± 6.20	65.405 ± 3.63	64.453 ± 2.96	68.243 ± 2.23	64.185 ± 2.31	61.522 ± 5.28
Nitrite	0.00006 ± 0.00001	0.00006 ± 0.00001	0.00006 ± 0.00001	0.00006 ± 0.00001	0.00007 ± 0.00001	0.00008 ± 0.00002		Nitrite	0.00006 ± 0.00001	0.0001 ± 0.00001	0.00005 ± 0.000007	0.00003 ± 0.000004	0.00003 ± 0.000007	0.00004 ± 0.000007		Nitrite	0.0001 ± 0.00001	0.00004 ± 0.00001	0.00004 ± 0.00001	0.00004 ± 0.00001	0.00003 ± 0.00003	0.0001 ± 0.00001
Phosphate	0.001 ± 0.0004	0.002 ± 0.0008	0.001 ± 0.0003	0.001 ± 0.0006	0.001 ± 0.0004	0.001 ± 0.0004		Phosphate	0.001 ± 0.0005	0.001 ± 0.0003	0.001 ± 0.0003	0.0004 ± 0.0001	0.0004 ± 0.0001	0.0002 ± 0.0001		Phosphate	0.001 ± 0.00004	0.001 ± 0.00002	0.001 ± 0.0001	0.001 ± 0.0001	0.001 ± 0.00002	0.0003 ± 0.00004
Silicate	0.023 ± 0.01	0.026 ± 0.01	0.0253 ± 0.01	0.025 ± 0.01	0.026 ± 0.01	0.023 ± 0.01		Silicate	0.025 ± 0.01	0.019 ± 0.01	0.018 ± 0.01	0.019 ± 0.003	0.021 ± 0.003	0.018 ± 0.003		Silicate	0.021 ± 0.002	0.019 ± 0.0004	0.012 ± 0.001	0.019 ± 0.002	0.02 ± 0.002	0.017 ± 0.003
Nitrate	0.00006 ± 0.000001	0.0001 ± 0.000006	0.0001 ± 0.00002	0.0001 ± 0.00002	0.0001 ± 0.00002	0.001 ± 0.0002		Nitrate	0.0001 ± 0.0002	0.0001 ± 0.00004	0.00004 ± 0.000007	0.00003 ± 0.000009	0.00004 ± 0.000009	0.0006 ± 0.0002		Nitrate	0.0001 ± 0.00002	0.0001 ± 0.00008	0.0001 ± 0.00001	0.0001 ± 0.00001	0.0001 ± 0.00001	0.001 ± 0.0001
Sulphate	2.432 ± 0.99	2.577 ± 0.95	2.970 ± 1.07	3.243 ± 1.46	3.195 ± 1.33	2.478 ± 1.03		Sulphate	1.958 ± 0.66	2.012 ± 0.77	2.037 ± 0.76	1.369 ± 0.37	1.656 ± 0.49	1.560 ± 0.61		Sulphate	0.897 ± 0.06	1.008 ± 0.01	0.856 ± 0.02	0.801 ± 0.02	0.626 ± 0.05	0.997 ± 0.11
U	0.001 ± 0.001	0.002 ± 0.0002	0.006 ± 0.002	0.003 ± 0.002	0.002 ± 0.001	0.003 ± 0.001		U	0.007 ± 0.001	0.003 ± 0.001	0.002 ± 0.0003	0.002 ± 0.001	0.012 ± 0.01	0.003 ± 0.001		U	0.002 ± 0.0004	0.002 ± 0.0003	0.002 ± 0.0002	0.003 ± 0.001	0.002 ± 0.001	0.002 ± 0.0003
Pb	0.002 ± 0.001	0.001 ± 0.0004	0.004 ± 0.002	0.003 ± 0.001	0.001 ± 0.001	0.003 ± 0.001		Pb	0.002 ± 0.001	0.002 ± 0.0002	0.002 ± 0.0004	0.002 ± 0.001	0.011 ± 0.01	0.003 ± 0.001		Pb	0.002 ± 0.0002	0.002 ± 0.0001	0.002 ± 0.0001	0.003 ± 0.001	0.002 ± 0.001	0.002 ± 0.0002
Al	26.407 ± 3.11	25.376 ± 1.96	30.396 ± 5.95	25.792 ± 3.83	25.406 ± 3.88	21.434 ± 1.02		Al	28.979 ± 3.51	28.868 ± 4.06	30.386 ± 6.31	34.811 ± 10.66	24.181 ± 1.67	24.822 ± 1.56		Al	25.789 ± 2.21	27.238 ± 2.12	28.546 ± 2.08	33.105 ± 5.22	32.792 ± 9.43	26.010 ± 2.66
Mn	0.217 ± 0.03	0.206 ± 0.02	0.266 ± 0.04	0.223 ± 0.03	0.212 ± 0.03	0.176 ± 0.004		Mn	0.231 ± 0.03	0.227 ± 0.03	0.245 ± 0.11	0.287 ± 0.09	0.214 ± 0.02	0.205 ± 0.02		Mn	0.203 ± 0.01	0.222 ± 0.02	0.231 ± 0.02	0.267 ± 0.04	0.261 ± 0.08	0.202 ± 0.01
Fe	23.127 ± 2.39	23.089 ± 2.27	28.732 ± 5.26	22.085 ± 4.51	21.309 ± 1.58	17.331 ± 1.99		Fe	24.857 ± 3.04	21.863 ± 1.91	23.978 ± 5.87	25.835 ± 3.91	20.761 ± 0.74	16.551 ± 4.02		Fe	21.707 ± 2.80	22.281 ± 3.71	24.982 ± 2.41	26.909 ± 2.22	27.575 ± 6.27	20.817 ± 1.66
Co	0.005 ± 0.001	0.004 ± 0.001	0.008 ± 0.002	0.006 ± 0.002	0.005 ± 0.001	0.005 ± 0.001		Co	0.005 ± 0.001	0.006 ± 0.001	0.006 ± 0.001	0.007 ± 0.002	0.014 ± 0.01	0.006 ± 0.001		Co	0.005 ± 0.0003	0.005 ± 0.0004	0.005 ± 0.0004	0.008 ± 0.001	0.006 ± 0.002	0.005 ± 0.0003
Ti	3.237 ± 0.35	3.041 ± 0.23	3.727 ± 0.79	3.144 ± 0.67	2.967 ± 0.39	2.488 ± 0.10		Ti	3.343 ± 0.38	3.531 ± 0.67	3.614 ± 0.75	4.129 ± 1.32	3.021 ± 0.17	2.629 ± 0.37		Ti	3.028 ± 0.15	3.021 ± 0.11	3.271 ± 0.17	3.734 ± 0.69	3.939 ± 1.13	2.846 ± 0.02
V	0.041 ± 0.004	0.039 ± 0.003	0.051 ± 0.01	0.040 ± 0.01	0.038 ± 0.01	0.034 ± 0.003		V	0.045 ± 0.01	0.043 ± 0.01	0.047 ± 0.01	0.053 ± 0.02	0.049 ± 0.01	0.037 ± 0.01		V	0.039 ± 0.003	0.041 ± 0.004	0.044 ± 0.003	0.049 ± 0.01	0.049 ± 0.01	0.038 ± 0.003
Ni	0.143 ± 0.02	0.122 ± 0.01	0.155 ± 0.03	0.118 ± 0.02	0.114 ± 0.05	0.101 ± 0.02		Ni	0.133 ± 0.01	0.119 ± 0.02	0.131 ± 0.03	0.141 ± 0.04	0.123 ± 0.05	0.097 ± 0.02		Ni	0.117 ± 0.01	0.117 ± 0.02	0.131 ± 0.03	0.141 ± 0.04	0.144 ± 0.05	0.118 ± 0.01
Farasan	Surface							Farasan	Subsurface							Farasan	Deep
	S1	S2	S3	S4	S5	BS			SS1	SS2	SS3	SS4	SS5	BSS			D1	D2	D3	D4	D5	BD
PON	0.652 ± 0.002	0.451 ± 0.24	0.738 ± 0.18	0.731 ± 0.12	0.805 ± 0.24	1.004 ± 0.21		PON	0.491 ± 0.14	0.478 ± 0.12	0.565 ± 0.12	0.528 ± 0.16	0.607± 0.06	0.515 ± 0.29		PON	0.641 ± 0.26	0.415 ± 0.11	0.249 ± 0.04	0.215 ± 0.01	0.142 ± 0.04	0.241 ± 0.02
POC	14.074 ± 2.09	10.588 ± 3.02	24.128 ± 11.32	10.291 ± 2.60	27.027 ± 8.07	18.157 ± 2.78		POC	7.446 ± 1.76	16.936 ± 9.21	10.495 ± 2.03	8.052 ± 1.93	13.053 ± 4.13	11.364 ± 2.51		POC	9.526 ± 3.05	6.171 ± 1.84	7.893 ± 3.21	4.801 ± 1.25	4.070 ± 0.93	3.464 ± 0.26
PIN	0.159 ± 0.11	0.201 ± 0.03	0.076 ± 0.05	0.197 ± 0.08	0.201 ± 0.09	0.596 ± 0.43		PIN	0.145 ± 0.05	0.055 ± 0.04	0.111 ± 0.05	0.0912 ± 0.07	0.054 ± 0.01	0.420 ± 0.14		PIN	0.145 ± 0.11	0.086 ± 0.04	0.073 ± 0.05	0.136 ± 0.07	0.062 ± 0.05	0.174 ± 0.07
PIC	48.731 ± 24.38	84.214 ± 4.75	71.934 ± 13.26	82.593 ± 3.13	68.359 ± 11.45	74.695 ± 1.85		PIC	87.285 ± 4.01	79.365 ± 6.69	78.722 ± 2.50	52.390 ± 26.23	77.391 ± 7.82	76.434 ± 0.46		PIC	82.690 ± 3.67	91.073 ± 3.23	84.363 ± 3.58	86.889 ± 3.02	92.233 ± 0.99	82.652 ± 7.02
Nitrite	0.0001 ± 0.00004	0.0001 ± 0.00002	0.0001 ± 0.00002	0.0001 ± 0.00003	0.0001 ± 0.00003	0.0003 ± 0.0001		Nitrite	0.0001 ± 0.00003	0.0001 ± 0.00002	0.0001 ± 0.00003	0.0001 ± 0.00002	0.0001 ± 0.00002	0.0001 ± 0.0001		Nitrite	0.00004 ± 0.00003	0.00004 ± 0.00002	0.00004 ± 0.00001	0.00003 ± 0.00001	0.00003 ± 0.00001	0.0001 ± 0.0001
Phosphate	0.0003 ± 0.0001	0.0003 ± 0.0001	0.001 ± 0.0002	0.001 ± 0.0003	0.001 ± 0.0002	0.001 ± 0.0003		Phosphate	0.0002 ± 0.0001	0.0002 ± 0.0001	0.0002 ± 0.0001	0.0003 ± 0.0001	0.0001 ± 0.0001	0.0003 ± 0.0001		Phosphate	0.0003 ± 0.0002	0.0002 ± 0.0001	0.0001 ± 0.00001	0.0001 ± 0.00001	0.0001 ± 0.00001	0.0002 ± 0.0001
Silicate	0.031 ± 0.01	0.026 ± 0.01	0.027 ± 0.01	0.027 ± 0.01	0.025 ± 0.01	0.038 ± 0.01		Silicate	0.025 ± 0.01	0.031 ± 0.01	0.028 ± 0.01	0.034 ± 0.01	0.029 ± 0.01	0.042 ± 0.01		Silicate	0.028 ± 0.01	0.024 ± 0.01	0.023 ± 0.01	0.025 ± 0.01	0.023 ± 0.01	0.041 ± 0.01
Nitrate	0.0003 ± 0.0002	0.0004 ± 0.0002	0.0004 ± 0.0002	0.0004 ± 0.0003	0.0004 ± 0.0003	0.002 ± 0.0004		Nitrate	0.0004 ± 0.0003	0.0004 ± 0.0003	0.0004 ± 0.0003	0.0004 ± 0.0003	0.0004 ± 0.0002	0.002 ± 0.0002		Nitrate	0.0004 ± 0.0003	0.001 ± 0.0003	0.001 ± 0.0004	0.0004 ± 0.0003	0.0004 ± 0.0003	0.002 ± 0.0004
Sulphate	1.212 ± 0.38	1.151 ± 0.38	1.489 ± 0.65	1.339 ± 0.44	1.543 ± 0.64	1.653 ± 0.51		Sulphate	0.847 ± 0.22	0.983 ± 0.39	0.854 ± 0.23	0.859 ± 0.31	0.941 ± 0.34	0.915 ± 0.33		Sulphate	0.857 ± 0.30	0.723 ± 0.22	0.565 ± 0.15	0.508 ± 0.14	0.526 ± 0.09	0.703 ± 0.09
U	0.003 ± 0.0002	0.003 ± 0.001	0.003 ± 0.001	0.003 ± 0.001	0.003 ± 0.001	0.003 ± 0.001		U	0.003 ± 0.001	0.002 ± 0.0002	0.007 ± 0.004	0.003 ± 0.0003	0.003 ± 0.0003	0.003 ± 0.001		U	0.003 ± 0.0004	0.003 ± 0.0004	0.003 ± 0.0003	0.025 ± 0.02	0.004 ± 0.001	0.005 ± 0.002
Pb	0.004 ± 0.001	0.005 ± 0.003	0.004 ± 0.002	0.002 ± 0.0002	0.003 ± 0.001	0.001 ± 0.001		Pb	0.002 ± 0.0004	0.002 ± 0.001	0.005 ± 0.004	0.002 ± 0.001	0.002 ± 0.0003	0.001 ± 0.001		Pb	0.003 ± 0.001	0.001 ± 0.0003	0.001 ± 0.0003	0.021 ± 0.02	0.002 ± 0.001	0.004 ± 0.001
Al	21.276 ± 1.94	26.730 ± 6.33	20.592 ± 3.74	12.485 ± 2.44	15.526 ± 1.89	15.470 ± 2.93		Al	16.089 ± 1.91	13.175 ± 1.59	14.127 ± 2.95	11.503 ± 2.49	17.251 ± 2.91	17.507 ± 2.03		Al	14.104 ± 3.62	12.402 ± 3.54	10.116 ± 2.13	13.616 ± 2.58	14.123 ± 2.43	13.601 ± 2.08
Mn	0.151 ± 0.003	0.182 ± 0.04	0.148 ± 0.01	0.116 ± 0.01	0.107 ± 0.01	0.137 ± 0.03		Mn	0.141 ± 0.02	0.122 ± 0.03	0.132 ± 0.01	0.109 ± 0.02	0.159 ± 0.02	0.156 ± 0.01		Mn	0.118 ± 0.02	0.112 ± 0.02	0.104 ± 0.02	0.155 ± 0.04	0.144 ± 0.02	0.148 ± 0.04
Fe	12.640 ± 2.88	16.167 ± 4.95	12.337 ± 2.33	10.630 ± 2.22	9.281 ± 2.17	10.661 ± 3.84		Fe	11.944 ± 2.81	9.891 ± 0.49	11.044 ± 2.38	9.648 ± 2.41	14.195 ± 3.23	14.518 ± 2.44		Fe	10.879 ± 3.19	10.051 ± 3.11	7.909 ± 1.86	11.034 ± 2.58	11.436 ± 2.89	12.378 ± 2.22
Co	0.003 ± 0.001	0.004 ± 0.001	0.004 ± 0.0004	0.003 ± 0.001	0.003 ± 0.001	0.003 ± 0.001		Co	0.003 ± 0.001	0.003 ± 0.0003	0.008 ± 0.004	0.003 ± 0.001	0.004 ± 0.001	0.004 ± 0.001		Co	0.003 ± 0.0004	0.003 ± 0.001	0.003 ± 0.0004	0.025 ± 0.02	0.004 ± 0.001	0.004 ± 0.002
Ti	2.373 ± 0.22	2.89 ± 0.73	2.683 ± 0.44	2.199 ± 0.69	1.974 ± 0.12	1.915 ± 0.49		Ti	2.592 ± 0.63	2.161 ± 0.08	2.315 ± 0.22	2.182 ± 0.11	2.771 ± 0.28	2.453 ± 0.05		Ti	2.259 ± 0.46	2.304 ± 0.32	2.241 ± 0.37	2.716 ± 0.40	2.762 ± 0.54	2.193 ± 0.15
V	0.030 ± 0.001	0.036 ± 0.01	0.029 ± 0.001	0.031 ± 0.01	0.019 ± 0.0004	0.026 ± 0.01		V	0.027 ± 0.01	0.024 ± 0.01	0.031 ± 0.003	0.022 ± 0.004	0.033 ± 0.002	0.031 ± 0.001		V	0.023 ± 0.01	0.023 ± 0.004	0.018 ± 0.001	0.049 ± 0.03	0.026 ± 0.004	0.041 ± 0.02
Ni	0.055 ± 0.03	0.081 ± 0.04	0.063 ± 0.02	0.051 ± 0.02	0.047 ± 0.02	0.049 ± 0.03		Ni	0.058 ± 0.03	0.043 ± 0.01	0.061 ± 0.02	0.046 ± 0.02	0.071 ± 0.03	0.071 ± 0.03		Ni	0.056 ± 0.03	0.052 ± 0.03	0.042 ± 0.02	0.079 ± 0.04	0.061 ± 0.03	0.051 ± 0.01
Mngazana	Surface							Mngazana	Subsurface							Mngazana	Deep
	S1	S2	S3	S4	S5	BS			SS1	SS2	SS3	SS4	SS5	BSS			D1	D2	D3	D4	D5	BD
PON	2.610 ± 0.10	2.705 ± 0.38	2.850 ± 0.29	2.533 ± 0.14	2.628 ± 0.28	2.600 ± 0.40		PON	2.732 ± 0.26	2.133 ± 0.17	2.674 ± 0.28	2.799 ± 0.11	2.653 ± 0.22	2.606 ± 0.22		PON	2.614 ± 0.17	2.433 ± 0.09	2.480 ± 0.21	2.441 ± 0.21	2.438 ± 0.23	2.174 ± 0.06
POC	35.250 ± 1.38	34.808 ± 1.69	34.727 ± 2.66	32.223 ± 1.99	33.738 ± 3.19	39.299 ± 4.02		POC	33.520 ± 2.99	33.548 ± 1.94	31.076 ± 3.64	33.749 ± 0.95	32.951 ± 1.92	33.962 ± 3.17		POC	32.316 ± 0.68	32.395 ± 1.86	30.587 ± 2.45	31.542 ± 1.91	29.968 ± 2.16	30.205 ± 1.39
PIN	0.290 ± 0.06	0.135 ± 0.11	0.048 ± 0.04	0.287 ± 0.12	0.194 ± 0.04	0.236 ± 0.15		PIN	0.123 ± 0.05	0.479 ± 0.057	0.020 ± 0.001	0.095 ± 0.03	0.111 ± 0.06	0.10 ± 0.06		PIN	0.092 ± 0.04	0.197 ± 0.12	0.163 ± 0.03	0.051 ± 0.04	1.379 ± 1.23	0.192 ± 0.15
PIC	1.230 ± 0.54	0.938 ± 0.76	1.442 ± 0.31	2.163 ± 0.79	1.169 ± 0.51	0.265 ± 0.07		PIC	2.702 ± 1.21	0.244 ± 0.15	1.077 ± 0.97	1.442 ± 0.61	2.186 ± 1.68	2.340 ± 0.78		PIC	0.514 ± 0.22	1.791 ± 0.55	1.822 ± 0.79	1.210 ± 0.15	9.955 ± 8.54	0.918 ± 0.51
Nitrite	0.001 ± 0.0001	0.001 ± 0.0001	0.001 ± 0.0001	0.001 ± 0.0001	0.001 ± 0.0002	0.001 ± 0.0001		Nitrite	0.001 ± 0.0001	0.001 ± 0.0001	0.001 ± 0.0001	0.001 ± 0.0001	0.001 ± 0.0002	0.001 ± 0.0001		Nitrite	0.001 ± 0.0001	0.001 ± 0.0001	0.001 ± 0.0003	0.001 ± 0.0001	0.001 ± 0.0001	0.001 ± 0.0001
Phosphate	0.038 ± 0.01	0.039± 0.004	0.041 ± 0.004	0.038 ± 0.004	0.040 ± 0.01	0.034 ± 0.01		Phosphate	0.041 ± 0.01	0.046 ± 0.01	0.048 ± 0.01	0.048 ± 0.01	0.044 ± 0.01	0.034 ± 0.01		Phosphate	0.035 ± 0.01	0.042 ± 0.0004	0.033 ± 0.01	0.028 ± 0.01	0.031 ± 0.01	0.039 ± 0.01
Silicate	0.061 ± 0.01	0.072 ± 0.004	0.067 ± 0.002	0.075 ± 0.003	0.067 ± 0.01	0.060 ± 0.01		Silicate	0.065 ± 0.01	0.066 ± 0.01	0.063 ± 0.01	0.070 ± 0.01	0.075 ± 0.004	0.051 ± 0.01		Silicate	0.071 ± 0.012	0.076 ± 0.01	0.073 ± 0.016	0.069 ± 0.02	0.069 ± 0.01	0.056 ± 0.02
Nitrate	0.001 ± 0.0003	0.0004 ± 0.0002	0.0004 ± 0.0002	0.0007 ± 0.0004	0.0008 ± 0.0003	0.0006 ± 0.0004		Nitrate	0.0004 ± 0.0001	0.0007 ± 0.0003	0.0003 ± 0.0001	0.0003 ± 0.0001	0.0008 ± 0.0003	0.0006 ± 0.0003		Nitrate	0.0009 ± 0.0004	0.002 ± 0.001	0.001 ± 0.001	0.001 ± 0.001	0.001 ± 0.001	0.003 ± 0.002
Sulphate	1.550 ± 0.19	1.596 ± 0.17	1.617 ± 0.24	1.643 ± 0.15	1.804 ± 0.28	2.171 ± 0.13		Sulphate	1.329 ± 0.06	1.255 ± 0.19	1.289 ± 0.15	1.223 ± 0.17	1.372 ± 0.24	1.482 ± 0.22		Sulphate	1.786 ± 0.16	1.744 ± 0.04	1.711 ± 0.17	1.808 ± 0.31	1.748 ± 0.12	1.651 ± 0.432
U	0.003 ± 0.001	0.003 ± 0.0004	0.003 ± 0.0003	0.003 ± 0.0002	0.007 ± 0.003	0.003 ± 0.0003		U	0.003 ± 0.0002	0.003 ± 0.001	0.002 ± 0.0004	0.002 ± 0.0002	0.002 ± 0.0003	0.002 ± 0.0003		U	0.003 ± 0.0002	0.003 ± 0.001	0.002 ± 0.0002	0.005 ± 0.002	0.003 ± 0.001	0.003 ± 0.0003
Pb	0.016 ± 0.001	0.017 ± 0.001	0.016 ± 0.001	0.016 ± 0.002	0.018 ± 0.004	0.012 ± 0.001		Pb	0.013 ± 0.0001	0.017 ± 0.004	0.012 ± 0.002	0.013 ± 0.0004	0.014 ± 0.001	0.012 ± 0.001		Pb	0.015 ± 0.003	0.016 ± 0.004	0.013 ± 0.001	0.016 ± 0.002	0.014 ± 0.001	0.012 ± 0.001
Al	67.470 ± 12.07	81.663 ± 8.09	76.071 ± 2.28	78.606 ± 10.696	68.621 ± 2.48	65.621 ± 3.21		Al	64.490 ± 3.74	67.768 ± 13.07	64.046 ± 11.09	59.485 ± 6.07	68.039 ± 9.41	57.372 ± 9.22		Al	65.864 ± 4.13	83.145 ± 18.42	62.83 ± 2.04	73.063 ± 3.93	61.399 ± 9.16	64.596 ± 8.02
Mn	0.780 ± 0.18	1.009 ± 0.12	0.918 ± 0.07	0.995 ± 0.15	0.871 ± 0.06	0.556 ± 0.16		Mn	0.794 ± 0.08	0.653 ± 0.31	0.597 ± 0.12	0.738 ± 0.27	0.890 ± 0.09	0.288 ± 0.03		Mn	0.664 ± 0.15	1.069 ± 0.3	0.625 ± 0.14	0.752 ± 0.06	0.494 ± 0.11	0.245 ± 0.02
Fe	54.860 ± 6.22	59.271 ± 7.14	57.949 ± 7.18	56.366 ± 10.75	48.165 ± 1.72	42.231 ± 3.34		Fe	45.717 ± 0.50	52.891 ± 9.24	42.634 ± 7.31	45.659 ± 2.36	49.414 ± 3.91	41.122 ± 2.64		Fe	54.380 ± 8.22	56.708 ± 12.73	48.11 ± 2.72	51.147 ± 3.92	51.907 ± 3.72	39.354 ± 2.55
Co	0.013 ± 0.0004	0.014 ± 0.001	0.014 ± 0.001	0.013 ± 0.002	0.016 ± 0.003	0.010 ± 0.001		Co	0.012 ± 0.0004	0.012 ± 0.003	0.010 ± 0.002	0.012 ± 0.002	0.012 ± 0.001	0.009 ± 0.0004		Co	0.013 ± 0.002	0.015 ± 0.004	0.012 ± 0.001	0.014 ± 0.001	0.012 ± 0.001	0.011 ± 0.001
Ti	5.045 ± 0.22	5.482 ± 0.36	5.381 ± 0.38	5.133 ± 0.64	4.579 ± 0.19	4.699 ± 0.09		Ti	4.281 ± 0.15	5.358 ± 0.68	4.0278 ± 0.69	4.419 ± 0.16	4.826 ± 0.33	4.497 ± 0.22		Ti	5.286 ± 0.91	5.418 ± 1.18	4.378 ± 0.15	4.752 ± 0.35	4.705 ± 0.21	4.456 ± 0.50
V	0.091 ± 0.01	0.097 ± 0.01	0.095 ± 0.01	0.092 ± 0.01	0.086 ± 0.01	0.075 ± 0.004		V	0.079 ± 0.001	0.093 ± 0.01	0.073 ± 0.01	0.081 ± 0.001	0.086 ± 0.01	0.072 ± 0.01		V	0.095 ± 0.02	0.098 ± 0.02	0.083 ± 0.004	0.089 ± 0.01	0.088 ± 0.01	0.0770 ± 0.01
Ni	0.326 ± 0.02	0.349 ± 0.03	0.342 ± 0.03	0.336 ± 0.05	0.302 ± 0.01	0.256 ± 0.02		Ni	0.283 ± 0.003	0.329 ± 0.06	0.264 ± 0.04	0.285 ± 0.01	0.311 ± 0.03	0.249 ± 0.02		Ni	0.343 ± 0.06	0.358 ± 0.09	0.298 ± 0.02	0.315 ± 0.03	0.318 ± 0.03	0.241 ± 0.02

## Sheet: Thuwal_grain size
Thuwal
Grain size class (um)	Surface						Subsurface						Deep
	S1	S2	S3	S4	S5	BS	SS1	SS2	SS3	SS4	SS5	BSS	D1	D2	D3	D4	D5	BD
956	0 ± 0	0 ± 0	0 ± 0	0 ± 0	0 ± 0	0 ± 0	0 ± 0	0 ± 0	0 ± 0	0 ± 0	0 ± 0	0 ± 0	0 ± 0	0 ± 0	0 ± 0	0 ± 0	0 ± 0	0 ± 0
914	0 ± 0	0 ± 0	0 ± 0	0 ± 0	0 ± 0	0 ± 0	0 ± 0	0 ± 0	0 ± 0	0 ± 0	0 ± 0	0 ± 0	0 ± 0	0 ± 0	0 ± 0	0 ± 0	0 ± 0	0 ± 0
874	0 ± 0	0 ± 0	0 ± 0	0 ± 0	0 ± 0	0 ± 0	0 ± 0	0 ± 0	0 ± 0	0 ± 0	0 ± 0	0 ± 0	0 ± 0	0 ± 0	0 ± 0	0 ± 0	0 ± 0	0 ± 0
834	0 ± 0	0 ± 0	0 ± 0	0 ± 0	0 ± 0	0 ± 0	0 ± 0	0 ± 0	0 ± 0	0 ± 0	0 ± 0	0 ± 0	0 ± 0	0 ± 0	0 ± 0	0 ± 0	0 ± 0	0 ± 0
798	0 ± 0	0 ± 0	0 ± 0	0 ± 0	0 ± 0	0 ± 0	0 ± 0	0 ± 0	0 ± 0	0 ± 0	0 ± 0	0 ± 0	0 ± 0	0 ± 0	0 ± 0	0 ± 0	0 ± 0	0 ± 0
762	0 ± 0	0 ± 0	0 ± 0	0 ± 0	0 ± 0	0 ± 0	0 ± 0	0 ± 0	0 ± 0	0 ± 0	0 ± 0	0 ± 0	0 ± 0	0 ± 0	0 ± 0	0 ± 0	0 ± 0	0 ± 0
728	0 ± 0	0 ± 0	0 ± 0	0 ± 0	0 ± 0	0 ± 0	0 ± 0	0 ± 0	0 ± 0	0 ± 0	0 ± 0	0 ± 0	0 ± 0	0 ± 0	0 ± 0	0 ± 0	0 ± 0	0 ± 0
696	0 ± 0	0 ± 0	0 ± 0	0 ± 0	0 ± 0	0 ± 0	0 ± 0	0 ± 0	0 ± 0	0 ± 0	0 ± 0	0 ± 0	0 ± 0	0 ± 0	0 ± 0	0 ± 0	0 ± 0	0 ± 0
666	0 ± 0	0 ± 0	0 ± 0	0 ± 0	0 ± 0	0 ± 0	0 ± 0	0 ± 0	0 ± 0	0 ± 0	0 ± 0	0 ± 0	0 ± 0	0 ± 0	0 ± 0	0 ± 0	0 ± 0	0 ± 0
636	0 ± 0	0 ± 0	0 ± 0	0 ± 0	0 ± 0	0 ± 0	0 ± 0	0 ± 0	0 ± 0	0 ± 0	0 ± 0	0 ± 0	0 ± 0	0 ± 0	0 ± 0	0 ± 0	0 ± 0	0 ± 0
608	0 ± 0	0 ± 0	0 ± 0	0 ± 0	0 ± 0	0 ± 0	0 ± 0	0 ± 0	0 ± 0	0 ± 0	0 ± 0	0 ± 0	0 ± 0	0 ± 0	0 ± 0	0 ± 0	0 ± 0	0 ± 0
582	0 ± 0	0 ± 0	0 ± 0	0 ± 0	0 ± 0	0 ± 0	0 ± 0	0 ± 0	0 ± 0	0 ± 0	0 ± 0	0 ± 0	0 ± 0	0 ± 0	0 ± 0	0 ± 0	0 ± 0	0 ± 0
556	0 ± 0	0 ± 0	0 ± 0	0 ± 0	0 ± 0	0 ± 0	0 ± 0	0 ± 0	0 ± 0	0 ± 0	0 ± 0	0 ± 0	0 ± 0	0 ± 0	0 ± 0	0 ± 0	0 ± 0	0 ± 0
532	0 ± 0	0 ± 0	0 ± 0	0 ± 0	0 ± 0	0 ± 0	0 ± 0	0 ± 0	0 ± 0	0 ± 0	0 ± 0	0 ± 0	0 ± 0	0 ± 0	0 ± 0	0 ± 0	0 ± 0	0 ± 0
508	0 ± 0	0 ± 0	0 ± 0	0 ± 0	0 ± 0	0 ± 0	0 ± 0	0 ± 0	0 ± 0	0 ± 0	0 ± 0	0 ± 0	0 ± 0	0 ± 0	0 ± 0	0 ± 0	0 ± 0	0 ± 0
486	0 ± 0	0 ± 0	0 ± 0	0 ± 0	0 ± 0	0 ± 0	0 ± 0	0 ± 0	0 ± 0	0 ± 0	0 ± 0	0 ± 0	0 ± 0	0 ± 0	0 ± 0	0 ± 0	0 ± 0	0 ± 0
464	0 ± 0	0 ± 0	0 ± 0	0 ± 0	0 ± 0	0 ± 0	0 ± 0	0 ± 0	0 ± 0	0 ± 0	0 ± 0	0 ± 0	0 ± 0	0 ± 0	0 ± 0	0 ± 0	0 ± 0	0 ± 0
444	0 ± 0	0 ± 0	0 ± 0	0 ± 0	0 ± 0	0 ± 0	0 ± 0	0 ± 0	0 ± 0	0 ± 0	0 ± 0	0 ± 0	0 ± 0	0 ± 0	0 ± 0	0 ± 0	0 ± 0	0 ± 0
424	0 ± 0	0 ± 0	0 ± 0	0 ± 0	0 ± 0	0 ± 0	0 ± 0	0 ± 0	0 ± 0	0 ± 0	0 ± 0	0 ± 0	0 ± 0	0 ± 0	0 ± 0	0 ± 0	0 ± 0	0 ± 0
406	0 ± 0	0 ± 0	0 ± 0	0 ± 0	0 ± 0	0 ± 0	0 ± 0	0 ± 0	0 ± 0	0 ± 0	0 ± 0	0 ± 0	0 ± 0	0 ± 0	0 ± 0	0 ± 0	0 ± 0	0 ± 0
388	0 ± 0	0 ± 0	0 ± 0	0 ± 0	0 ± 0	0 ± 0	0 ± 0	0 ± 0	0 ± 0	0 ± 0	0 ± 0	0 ± 0	0 ± 0	0 ± 0	0 ± 0	0 ± 0	0 ± 0	0 ± 0
370	0 ± 0	0 ± 0	0 ± 0	0 ± 0	0 ± 0	0 ± 0	0 ± 0	0 ± 0	0 ± 0	0 ± 0	0 ± 0	0 ± 0	0 ± 0	0 ± 0	0 ± 0	0 ± 0	0 ± 0	0 ± 0
354	0 ± 0	0 ± 0	0 ± 0	0 ± 0	0 ± 0	0 ± 0	0 ± 0	0 ± 0	0 ± 0	0 ± 0	0 ± 0	0 ± 0	0 ± 0	0 ± 0	0 ± 0	0 ± 0	0 ± 0	0 ± 0
338	0 ± 0	0 ± 0	0 ± 0	0 ± 0	0 ± 0	0 ± 0	0 ± 0	0 ± 0	0 ± 0	0 ± 0	0 ± 0	0 ± 0	0 ± 0	0 ± 0	0 ± 0	0 ± 0	0 ± 0	0 ± 0
324	0 ± 0	0 ± 0	0 ± 0	0 ± 0	0 ± 0	0 ± 0	0 ± 0	0 ± 0	0 ± 0	0 ± 0	0 ± 0	0 ± 0	0 ± 0	0 ± 0	0 ± 0	0 ± 0	0 ± 0	0 ± 0
310	0 ± 0	0 ± 0	0 ± 0	0 ± 0	0 ± 0	0 ± 0	0 ± 0	0 ± 0	0 ± 0	0 ± 0	0 ± 0	0 ± 0	0 ± 0	0 ± 0	0 ± 0	0 ± 0	0 ± 0	0 ± 0
296	0 ± 0	0 ± 0	0 ± 0	0 ± 0	0 ± 0	0 ± 0	0 ± 0	0 ± 0	0 ± 0	0 ± 0	0 ± 0	0 ± 0	0 ± 0	0 ± 0	0 ± 0	0 ± 0	0 ± 0	0 ± 0
282	0 ± 0	0 ± 0	0 ± 0	0 ± 0	0 ± 0	0 ± 0	0 ± 0	0 ± 0	0 ± 0	0 ± 0	0 ± 0	0 ± 0	0 ± 0	0 ± 0	0 ± 0	0 ± 0	0 ± 0	0 ± 0
270	0 ± 0	0 ± 0	0 ± 0	0 ± 0	0 ± 0	0 ± 0	0 ± 0	0 ± 0	0 ± 0	0 ± 0	0 ± 0	0 ± 0	0 ± 0	0 ± 0	0 ± 0	0 ± 0	0 ± 0	0 ± 0
258	0 ± 0	0 ± 0	0 ± 0	0 ± 0	0 ± 0	0 ± 0	0 ± 0	0 ± 0	0 ± 0	0 ± 0	0 ± 0	0 ± 0	0 ± 0	0 ± 0	0 ± 0	0 ± 0	0 ± 0	0 ± 0
246	0 ± 0	0 ± 0	0 ± 0	0 ± 0	0 ± 0	0 ± 0	0 ± 0	0 ± 0	0 ± 0	0 ± 0	0 ± 0	0 ± 0	0 ± 0	0 ± 0	0 ± 0	0 ± 0	0 ± 0	0 ± 0
236	0 ± 0	0 ± 0	0 ± 0	0 ± 0	0 ± 0	0 ± 0	0 ± 0	0 ± 0	0 ± 0	0 ± 0	0 ± 0	0 ± 0	0 ± 0	0 ± 0	0 ± 0	0 ± 0	0 ± 0	0 ± 0
226	0 ± 0	0 ± 0	0 ± 0	0 ± 0	0 ± 0	0 ± 0	0 ± 0	0 ± 0	0 ± 0	0 ± 0	0 ± 0	0 ± 0	0 ± 0	0 ± 0	0 ± 0	0 ± 0	0 ± 0	0 ± 0
216	0 ± 0	0 ± 0	0.001 ± 0.001	0 ± 0	0 ± 0	0 ± 0	0 ± 0	0 ± 0	0 ± 0	0 ± 0	0 ± 0	0 ± 0	0 ± 0	0 ± 0	0 ± 0	0 ± 0	0 ± 0	0 ± 0
206	0 ± 0	0 ± 0	0.004 ± 0.004	0 ± 0	0 ± 0	0 ± 0	0 ± 0	0 ± 0	0 ± 0	0 ± 0	0 ± 0	0 ± 0	0 ± 0	0 ± 0	0 ± 0	0 ± 0	0 ± 0	0 ± 0
196.8	0 ± 0	0 ± 0	0.012 ± 0.012	0 ± 0	0 ± 0	0 ± 0	0 ± 0	0 ± 0	0 ± 0	0 ± 0	0 ± 0	0 ± 0	0 ± 0	0 ± 0	0 ± 0	0 ± 0	0 ± 0	0 ± 0
188.2	0 ± 0	0 ± 0	0.022 ± 0.022	0 ± 0	0 ± 0	0 ± 0	0 ± 0	0 ± 0	0 ± 0	0 ± 0	0 ± 0	0 ± 0	0 ± 0	0 ± 0	0 ± 0	0 ± 0	0 ± 0	0 ± 0
179.8	0 ± 0	0 ± 0	0.026 ± 0.026	0 ± 0	0 ± 0	0 ± 0	0 ± 0	0 ± 0	0 ± 0	0 ± 0	0 ± 0	0 ± 0	0 ± 0	0 ± 0	0 ± 0	0 ± 0	0 ± 0	0 ± 0
171.8	0 ± 0	0 ± 0	0.022 ± 0.022	0 ± 0	0.002 ± 0.002	0 ± 0	0 ± 0	0 ± 0	0 ± 0	0 ± 0	0 ± 0	0 ± 0	0 ± 0	0 ± 0	0 ± 0	0 ± 0	0 ± 0	0 ± 0
164.2	0 ± 0	0 ± 0	0.013 ± 0.013	0 ± 0	0.011 ± 0.011	0.002 ± 0.002	0 ± 0	0 ± 0	0 ± 0	0 ± 0	0 ± 0	0 ± 0	0 ± 0	0 ± 0	0 ± 0	0 ± 0	0 ± 0	0 ± 0
157	0 ± 0	0 ± 0	0.01 ± 0.009	0 ± 0	0.043 ± 0.043	0.015 ± 0.015	0 ± 0	0 ± 0	0 ± 0	0 ± 0	0 ± 0	0 ± 0	0.003 ± 0.003	0 ± 0	0 ± 0	0 ± 0	0 ± 0	0 ± 0
150.2	0 ± 0	0 ± 0	0.028 ± 0.024	0.001 ± 0.001	0.111 ± 0.109	0.058 ± 0.058	0 ± 0	0 ± 0	0 ± 0	0 ± 0	0 ± 0	0 ± 0	0.021 ± 0.021	0 ± 0	0 ± 0	0 ± 0	0 ± 0	0 ± 0
143.4	0 ± 0	0 ± 0	0.091 ± 0.064	0.007 ± 0.007	0.225 ± 0.213	0.154 ± 0.154	0 ± 0	0 ± 0	0 ± 0	0 ± 0	0 ± 0	0 ± 0	0.078 ± 0.078	0 ± 0	0.003 ± 0.003	0.003 ± 0.003	0.004 ± 0.004	0.005 ± 0.001
137.2	0.002 ± 0.002	0 ± 0	0.227 ± 0.13	0.037 ± 0.037	0.394 ± 0.342	0.311 ± 0.307	0 ± 0	0 ± 0	0 ± 0	0 ± 0	0 ± 0	0 ± 0	0.191 ± 0.191	0.001 ± 0.001	0.02 ± 0.02	0.02 ± 0.02	0.028 ± 0.028	0.035 ± 0.007
131	0.017 ± 0.017	0 ± 0	0.461 ± 0.216	0.124 ± 0.124	0.622 ± 0.472	0.527 ± 0.497	0.005 ± 0.004	0 ± 0	0.001 ± 0.001	0 ± 0	0 ± 0	0 ± 0	0.36 ± 0.358	0.008 ± 0.008	0.078 ± 0.078	0.082 ± 0.082	0.109 ± 0.103	0.13 ± 0.024
125.4	0.069 ± 0.069	0 ± 0	0.804 ± 0.297	0.29 ± 0.286	0.914 ± 0.597	0.803 ± 0.682	0.035 ± 0.029	0.001 ± 0.001	0.009 ± 0.008	0.003 ± 0.002	0.005 ± 0.005	0 ± 0	0.565 ± 0.552	0.047 ± 0.046	0.205 ± 0.205	0.229 ± 0.221	0.291 ± 0.251	0.326 ± 0.056
119.8	0.188 ± 0.183	0.006 ± 0.006	1.249 ± 0.339	0.531 ± 0.503	1.257 ± 0.701	1.137 ± 0.825	0.137 ± 0.111	0.01 ± 0.008	0.054 ± 0.047	0.023 ± 0.015	0.039 ± 0.031	0 ± 0	0.803 ± 0.731	0.17 ± 0.156	0.411 ± 0.403	0.487 ± 0.435	0.606 ± 0.459	0.62 ± 0.097
114.4	0.391 ± 0.353	0.039 ± 0.039	1.746 ± 0.319	0.84 ± 0.717	1.638 ± 0.751	1.498 ± 0.916	0.36 ± 0.283	0.063 ± 0.041	0.197 ± 0.149	0.108 ± 0.063	0.163 ± 0.105	0 ± 0	1.082 ± 0.838	0.425 ± 0.348	0.691 ± 0.63	0.862 ± 0.682	1.056 ± 0.681	0.972 ± 0.15
109.4	0.7 ± 0.526	0.134 ± 0.134	2.213 ± 0.245	1.204 ± 0.857	2.04 ± 0.704	1.828 ± 0.985	0.722 ± 0.522	0.237 ± 0.12	0.488 ± 0.328	0.33 ± 0.168	0.456 ± 0.231	0.006 ± 0.003	1.421 ± 0.836	0.821 ± 0.583	1.058 ± 0.81	1.322 ± 0.9	1.603 ± 0.858	1.316 ± 0.231
104.6	1.113 ± 0.621	0.305 ± 0.305	2.56 ± 0.159	1.593 ± 0.882	2.399 ± 0.543	2.05 ± 1.036	1.185 ± 0.734	0.594 ± 0.223	0.901 ± 0.552	0.713 ± 0.308	0.939 ± 0.361	0.036 ± 0.019	1.792 ± 0.706	1.299 ± 0.805	1.512 ± 0.852	1.79 ± 1.027	2.168 ± 0.92	1.561 ± 0.36
100	1.565 ± 0.582	0.509 ± 0.509	2.68 ± 0.136	1.938 ± 0.788	2.609 ± 0.297	2.095 ± 1.034	1.649 ± 0.828	1.097 ± 0.301	1.324 ± 0.767	1.193 ± 0.413	1.517 ± 0.44	0.12 ± 0.063	2.111 ± 0.475	1.731 ± 0.968	1.976 ± 0.715	2.17 ± 1.015	2.625 ± 0.839	1.639 ± 0.524
95.6	1.923 ± 0.407	0.677 ± 0.677	2.529 ± 0.167	2.12 ± 0.616	2.561 ± 0.048	1.934 ± 0.934	1.952 ± 0.769	1.585 ± 0.318	1.612 ± 0.904	1.61 ± 0.41	1.988 ± 0.431	0.253 ± 0.132	2.264 ± 0.198	1.973 ± 1.029	2.316 ± 0.44	2.353 ± 0.84	2.835 ± 0.633	1.522 ± 0.67
91.4	2.06 ± 0.163	0.744 ± 0.744	2.105 ± 0.183	2.051 ± 0.44	2.22 ± 0.19	1.59 ± 0.727	1.957 ± 0.585	1.869 ± 0.264	1.656 ± 0.919	1.803 ± 0.28	2.175 ± 0.344	0.384 ± 0.196	2.173 ± 0.133	1.939 ± 0.976	2.395 ± 0.116	2.271 ± 0.539	2.717 ± 0.37	1.242 ± 0.742
87.4	1.929 ± 0.135	0.694 ± 0.694	1.508 ± 0.177	1.743 ± 0.35	1.656 ± 0.315	1.141 ± 0.449	1.627 ± 0.348	1.856 ± 0.172	1.439 ± 0.804	1.708 ± 0.07	2.018 ± 0.209	0.473 ± 0.214	1.848 ± 0.311	1.645 ± 0.818	2.18 ± 0.238	1.933 ± 0.175	2.286 ± 0.112	0.864 ± 0.711
83.4	1.614 ± 0.34	0.573 ± 0.568	0.914 ± 0.164	1.306 ± 0.35	1.043 ± 0.341	0.73 ± 0.182	1.105 ± 0.128	1.622 ± 0.077	1.092 ± 0.601	1.413 ± 0.193	1.637 ± 0.074	0.547 ± 0.164	1.434 ± 0.404	1.231 ± 0.601	1.785 ± 0.45	1.485 ± 0.158	1.711 ± 0.096	0.658 ± 0.527
79.8	1.3 ± 0.46	0.48 ± 0.444	0.527 ± 0.16	0.959 ± 0.36	0.616 ± 0.292	0.523 ± 0.185	0.645 ± 0.041	1.371 ± 0.029	0.817 ± 0.356	1.125 ± 0.396	1.273 ± 0.061	0.704 ± 0.073	1.118 ± 0.399	0.926 ± 0.379	1.43 ± 0.538	1.146 ± 0.409	1.218 ± 0.228	0.614 ± 0.306
76.2	1.18 ± 0.478	0.546 ± 0.385	0.508 ± 0.149	0.904 ± 0.336	0.569 ± 0.209	0.644 ± 0.334	0.509 ± 0.15	1.334 ± 0.042	0.844 ± 0.183	1.073 ± 0.517	1.174 ± 0.141	1.061 ± 0.112	1.091 ± 0.336	0.951 ± 0.237	1.338 ± 0.504	1.119 ± 0.541	1.04 ± 0.295	0.615 ± 0.221
72.8	1.396 ± 0.413	0.914 ± 0.433	0.918 ± 0.113	1.247 ± 0.274	0.986 ± 0.15	1.132 ± 0.421	0.851 ± 0.211	1.675 ± 0.043	1.288 ± 0.292	1.404 ± 0.536	1.493 ± 0.189	1.672 ± 0.21	1.448 ± 0.251	1.421 ± 0.286	1.646 ± 0.38	1.526 ± 0.558	1.294 ± 0.315	0.718 ± 0.296
69.6	1.959 ± 0.292	1.649 ± 0.563	1.688 ± 0.052	1.972 ± 0.19	1.78 ± 0.132	1.901 ± 0.438	1.656 ± 0.248	2.401 ± 0.056	2.122 ± 0.483	2.117 ± 0.475	2.225 ± 0.21	2.499 ± 0.252	2.153 ± 0.183	2.289 ± 0.404	2.34 ± 0.215	2.326 ± 0.482	1.955 ± 0.307	0.931 ± 0.516
66.6	2.773 ± 0.156	2.674 ± 0.696	2.639 ± 0.031	2.905 ± 0.111	2.776 ± 0.121	2.775 ± 0.414	2.737 ± 0.264	3.364 ± 0.103	3.166 ± 0.626	3.07 ± 0.381	3.19 ± 0.211	3.4 ± 0.235	3.06 ± 0.127	3.366 ± 0.483	3.259 ± 0.076	3.349 ± 0.353	2.864 ± 0.283	1.213 ± 0.828
63.6	3.631 ± 0.048	3.775 ± 0.777	3.547 ± 0.089	3.818 ± 0.038	3.697 ± 0.09	3.546 ± 0.376	3.827 ± 0.271	4.313 ± 0.152	4.169 ± 0.698	4.023 ± 0.315	4.145 ± 0.199	4.191 ± 0.169	3.953 ± 0.057	4.392 ± 0.495	4.181 ± 0.088	4.349 ± 0.207	3.786 ± 0.257	1.496 ± 1.146
60.8	4.338 ± 0.062	4.676 ± 0.802	4.208 ± 0.118	4.487 ± 0.018	4.335 ± 0.063	4.063 ± 0.35	4.663 ± 0.267	5.022 ± 0.186	4.894 ± 0.688	4.749 ± 0.304	4.837 ± 0.189	4.72 ± 0.092	4.628 ± 0.05	5.121 ± 0.451	4.876 ± 0.141	5.085 ± 0.098	4.494 ± 0.231	1.709 ± 1.394
58.2	4.729 ± 0.092	5.178 ± 0.775	4.501 ± 0.111	4.781 ± 0.08	4.575 ± 0.112	4.226 ± 0.342	5.078 ± 0.246	5.323 ± 0.199	5.208 ± 0.604	5.093 ± 0.317	5.117 ± 0.197	4.894 ± 0.071	4.945 ± 0.158	5.423 ± 0.358	5.193 ± 0.141	5.413 ± 0.096	4.842 ± 0.206	1.802 ± 1.521
55.6	4.756 ± 0.085	5.199 ± 0.7	4.401 ± 0.095	4.651 ± 0.154	4.408 ± 0.184	4.053 ± 0.352	5.023 ± 0.209	5.169 ± 0.19	5.071 ± 0.465	4.996 ± 0.315	4.956 ± 0.216	4.71 ± 0.12	4.858 ± 0.257	5.269 ± 0.252	5.086 ± 0.105	5.285 ± 0.118	4.785 ± 0.186	1.764 ± 1.511
53.2	4.431 ± 0.072	4.801 ± 0.585	3.981 ± 0.117	4.169 ± 0.234	3.917 ± 0.241	3.619 ± 0.346	4.568 ± 0.165	4.634 ± 0.177	4.57 ± 0.302	4.525 ± 0.28	4.422 ± 0.228	4.248 ± 0.172	4.416 ± 0.316	4.738 ± 0.15	4.608 ± 0.051	4.78 ± 0.102	4.367 ± 0.168	1.609 ± 1.38
50.8	3.855 ± 0.091	4.132 ± 0.441	3.36 ± 0.176	3.47 ± 0.3	3.249 ± 0.266	3.035 ± 0.311	3.853 ± 0.12	3.862 ± 0.162	3.841 ± 0.148	3.81 ± 0.242	3.67 ± 0.223	3.601 ± 0.217	3.744 ± 0.336	3.982 ± 0.071	3.89 ± 0.025	4.014 ± 0.05	3.719 ± 0.148	1.375 ± 1.173
48.6	3.155 ± 0.136	3.383 ± 0.329	2.666 ± 0.223	2.704 ± 0.337	2.547 ± 0.255	2.415 ± 0.245	3.047 ± 0.076	3.002 ± 0.147	3.042 ± 0.09	3.001 ± 0.213	2.865 ± 0.192	2.881 ± 0.24	2.972 ± 0.305	3.156 ± 0.03	3.072 ± 0.059	3.161 ± 0.064	2.977 ± 0.131	1.112 ± 0.933
46.4	2.448 ± 0.182	2.701 ± 0.361	2.022 ± 0.239	1.999 ± 0.335	1.933 ± 0.218	1.848 ± 0.148	2.282 ± 0.048	2.21 ± 0.131	2.3 ± 0.152	2.232 ± 0.21	2.141 ± 0.131	2.191 ± 0.254	2.233 ± 0.241	2.394 ± 0.042	2.294 ± 0.086	2.355 ± 0.155	2.272 ± 0.119	0.866 ± 0.703
44.4	1.845 ± 0.219	2.186 ± 0.493	1.501 ± 0.222	1.442 ± 0.297	1.472 ± 0.163	1.401 ± 0.045	1.661 ± 0.04	1.595 ± 0.109	1.708 ± 0.195	1.6 ± 0.212	1.58 ± 0.062	1.595 ± 0.25	1.625 ± 0.164	1.779 ± 0.066	1.656 ± 0.1	1.693 ± 0.241	1.687 ± 0.123	0.674 ± 0.507
42.4	1.388 ± 0.244	1.869 ± 0.606	1.139 ± 0.186	1.07 ± 0.228	1.182 ± 0.099	1.084 ± 0.06	1.226 ± 0.052	1.187 ± 0.076	1.297 ± 0.201	1.164 ± 0.207	1.226 ± 0.054	1.132 ± 0.238	1.204 ± 0.09	1.347 ± 0.096	1.202 ± 0.11	1.226 ± 0.303	1.273 ± 0.139	0.551 ± 0.362
40.6	1.116 ± 0.254	1.721 ± 0.652	0.937 ± 0.149	0.887 ± 0.153	1.049 ± 0.046	0.901 ± 0.126	0.978 ± 0.075	0.991 ± 0.041	1.066 ± 0.179	0.919 ± 0.182	1.059 ± 0.101	0.833 ± 0.215	0.974 ± 0.036	1.093 ± 0.129	0.944 ± 0.115	0.956 ± 0.328	1.028 ± 0.16	0.489 ± 0.272
38.8	1.015 ± 0.25	1.681 ± 0.605	0.875 ± 0.132	0.859 ± 0.091	1.035 ± 0.019	0.826 ± 0.152	0.894 ± 0.103	0.964 ± 0.014	0.983 ± 0.147	0.841 ± 0.142	1.037 ± 0.134	0.688 ± 0.181	0.919 ± 0.01	0.996 ± 0.163	0.862 ± 0.121	0.855 ± 0.315	0.926 ± 0.179	0.472 ± 0.23
37	1.062 ± 0.233	1.688 ± 0.476	0.916 ± 0.132	0.944 ± 0.083	1.092 ± 0.026	0.841 ± 0.145	0.92 ± 0.115	1.057 ± 0.007	1.011 ± 0.14	0.897 ± 0.1	1.108 ± 0.139	0.682 ± 0.135	0.986 ± 0.014	1.01 ± 0.183	0.908 ± 0.127	0.878 ± 0.268	0.929 ± 0.191	0.484 ± 0.226
35.4	1.206 ± 0.203	1.69 ± 0.281	1.022 ± 0.132	1.095 ± 0.11	1.192 ± 0.049	0.911 ± 0.117	1.029 ± 0.115	1.204 ± 0.012	1.114 ± 0.165	1.034 ± 0.052	1.22 ± 0.115	0.783 ± 0.082	1.123 ± 0.043	1.105 ± 0.196	1.039 ± 0.137	0.974 ± 0.192	0.998 ± 0.195	0.511 ± 0.247
33.8	1.403 ± 0.168	1.658 ± 0.078	1.17 ± 0.129	1.264 ± 0.13	1.289 ± 0.081	1.014 ± 0.111	1.171 ± 0.089	1.361 ± 0.004	1.25 ± 0.197	1.213 ± 0.013	1.336 ± 0.077	0.949 ± 0.041	1.284 ± 0.08	1.239 ± 0.197	1.205 ± 0.145	1.105 ± 0.11	1.097 ± 0.19	0.539 ± 0.282
32.4	1.604 ± 0.122	1.6 ± 0.171	1.318 ± 0.113	1.424 ± 0.136	1.382 ± 0.119	1.133 ± 0.145	1.321 ± 0.056	1.505 ± 0.011	1.397 ± 0.224	1.401 ± 0.031	1.433 ± 0.031	1.139 ± 0.067	1.421 ± 0.118	1.384 ± 0.187	1.369 ± 0.147	1.241 ± 0.038	1.202 ± 0.18	0.565 ± 0.321
31	1.772 ± 0.081	1.536 ± 0.324	1.445 ± 0.096	1.551 ± 0.13	1.446 ± 0.153	1.247 ± 0.184	1.451 ± 0.007	1.602 ± 0.023	1.534 ± 0.23	1.568 ± 0.064	1.503 ± 0.013	1.32 ± 0.11	1.521 ± 0.148	1.511 ± 0.178	1.492 ± 0.143	1.351 ± 0.048	1.288 ± 0.163	0.578 ± 0.357
29.6	1.879 ± 0.044	1.492 ± 0.403	1.545 ± 0.088	1.642 ± 0.12	1.482 ± 0.169	1.341 ± 0.205	1.551 ± 0.026	1.662 ± 0.037	1.641 ± 0.22	1.695 ± 0.09	1.55 ± 0.041	1.457 ± 0.136	1.565 ± 0.157	1.605 ± 0.159	1.579 ± 0.127	1.428 ± 0.085	1.35 ± 0.142	0.579 ± 0.386
28.2	1.909 ± 0.039	1.496 ± 0.391	1.605 ± 0.091	1.682 ± 0.109	1.489 ± 0.163	1.414 ± 0.203	1.611 ± 0.05	1.675 ± 0.045	1.712 ± 0.199	1.772 ± 0.105	1.576 ± 0.056	1.541 ± 0.147	1.555 ± 0.156	1.645 ± 0.144	1.596 ± 0.101	1.465 ± 0.104	1.386 ± 0.123	0.574 ± 0.407
27	1.862 ± 0.062	1.553 ± 0.298	1.612 ± 0.098	1.678 ± 0.1	1.469 ± 0.142	1.451 ± 0.177	1.621 ± 0.058	1.662 ± 0.052	1.742 ± 0.17	1.789 ± 0.115	1.58 ± 0.06	1.564 ± 0.137	1.504 ± 0.135	1.635 ± 0.117	1.566 ± 0.074	1.462 ± 0.107	1.38 ± 0.102	0.553 ± 0.414
25.8	1.745 ± 0.084	1.641 ± 0.16	1.568 ± 0.101	1.638 ± 0.092	1.419 ± 0.105	1.454 ± 0.139	1.586 ± 0.038	1.618 ± 0.058	1.715 ± 0.146	1.745 ± 0.114	1.563 ± 0.064	1.531 ± 0.114	1.421 ± 0.108	1.571 ± 0.089	1.486 ± 0.047	1.422 ± 0.116	1.343 ± 0.081	0.521 ± 0.411
24.6	1.587 ± 0.101	1.736 ± 0.117	1.478 ± 0.094	1.558 ± 0.088	1.349 ± 0.062	1.411 ± 0.112	1.516 ± 0.005	1.542 ± 0.065	1.642 ± 0.132	1.648 ± 0.104	1.517 ± 0.074	1.45 ± 0.092	1.311 ± 0.078	1.458 ± 0.054	1.366 ± 0.027	1.341 ± 0.139	1.266 ± 0.063	0.479 ± 0.394
23.6	1.393 ± 0.104	1.807 ± 0.253	1.352 ± 0.077	1.451 ± 0.086	1.256 ± 0.025	1.334 ± 0.106	1.416 ± 0.036	1.448 ± 0.073	1.528 ± 0.126	1.518 ± 0.092	1.44 ± 0.09	1.333 ± 0.078	1.194 ± 0.051	1.307 ± 0.028	1.219 ± 0.025	1.226 ± 0.163	1.166 ± 0.048	0.432 ± 0.367
22.6	1.199 ± 0.097	1.814 ± 0.377	1.195 ± 0.055	1.324 ± 0.084	1.145 ± 0.021	1.231 ± 0.116	1.296 ± 0.077	1.331 ± 0.09	1.381 ± 0.122	1.364 ± 0.083	1.34 ± 0.105	1.196 ± 0.065	1.063 ± 0.03	1.144 ± 0.03	1.059 ± 0.031	1.093 ± 0.184	1.038 ± 0.037	0.38 ± 0.329
21.6	1.023 ± 0.082	1.741 ± 0.443	1.037 ± 0.033	1.183 ± 0.079	1.037 ± 0.036	1.109 ± 0.12	1.171 ± 0.105	1.204 ± 0.101	1.224 ± 0.122	1.2 ± 0.075	1.216 ± 0.109	1.058 ± 0.053	0.929 ± 0.023	0.975 ± 0.043	0.906 ± 0.026	0.945 ± 0.189	0.904 ± 0.033	0.332 ± 0.286
20.6	0.876 ± 0.062	1.597 ± 0.441	0.894 ± 0.019	1.055 ± 0.075	0.928 ± 0.038	0.982 ± 0.116	1.059 ± 0.123	1.08 ± 0.109	1.076 ± 0.116	1.049 ± 0.066	1.084 ± 0.104	0.933 ± 0.045	0.807 ± 0.023	0.829 ± 0.053	0.768 ± 0.018	0.811 ± 0.181	0.772 ± 0.039	0.293 ± 0.24
19.68	0.771 ± 0.041	1.396 ± 0.384	0.777 ± 0.014	0.942 ± 0.067	0.835 ± 0.031	0.871 ± 0.106	0.966 ± 0.126	0.96 ± 0.11	0.945 ± 0.101	0.929 ± 0.064	0.952 ± 0.089	0.837 ± 0.059	0.7 ± 0.024	0.713 ± 0.055	0.656 ± 0.016	0.689 ± 0.159	0.656 ± 0.051	0.265 ± 0.196
18.82	0.71 ± 0.03	1.164 ± 0.279	0.695 ± 0.019	0.853 ± 0.056	0.761 ± 0.018	0.782 ± 0.09	0.898 ± 0.116	0.857 ± 0.106	0.847 ± 0.085	0.839 ± 0.063	0.841 ± 0.071	0.776 ± 0.095	0.615 ± 0.026	0.635 ± 0.051	0.577 ± 0.027	0.598 ± 0.128	0.566 ± 0.065	0.248 ± 0.16
17.98	0.686 ± 0.036	0.937 ± 0.163	0.652 ± 0.031	0.793 ± 0.048	0.71 ± 0.017	0.723 ± 0.078	0.856 ± 0.099	0.781 ± 0.101	0.782 ± 0.071	0.785 ± 0.067	0.755 ± 0.051	0.754 ± 0.136	0.552 ± 0.031	0.592 ± 0.05	0.53 ± 0.038	0.537 ± 0.095	0.506 ± 0.079	0.24 ± 0.134
17.18	0.688 ± 0.048	0.743 ± 0.064	0.641 ± 0.048	0.757 ± 0.044	0.679 ± 0.03	0.695 ± 0.075	0.836 ± 0.077	0.727 ± 0.094	0.748 ± 0.062	0.759 ± 0.074	0.697 ± 0.034	0.768 ± 0.173	0.512 ± 0.037	0.579 ± 0.053	0.509 ± 0.045	0.504 ± 0.064	0.475 ± 0.089	0.24 ± 0.119
16.44	0.704 ± 0.056	0.6 ± 0.065	0.653 ± 0.063	0.741 ± 0.041	0.664 ± 0.041	0.696 ± 0.079	0.832 ± 0.06	0.694 ± 0.087	0.736 ± 0.059	0.755 ± 0.084	0.665 ± 0.022	0.81 ± 0.199	0.492 ± 0.042	0.584 ± 0.06	0.507 ± 0.045	0.494 ± 0.041	0.469 ± 0.097	0.244 ± 0.114
15.7	0.722 ± 0.06	0.518 ± 0.107	0.678 ± 0.073	0.736 ± 0.039	0.659 ± 0.047	0.72 ± 0.086	0.836 ± 0.047	0.677 ± 0.08	0.735 ± 0.062	0.762 ± 0.093	0.654 ± 0.015	0.869 ± 0.211	0.487 ± 0.043	0.597 ± 0.065	0.516 ± 0.041	0.498 ± 0.027	0.481 ± 0.099	0.251 ± 0.117
15.02	0.731 ± 0.061	0.491 ± 0.118	0.705 ± 0.076	0.735 ± 0.035	0.658 ± 0.046	0.759 ± 0.095	0.841 ± 0.042	0.668 ± 0.073	0.739 ± 0.067	0.771 ± 0.101	0.656 ± 0.011	0.931 ± 0.207	0.491 ± 0.04	0.61 ± 0.067	0.528 ± 0.034	0.509 ± 0.024	0.502 ± 0.098	0.257 ± 0.125
14.34	0.727 ± 0.058	0.51 ± 0.101	0.724 ± 0.071	0.734 ± 0.032	0.658 ± 0.041	0.806 ± 0.101	0.842 ± 0.044	0.662 ± 0.066	0.74 ± 0.074	0.776 ± 0.105	0.661 ± 0.01	0.99 ± 0.191	0.499 ± 0.035	0.616 ± 0.065	0.535 ± 0.025	0.52 ± 0.029	0.526 ± 0.094	0.261 ± 0.134
13.72	0.707 ± 0.056	0.557 ± 0.074	0.731 ± 0.061	0.728 ± 0.033	0.653 ± 0.034	0.851 ± 0.105	0.835 ± 0.05	0.653 ± 0.058	0.735 ± 0.079	0.773 ± 0.106	0.665 ± 0.011	1.034 ± 0.164	0.509 ± 0.028	0.611 ± 0.059	0.535 ± 0.017	0.525 ± 0.038	0.545 ± 0.089	0.263 ± 0.142
13.12	0.675 ± 0.054	0.615 ± 0.072	0.723 ± 0.048	0.715 ± 0.039	0.643 ± 0.03	0.89 ± 0.107	0.818 ± 0.057	0.636 ± 0.052	0.72 ± 0.084	0.76 ± 0.104	0.661 ± 0.014	1.061 ± 0.135	0.514 ± 0.021	0.597 ± 0.052	0.525 ± 0.013	0.523 ± 0.048	0.555 ± 0.083	0.261 ± 0.148
12.54	0.633 ± 0.053	0.667 ± 0.103	0.701 ± 0.036	0.694 ± 0.046	0.625 ± 0.029	0.914 ± 0.108	0.791 ± 0.063	0.612 ± 0.046	0.698 ± 0.087	0.735 ± 0.099	0.647 ± 0.018	1.061 ± 0.104	0.513 ± 0.015	0.573 ± 0.043	0.507 ± 0.014	0.512 ± 0.058	0.554 ± 0.078	0.255 ± 0.15
11.98	0.587 ± 0.052	0.701 ± 0.138	0.667 ± 0.025	0.666 ± 0.052	0.6 ± 0.03	0.921 ± 0.111	0.754 ± 0.065	0.579 ± 0.043	0.666 ± 0.087	0.7 ± 0.091	0.621 ± 0.019	1.038 ± 0.076	0.504 ± 0.012	0.541 ± 0.036	0.48 ± 0.018	0.492 ± 0.066	0.54 ± 0.072	0.246 ± 0.148
11.44	0.539 ± 0.051	0.709 ± 0.162	0.622 ± 0.018	0.63 ± 0.054	0.567 ± 0.031	0.911 ± 0.118	0.709 ± 0.063	0.538 ± 0.041	0.629 ± 0.084	0.656 ± 0.08	0.584 ± 0.02	0.996 ± 0.06	0.487 ± 0.01	0.505 ± 0.032	0.448 ± 0.023	0.465 ± 0.071	0.514 ± 0.067	0.232 ± 0.141
10.94	0.492 ± 0.05	0.691 ± 0.17	0.572 ± 0.014	0.588 ± 0.053	0.528 ± 0.031	0.878 ± 0.123	0.657 ± 0.056	0.494 ± 0.04	0.586 ± 0.077	0.604 ± 0.068	0.54 ± 0.019	0.934 ± 0.053	0.461 ± 0.01	0.465 ± 0.029	0.414 ± 0.027	0.432 ± 0.072	0.478 ± 0.062	0.216 ± 0.132
10.46	0.45 ± 0.047	0.652 ± 0.167	0.519 ± 0.013	0.541 ± 0.047	0.484 ± 0.028	0.828 ± 0.126	0.602 ± 0.046	0.447 ± 0.039	0.539 ± 0.068	0.548 ± 0.056	0.49 ± 0.016	0.864 ± 0.059	0.429 ± 0.008	0.424 ± 0.028	0.379 ± 0.029	0.394 ± 0.07	0.437 ± 0.058	0.198 ± 0.12
10	0.412 ± 0.043	0.595 ± 0.152	0.467 ± 0.014	0.491 ± 0.04	0.439 ± 0.025	0.768 ± 0.126	0.546 ± 0.035	0.402 ± 0.04	0.491 ± 0.058	0.49 ± 0.045	0.44 ± 0.013	0.791 ± 0.068	0.392 ± 0.006	0.385 ± 0.028	0.347 ± 0.028	0.355 ± 0.065	0.393 ± 0.053	0.179 ± 0.107
9.56	0.379 ± 0.039	0.529 ± 0.13	0.417 ± 0.016	0.442 ± 0.031	0.396 ± 0.021	0.699 ± 0.119	0.494 ± 0.023	0.361 ± 0.04	0.443 ± 0.049	0.435 ± 0.036	0.391 ± 0.01	0.721 ± 0.077	0.355 ± 0.004	0.349 ± 0.028	0.318 ± 0.026	0.318 ± 0.059	0.351 ± 0.049	0.161 ± 0.095
9.14	0.352 ± 0.035	0.463 ± 0.106	0.375 ± 0.019	0.397 ± 0.022	0.356 ± 0.018	0.629 ± 0.107	0.446 ± 0.013	0.326 ± 0.042	0.401 ± 0.041	0.385 ± 0.03	0.348 ± 0.007	0.662 ± 0.082	0.32 ± 0.002	0.319 ± 0.028	0.294 ± 0.022	0.284 ± 0.052	0.315 ± 0.044	0.145 ± 0.085
8.74	0.331 ± 0.031	0.403 ± 0.085	0.341 ± 0.022	0.358 ± 0.016	0.323 ± 0.016	0.565 ± 0.093	0.407 ± 0.006	0.3 ± 0.043	0.364 ± 0.036	0.343 ± 0.026	0.314 ± 0.005	0.618 ± 0.083	0.29 ± 0.001	0.295 ± 0.028	0.277 ± 0.016	0.256 ± 0.045	0.288 ± 0.041	0.133 ± 0.078
8.34	0.314 ± 0.028	0.356 ± 0.067	0.317 ± 0.023	0.329 ± 0.011	0.299 ± 0.016	0.511 ± 0.079	0.376 ± 0.001	0.282 ± 0.044	0.335 ± 0.033	0.313 ± 0.023	0.29 ± 0.004	0.59 ± 0.079	0.269 ± 0.001	0.279 ± 0.026	0.265 ± 0.012	0.237 ± 0.038	0.271 ± 0.037	0.124 ± 0.074
7.98	0.303 ± 0.027	0.323 ± 0.055	0.302 ± 0.022	0.31 ± 0.009	0.283 ± 0.015	0.471 ± 0.068	0.356 ± 0.001	0.274 ± 0.045	0.316 ± 0.031	0.294 ± 0.023	0.276 ± 0.004	0.58 ± 0.071	0.256 ± 0.003	0.27 ± 0.024	0.26 ± 0.008	0.226 ± 0.032	0.264 ± 0.033	0.118 ± 0.073
7.62	0.296 ± 0.026	0.306 ± 0.049	0.298 ± 0.021	0.301 ± 0.008	0.276 ± 0.015	0.445 ± 0.062	0.345 ± 0.002	0.273 ± 0.045	0.306 ± 0.03	0.287 ± 0.025	0.272 ± 0.004	0.583 ± 0.062	0.252 ± 0.005	0.269 ± 0.022	0.259 ± 0.007	0.223 ± 0.027	0.268 ± 0.03	0.117 ± 0.076
7.28	0.294 ± 0.026	0.304 ± 0.048	0.3 ± 0.017	0.302 ± 0.009	0.276 ± 0.014	0.434 ± 0.06	0.343 ± 0.005	0.277 ± 0.044	0.304 ± 0.03	0.291 ± 0.028	0.275 ± 0.005	0.595 ± 0.052	0.256 ± 0.007	0.274 ± 0.021	0.262 ± 0.008	0.229 ± 0.024	0.279 ± 0.027	0.117 ± 0.081
6.96	0.295 ± 0.026	0.311 ± 0.05	0.308 ± 0.014	0.309 ± 0.011	0.281 ± 0.014	0.434 ± 0.062	0.346 ± 0.009	0.286 ± 0.043	0.309 ± 0.03	0.301 ± 0.032	0.284 ± 0.006	0.612 ± 0.043	0.266 ± 0.009	0.283 ± 0.02	0.267 ± 0.01	0.239 ± 0.021	0.294 ± 0.024	0.12 ± 0.087
6.66	0.298 ± 0.028	0.325 ± 0.054	0.317 ± 0.011	0.319 ± 0.013	0.288 ± 0.014	0.441 ± 0.067	0.352 ± 0.013	0.295 ± 0.04	0.318 ± 0.03	0.316 ± 0.035	0.295 ± 0.006	0.63 ± 0.035	0.28 ± 0.011	0.293 ± 0.02	0.272 ± 0.013	0.253 ± 0.02	0.31 ± 0.022	0.124 ± 0.093
6.36	0.301 ± 0.029	0.341 ± 0.058	0.326 ± 0.008	0.33 ± 0.015	0.296 ± 0.014	0.451 ± 0.075	0.358 ± 0.016	0.304 ± 0.037	0.327 ± 0.03	0.331 ± 0.037	0.305 ± 0.007	0.643 ± 0.03	0.294 ± 0.012	0.302 ± 0.021	0.277 ± 0.018	0.266 ± 0.019	0.325 ± 0.021	0.127 ± 0.099
6.08	0.304 ± 0.029	0.355 ± 0.061	0.332 ± 0.007	0.339 ± 0.017	0.301 ± 0.015	0.461 ± 0.083	0.362 ± 0.017	0.309 ± 0.034	0.335 ± 0.03	0.344 ± 0.038	0.312 ± 0.007	0.648 ± 0.025	0.306 ± 0.012	0.309 ± 0.023	0.279 ± 0.022	0.277 ± 0.019	0.334 ± 0.019	0.129 ± 0.103
5.82	0.305 ± 0.029	0.364 ± 0.063	0.333 ± 0.007	0.342 ± 0.018	0.303 ± 0.015	0.465 ± 0.089	0.361 ± 0.017	0.31 ± 0.03	0.337 ± 0.029	0.352 ± 0.038	0.315 ± 0.007	0.643 ± 0.019	0.313 ± 0.012	0.311 ± 0.024	0.278 ± 0.027	0.285 ± 0.019	0.337 ± 0.019	0.129 ± 0.104
5.56	0.303 ± 0.028	0.367 ± 0.063	0.328 ± 0.008	0.339 ± 0.018	0.299 ± 0.016	0.463 ± 0.093	0.354 ± 0.016	0.306 ± 0.026	0.335 ± 0.029	0.354 ± 0.037	0.311 ± 0.007	0.628 ± 0.014	0.314 ± 0.012	0.308 ± 0.026	0.274 ± 0.03	0.287 ± 0.019	0.332 ± 0.017	0.127 ± 0.103
5.32	0.298 ± 0.026	0.362 ± 0.061	0.317 ± 0.008	0.329 ± 0.017	0.29 ± 0.016	0.453 ± 0.094	0.342 ± 0.014	0.296 ± 0.023	0.326 ± 0.027	0.348 ± 0.035	0.302 ± 0.007	0.603 ± 0.011	0.308 ± 0.011	0.301 ± 0.026	0.266 ± 0.031	0.282 ± 0.019	0.32 ± 0.017	0.122 ± 0.099
5.08	0.289 ± 0.023	0.351 ± 0.058	0.301 ± 0.008	0.313 ± 0.015	0.278 ± 0.016	0.435 ± 0.09	0.325 ± 0.01	0.282 ± 0.02	0.312 ± 0.026	0.335 ± 0.033	0.287 ± 0.006	0.573 ± 0.011	0.297 ± 0.01	0.288 ± 0.026	0.255 ± 0.03	0.273 ± 0.018	0.302 ± 0.017	0.116 ± 0.093
4.86	0.277 ± 0.019	0.334 ± 0.054	0.281 ± 0.007	0.292 ± 0.014	0.261 ± 0.015	0.41 ± 0.083	0.304 ± 0.007	0.264 ± 0.018	0.292 ± 0.025	0.317 ± 0.031	0.268 ± 0.005	0.536 ± 0.013	0.28 ± 0.008	0.272 ± 0.024	0.242 ± 0.028	0.259 ± 0.017	0.28 ± 0.017	0.109 ± 0.086
4.64	0.263 ± 0.016	0.311 ± 0.049	0.259 ± 0.006	0.268 ± 0.011	0.242 ± 0.015	0.381 ± 0.073	0.281 ± 0.004	0.244 ± 0.017	0.269 ± 0.024	0.294 ± 0.03	0.247 ± 0.005	0.498 ± 0.015	0.26 ± 0.007	0.253 ± 0.022	0.227 ± 0.024	0.241 ± 0.016	0.255 ± 0.018	0.101 ± 0.077
4.44	0.247 ± 0.013	0.286 ± 0.045	0.237 ± 0.006	0.244 ± 0.01	0.224 ± 0.014	0.35 ± 0.063	0.258 ± 0.002	0.223 ± 0.016	0.245 ± 0.023	0.269 ± 0.028	0.225 ± 0.004	0.46 ± 0.015	0.238 ± 0.006	0.235 ± 0.018	0.213 ± 0.019	0.221 ± 0.015	0.231 ± 0.018	0.093 ± 0.069
4.24	0.23 ± 0.011	0.261 ± 0.04	0.217 ± 0.005	0.221 ± 0.009	0.206 ± 0.013	0.319 ± 0.052	0.236 ± 0.001	0.205 ± 0.017	0.222 ± 0.023	0.244 ± 0.027	0.205 ± 0.004	0.426 ± 0.014	0.217 ± 0.005	0.217 ± 0.014	0.198 ± 0.014	0.203 ± 0.013	0.209 ± 0.018	0.087 ± 0.061
4.06	0.215 ± 0.01	0.237 ± 0.036	0.2 ± 0.005	0.201 ± 0.008	0.19 ± 0.012	0.29 ± 0.043	0.218 ± 0.001	0.189 ± 0.017	0.202 ± 0.021	0.222 ± 0.025	0.188 ± 0.005	0.396 ± 0.012	0.199 ± 0.005	0.202 ± 0.01	0.187 ± 0.009	0.185 ± 0.011	0.192 ± 0.018	0.08 ± 0.056
3.88	0.201 ± 0.009	0.216 ± 0.032	0.186 ± 0.004	0.186 ± 0.007	0.178 ± 0.012	0.266 ± 0.035	0.205 ± 0.001	0.177 ± 0.018	0.186 ± 0.02	0.203 ± 0.023	0.176 ± 0.006	0.371 ± 0.009	0.184 ± 0.005	0.191 ± 0.007	0.178 ± 0.007	0.172 ± 0.01	0.18 ± 0.018	0.076 ± 0.052
3.7	0.189 ± 0.009	0.198 ± 0.029	0.178 ± 0.004	0.176 ± 0.007	0.17 ± 0.011	0.246 ± 0.03	0.197 ± 0.003	0.168 ± 0.018	0.176 ± 0.019	0.19 ± 0.022	0.168 ± 0.007	0.353 ± 0.006	0.174 ± 0.006	0.184 ± 0.005	0.172 ± 0.006	0.162 ± 0.008	0.174 ± 0.017	0.073 ± 0.05
3.54	0.181 ± 0.01	0.186 ± 0.026	0.173 ± 0.003	0.17 ± 0.007	0.166 ± 0.011	0.232 ± 0.028	0.195 ± 0.005	0.165 ± 0.018	0.171 ± 0.018	0.182 ± 0.02	0.165 ± 0.008	0.34 ± 0.004	0.17 ± 0.006	0.181 ± 0.003	0.17 ± 0.007	0.157 ± 0.007	0.173 ± 0.015	0.072 ± 0.051
3.38	0.175 ± 0.01	0.18 ± 0.023	0.173 ± 0.003	0.17 ± 0.007	0.165 ± 0.011	0.222 ± 0.027	0.196 ± 0.007	0.165 ± 0.018	0.172 ± 0.018	0.179 ± 0.018	0.167 ± 0.009	0.332 ± 0.002	0.17 ± 0.007	0.181 ± 0.003	0.171 ± 0.008	0.157 ± 0.007	0.178 ± 0.014	0.072 ± 0.053
3.24	0.173 ± 0.012	0.179 ± 0.022	0.176 ± 0.003	0.174 ± 0.008	0.168 ± 0.012	0.216 ± 0.028	0.201 ± 0.009	0.168 ± 0.017	0.177 ± 0.017	0.181 ± 0.015	0.171 ± 0.011	0.328 ± 0.002	0.175 ± 0.008	0.185 ± 0.003	0.174 ± 0.008	0.16 ± 0.007	0.186 ± 0.012	0.073 ± 0.057
3.1	0.173 ± 0.013	0.183 ± 0.021	0.181 ± 0.003	0.18 ± 0.009	0.172 ± 0.012	0.214 ± 0.031	0.208 ± 0.01	0.173 ± 0.016	0.185 ± 0.017	0.187 ± 0.014	0.179 ± 0.011	0.327 ± 0.002	0.182 ± 0.009	0.191 ± 0.004	0.18 ± 0.008	0.166 ± 0.007	0.197 ± 0.011	0.075 ± 0.061
2.96	0.176 ± 0.015	0.19 ± 0.021	0.187 ± 0.004	0.188 ± 0.01	0.177 ± 0.013	0.214 ± 0.034	0.215 ± 0.01	0.18 ± 0.015	0.195 ± 0.017	0.195 ± 0.012	0.187 ± 0.011	0.326 ± 0.004	0.191 ± 0.009	0.198 ± 0.006	0.186 ± 0.009	0.174 ± 0.008	0.208 ± 0.009	0.078 ± 0.065
2.82	0.179 ± 0.015	0.201 ± 0.023	0.192 ± 0.004	0.196 ± 0.011	0.183 ± 0.013	0.213 ± 0.037	0.222 ± 0.01	0.187 ± 0.014	0.205 ± 0.018	0.203 ± 0.01	0.194 ± 0.012	0.326 ± 0.005	0.2 ± 0.009	0.205 ± 0.008	0.191 ± 0.009	0.182 ± 0.009	0.218 ± 0.008	0.079 ± 0.069
2.7	0.184 ± 0.016	0.211 ± 0.024	0.197 ± 0.004	0.203 ± 0.011	0.188 ± 0.013	0.213 ± 0.039	0.227 ± 0.008	0.193 ± 0.013	0.214 ± 0.018	0.212 ± 0.01	0.201 ± 0.011	0.325 ± 0.006	0.208 ± 0.009	0.21 ± 0.01	0.196 ± 0.009	0.189 ± 0.009	0.226 ± 0.007	0.081 ± 0.072
2.58	0.188 ± 0.016	0.222 ± 0.027	0.199 ± 0.004	0.209 ± 0.012	0.191 ± 0.012	0.211 ± 0.04	0.23 ± 0.007	0.198 ± 0.012	0.22 ± 0.018	0.218 ± 0.009	0.205 ± 0.01	0.322 ± 0.008	0.215 ± 0.008	0.214 ± 0.011	0.199 ± 0.009	0.195 ± 0.01	0.231 ± 0.006	0.082 ± 0.074
2.46	0.192 ± 0.015	0.231 ± 0.03	0.2 ± 0.004	0.211 ± 0.012	0.193 ± 0.012	0.208 ± 0.04	0.23 ± 0.004	0.2 ± 0.011	0.224 ± 0.019	0.223 ± 0.009	0.207 ± 0.009	0.317 ± 0.009	0.218 ± 0.008	0.216 ± 0.012	0.2 ± 0.009	0.199 ± 0.011	0.233 ± 0.005	0.083 ± 0.075
2.36	0.194 ± 0.014	0.237 ± 0.032	0.199 ± 0.003	0.212 ± 0.012	0.192 ± 0.011	0.204 ± 0.039	0.228 ± 0.002	0.201 ± 0.011	0.226 ± 0.019	0.225 ± 0.01	0.207 ± 0.008	0.311 ± 0.01	0.219 ± 0.007	0.215 ± 0.012	0.2 ± 0.007	0.2 ± 0.012	0.232 ± 0.006	0.082 ± 0.075
2.26	0.195 ± 0.014	0.24 ± 0.034	0.196 ± 0.003	0.211 ± 0.011	0.19 ± 0.011	0.199 ± 0.037	0.223 ± 0.001	0.201 ± 0.011	0.224 ± 0.019	0.224 ± 0.011	0.204 ± 0.007	0.302 ± 0.01	0.218 ± 0.006	0.213 ± 0.012	0.198 ± 0.007	0.199 ± 0.012	0.227 ± 0.005	0.08 ± 0.073
2.16	0.194 ± 0.013	0.239 ± 0.035	0.191 ± 0.002	0.207 ± 0.011	0.187 ± 0.011	0.194 ± 0.034	0.218 ± 0.003	0.198 ± 0.011	0.22 ± 0.02	0.221 ± 0.013	0.2 ± 0.006	0.293 ± 0.011	0.214 ± 0.006	0.209 ± 0.011	0.194 ± 0.007	0.195 ± 0.012	0.222 ± 0.005	0.078 ± 0.072
2.06	0.192 ± 0.012	0.235 ± 0.035	0.186 ± 0.002	0.201 ± 0.011	0.182 ± 0.01	0.187 ± 0.031	0.211 ± 0.005	0.194 ± 0.012	0.214 ± 0.02	0.216 ± 0.014	0.195 ± 0.005	0.282 ± 0.011	0.208 ± 0.005	0.203 ± 0.01	0.19 ± 0.006	0.19 ± 0.011	0.215 ± 0.005	0.076 ± 0.069
1.968	0.188 ± 0.011	0.228 ± 0.034	0.18 ± 0.001	0.195 ± 0.01	0.177 ± 0.01	0.181 ± 0.027	0.204 ± 0.005	0.189 ± 0.012	0.206 ± 0.02	0.209 ± 0.014	0.189 ± 0.005	0.27 ± 0.01	0.202 ± 0.005	0.196 ± 0.009	0.184 ± 0.007	0.184 ± 0.011	0.206 ± 0.004	0.073 ± 0.067
1.882	0.182 ± 0.01	0.217 ± 0.031	0.174 ± 0.001	0.187 ± 0.011	0.171 ± 0.01	0.174 ± 0.025	0.196 ± 0.006	0.184 ± 0.013	0.198 ± 0.019	0.202 ± 0.015	0.182 ± 0.005	0.258 ± 0.009	0.194 ± 0.005	0.189 ± 0.009	0.179 ± 0.006	0.176 ± 0.01	0.197 ± 0.004	0.069 ± 0.064
1.798	0.176 ± 0.009	0.205 ± 0.028	0.168 ± 0.001	0.179 ± 0.011	0.164 ± 0.011	0.168 ± 0.022	0.189 ± 0.006	0.177 ± 0.013	0.189 ± 0.018	0.194 ± 0.014	0.175 ± 0.005	0.246 ± 0.009	0.186 ± 0.005	0.182 ± 0.008	0.173 ± 0.007	0.169 ± 0.01	0.188 ± 0.003	0.066 ± 0.061
1.718	0.168 ± 0.009	0.191 ± 0.023	0.161 ± 0.002	0.169 ± 0.011	0.157 ± 0.011	0.162 ± 0.021	0.181 ± 0.005	0.171 ± 0.013	0.18 ± 0.018	0.185 ± 0.014	0.167 ± 0.005	0.233 ± 0.008	0.177 ± 0.006	0.174 ± 0.008	0.166 ± 0.006	0.161 ± 0.01	0.18 ± 0.003	0.062 ± 0.059
1.644	0.159 ± 0.008	0.177 ± 0.019	0.155 ± 0.002	0.16 ± 0.011	0.15 ± 0.012	0.156 ± 0.019	0.174 ± 0.004	0.163 ± 0.013	0.171 ± 0.017	0.176 ± 0.013	0.161 ± 0.005	0.22 ± 0.007	0.169 ± 0.007	0.166 ± 0.007	0.16 ± 0.006	0.153 ± 0.009	0.172 ± 0.003	0.06 ± 0.056
1.57	0.15 ± 0.007	0.164 ± 0.015	0.149 ± 0.003	0.151 ± 0.012	0.143 ± 0.012	0.15 ± 0.019	0.167 ± 0.003	0.155 ± 0.012	0.163 ± 0.016	0.168 ± 0.011	0.154 ± 0.006	0.207 ± 0.006	0.16 ± 0.007	0.157 ± 0.007	0.153 ± 0.005	0.146 ± 0.008	0.165 ± 0.003	0.057 ± 0.054
1.502	0.141 ± 0.006	0.15 ± 0.011	0.142 ± 0.003	0.143 ± 0.012	0.136 ± 0.013	0.143 ± 0.019	0.16 ± 0.002	0.148 ± 0.011	0.155 ± 0.015	0.159 ± 0.01	0.147 ± 0.006	0.195 ± 0.006	0.152 ± 0.008	0.15 ± 0.007	0.147 ± 0.004	0.139 ± 0.008	0.157 ± 0.003	0.055 ± 0.051
1.434	0.133 ± 0.006	0.139 ± 0.008	0.135 ± 0.004	0.135 ± 0.012	0.129 ± 0.013	0.137 ± 0.019	0.153 ± 0.001	0.14 ± 0.01	0.147 ± 0.014	0.151 ± 0.008	0.141 ± 0.007	0.183 ± 0.005	0.145 ± 0.008	0.142 ± 0.008	0.14 ± 0.004	0.132 ± 0.007	0.15 ± 0.004	0.054 ± 0.048
1.372	0.124 ± 0.006	0.129 ± 0.007	0.128 ± 0.005	0.127 ± 0.012	0.122 ± 0.013	0.13 ± 0.019	0.146 ± 0	0.132 ± 0.009	0.14 ± 0.013	0.144 ± 0.007	0.134 ± 0.007	0.171 ± 0.005	0.137 ± 0.009	0.135 ± 0.008	0.134 ± 0.003	0.126 ± 0.007	0.143 ± 0.004	0.051 ± 0.046
1.312	0.116 ± 0.006	0.121 ± 0.007	0.122 ± 0.005	0.12 ± 0.012	0.115 ± 0.013	0.123 ± 0.02	0.139 ± 0.001	0.125 ± 0.008	0.133 ± 0.011	0.137 ± 0.006	0.128 ± 0.007	0.161 ± 0.005	0.131 ± 0.008	0.129 ± 0.009	0.127 ± 0.003	0.121 ± 0.006	0.137 ± 0.004	0.049 ± 0.044
1.254	0.109 ± 0.005	0.114 ± 0.008	0.115 ± 0.005	0.113 ± 0.012	0.109 ± 0.012	0.116 ± 0.02	0.133 ± 0.001	0.118 ± 0.007	0.127 ± 0.011	0.131 ± 0.005	0.122 ± 0.007	0.152 ± 0.004	0.125 ± 0.008	0.122 ± 0.009	0.121 ± 0.004	0.116 ± 0.006	0.131 ± 0.004	0.047 ± 0.042
1.198	0.103 ± 0.005	0.109 ± 0.008	0.108 ± 0.005	0.108 ± 0.011	0.103 ± 0.011	0.109 ± 0.02	0.126 ± 0.002	0.112 ± 0.006	0.121 ± 0.01	0.125 ± 0.004	0.116 ± 0.007	0.143 ± 0.005	0.12 ± 0.008	0.117 ± 0.008	0.115 ± 0.004	0.111 ± 0.005	0.125 ± 0.004	0.045 ± 0.04
1.144	0.098 ± 0.004	0.106 ± 0.008	0.102 ± 0.005	0.103 ± 0.011	0.098 ± 0.01	0.103 ± 0.02	0.121 ± 0.001	0.106 ± 0.005	0.116 ± 0.009	0.121 ± 0.004	0.111 ± 0.006	0.137 ± 0.004	0.115 ± 0.007	0.111 ± 0.008	0.11 ± 0.004	0.107 ± 0.005	0.12 ± 0.004	0.043 ± 0.038
1.094	0.094 ± 0.004	0.105 ± 0.008	0.096 ± 0.005	0.099 ± 0.01	0.093 ± 0.009	0.097 ± 0.02	0.115 ± 0.001	0.101 ± 0.004	0.112 ± 0.009	0.116 ± 0.003	0.107 ± 0.006	0.132 ± 0.004	0.111 ± 0.006	0.107 ± 0.007	0.105 ± 0.004	0.104 ± 0.004	0.116 ± 0.003	0.041 ± 0.037
1.046	0.091 ± 0.003	0.104 ± 0.009	0.091 ± 0.004	0.095 ± 0.01	0.089 ± 0.007	0.092 ± 0.019	0.11 ± 0	0.097 ± 0.004	0.108 ± 0.009	0.112 ± 0.003	0.103 ± 0.005	0.128 ± 0.004	0.108 ± 0.005	0.103 ± 0.006	0.101 ± 0.003	0.101 ± 0.004	0.111 ± 0.003	0.039 ± 0.036
1	0.089 ± 0.003	0.104 ± 0.01	0.086 ± 0.004	0.092 ± 0.009	0.085 ± 0.006	0.088 ± 0.018	0.105 ± 0.001	0.094 ± 0.004	0.104 ± 0.008	0.109 ± 0.004	0.099 ± 0.004	0.126 ± 0.004	0.105 ± 0.004	0.1 ± 0.005	0.097 ± 0.003	0.099 ± 0.004	0.108 ± 0.002	0.037 ± 0.035
0.956	0.088 ± 0.004	0.105 ± 0.012	0.082 ± 0.003	0.091 ± 0.009	0.082 ± 0.005	0.084 ± 0.017	0.101 ± 0.002	0.091 ± 0.004	0.102 ± 0.008	0.106 ± 0.004	0.096 ± 0.003	0.124 ± 0.004	0.103 ± 0.003	0.097 ± 0.004	0.094 ± 0.002	0.096 ± 0.003	0.105 ± 0.001	0.036 ± 0.034
0.914	0.088 ± 0.004	0.105 ± 0.014	0.079 ± 0.003	0.089 ± 0.009	0.08 ± 0.003	0.081 ± 0.016	0.098 ± 0.003	0.09 ± 0.004	0.099 ± 0.008	0.104 ± 0.005	0.094 ± 0.003	0.124 ± 0.004	0.101 ± 0.003	0.095 ± 0.003	0.092 ± 0.002	0.095 ± 0.003	0.102 ± 0.001	0.035 ± 0.033
0.874	0.088 ± 0.005	0.105 ± 0.015	0.077 ± 0.002	0.088 ± 0.009	0.078 ± 0.002	0.08 ± 0.015	0.095 ± 0.004	0.088 ± 0.005	0.097 ± 0.008	0.102 ± 0.006	0.092 ± 0.002	0.124 ± 0.004	0.1 ± 0.002	0.093 ± 0.002	0.089 ± 0.002	0.093 ± 0.003	0.099 ± 0.002	0.035 ± 0.032
0.834	0.088 ± 0.005	0.105 ± 0.016	0.075 ± 0.002	0.088 ± 0.009	0.077 ± 0.002	0.078 ± 0.014	0.093 ± 0.005	0.087 ± 0.005	0.095 ± 0.008	0.1 ± 0.007	0.09 ± 0.002	0.124 ± 0.003	0.098 ± 0.002	0.092 ± 0.001	0.088 ± 0.003	0.092 ± 0.003	0.098 ± 0.003	0.035 ± 0.031
0.798	0.088 ± 0.006	0.104 ± 0.016	0.074 ± 0.002	0.087 ± 0.009	0.076 ± 0.002	0.078 ± 0.013	0.091 ± 0.005	0.087 ± 0.006	0.094 ± 0.008	0.099 ± 0.007	0.089 ± 0.001	0.124 ± 0.004	0.097 ± 0.002	0.091 ± 0.001	0.086 ± 0.004	0.09 ± 0.003	0.096 ± 0.003	0.035 ± 0.031
0.762	0.088 ± 0.006	0.103 ± 0.016	0.073 ± 0.002	0.086 ± 0.009	0.075 ± 0.002	0.078 ± 0.012	0.09 ± 0.006	0.086 ± 0.006	0.092 ± 0.008	0.097 ± 0.008	0.088 ± 0.001	0.124 ± 0.004	0.095 ± 0.002	0.09 ± 0.002	0.085 ± 0.004	0.089 ± 0.003	0.094 ± 0.003	0.034 ± 0.03
0.73	0.087 ± 0.005	0.1 ± 0.015	0.072 ± 0.002	0.086 ± 0.008	0.075 ± 0.002	0.078 ± 0.012	0.089 ± 0.006	0.086 ± 0.006	0.09 ± 0.008	0.095 ± 0.008	0.087 ± 0.001	0.124 ± 0.004	0.094 ± 0.002	0.088 ± 0.002	0.084 ± 0.004	0.087 ± 0.003	0.092 ± 0.003	0.034 ± 0.029
0.696	0.086 ± 0.005	0.097 ± 0.013	0.072 ± 0.002	0.085 ± 0.008	0.074 ± 0.002	0.079 ± 0.011	0.087 ± 0.007	0.085 ± 0.007	0.089 ± 0.007	0.093 ± 0.008	0.086 ± 0.001	0.123 ± 0.004	0.092 ± 0.002	0.087 ± 0.002	0.082 ± 0.004	0.085 ± 0.003	0.09 ± 0.003	0.033 ± 0.029
0.666	0.084 ± 0.004	0.093 ± 0.011	0.072 ± 0.001	0.084 ± 0.008	0.073 ± 0.002	0.08 ± 0.011	0.086 ± 0.007	0.084 ± 0.007	0.087 ± 0.007	0.091 ± 0.008	0.084 ± 0.001	0.121 ± 0.004	0.089 ± 0.001	0.085 ± 0.002	0.081 ± 0.004	0.083 ± 0.003	0.088 ± 0.003	0.032 ± 0.028
0.636	0.082 ± 0.003	0.088 ± 0.008	0.072 ± 0.001	0.082 ± 0.008	0.072 ± 0.002	0.08 ± 0.011	0.085 ± 0.007	0.083 ± 0.007	0.085 ± 0.007	0.089 ± 0.007	0.083 ± 0.001	0.119 ± 0.005	0.087 ± 0.002	0.083 ± 0.002	0.079 ± 0.003	0.08 ± 0.003	0.086 ± 0.002	0.031 ± 0.028
0.608	0.078 ± 0.002	0.082 ± 0.005	0.071 ± 0.001	0.08 ± 0.007	0.071 ± 0.003	0.08 ± 0.011	0.084 ± 0.006	0.081 ± 0.006	0.083 ± 0.006	0.086 ± 0.007	0.082 ± 0.001	0.115 ± 0.005	0.084 ± 0.003	0.08 ± 0.001	0.077 ± 0.003	0.078 ± 0.003	0.083 ± 0.001	0.029 ± 0.027
0.582	0.075 ± 0.001	0.077 ± 0.002	0.07 ± 0.001	0.077 ± 0.008	0.069 ± 0.004	0.08 ± 0.012	0.082 ± 0.006	0.079 ± 0.006	0.08 ± 0.006	0.083 ± 0.006	0.08 ± 0.001	0.11 ± 0.005	0.081 ± 0.004	0.078 ± 0.001	0.075 ± 0.002	0.074 ± 0.003	0.08 ± 0.001	0.027 ± 0.026
0.556	0.07 ± 0.001	0.07 ± 0.003	0.069 ± 0.002	0.074 ± 0.008	0.067 ± 0.005	0.079 ± 0.012	0.08 ± 0.005	0.076 ± 0.005	0.077 ± 0.006	0.08 ± 0.004	0.078 ± 0.001	0.105 ± 0.005	0.077 ± 0.005	0.074 ± 0.002	0.072 ± 0.001	0.071 ± 0.003	0.077 ± 0.001	0.026 ± 0.025
0.532	0.065 ± 0.002	0.064 ± 0.005	0.068 ± 0.002	0.071 ± 0.008	0.065 ± 0.007	0.077 ± 0.012	0.077 ± 0.005	0.073 ± 0.004	0.074 ± 0.005	0.076 ± 0.003	0.075 ± 0.002	0.098 ± 0.006	0.073 ± 0.006	0.07 ± 0.003	0.069 ± 0.002	0.067 ± 0.004	0.073 ± 0.002	0.026 ± 0.024
0.508	0.06 ± 0.004	0.058 ± 0.008	0.066 ± 0.003	0.067 ± 0.009	0.062 ± 0.008	0.075 ± 0.013	0.075 ± 0.004	0.069 ± 0.004	0.07 ± 0.005	0.072 ± 0.002	0.072 ± 0.003	0.091 ± 0.006	0.068 ± 0.007	0.066 ± 0.004	0.066 ± 0.003	0.063 ± 0.004	0.069 ± 0.003	0.026 ± 0.022
0.486	0.055 ± 0.005	0.052 ± 0.01	0.063 ± 0.003	0.063 ± 0.009	0.059 ± 0.009	0.072 ± 0.013	0.071 ± 0.003	0.065 ± 0.003	0.066 ± 0.004	0.067 ± 0.001	0.069 ± 0.003	0.083 ± 0.006	0.063 ± 0.008	0.062 ± 0.006	0.062 ± 0.005	0.059 ± 0.004	0.065 ± 0.004	0.025 ± 0.02
0.464	0.049 ± 0.006	0.046 ± 0.012	0.06 ± 0.004	0.058 ± 0.01	0.055 ± 0.01	0.069 ± 0.014	0.068 ± 0.002	0.06 ± 0.002	0.062 ± 0.004	0.063 ± 0.002	0.065 ± 0.004	0.075 ± 0.007	0.058 ± 0.009	0.057 ± 0.007	0.058 ± 0.006	0.054 ± 0.005	0.061 ± 0.005	0.025 ± 0.018
0.444	0.043 ± 0.007	0.041 ± 0.014	0.057 ± 0.004	0.053 ± 0.01	0.051 ± 0.01	0.064 ± 0.014	0.064 ± 0.001	0.055 ± 0.001	0.058 ± 0.004	0.058 ± 0.003	0.061 ± 0.005	0.067 ± 0.007	0.053 ± 0.01	0.052 ± 0.008	0.054 ± 0.007	0.049 ± 0.005	0.056 ± 0.006	0.024 ± 0.016
0.424	0.038 ± 0.008	0.036 ± 0.015	0.053 ± 0.005	0.048 ± 0.011	0.047 ± 0.011	0.06 ± 0.013	0.059 ± 0.001	0.05 ± 0.001	0.053 ± 0.004	0.053 ± 0.004	0.057 ± 0.005	0.058 ± 0.007	0.048 ± 0.01	0.046 ± 0.009	0.05 ± 0.009	0.045 ± 0.005	0.051 ± 0.007	0.023 ± 0.014
0.406	0.032 ± 0.009	0.032 ± 0.015	0.049 ± 0.005	0.043 ± 0.011	0.043 ± 0.011	0.055 ± 0.013	0.055 ± 0	0.045 ± 0.002	0.049 ± 0.004	0.048 ± 0.005	0.052 ± 0.006	0.05 ± 0.006	0.043 ± 0.011	0.041 ± 0.01	0.045 ± 0.01	0.04 ± 0.006	0.046 ± 0.007	0.022 ± 0.012
0.388	0.027 ± 0.009	0.028 ± 0.015	0.045 ± 0.005	0.038 ± 0.011	0.039 ± 0.011	0.049 ± 0.013	0.05 ± 0.001	0.04 ± 0.003	0.044 ± 0.004	0.043 ± 0.006	0.048 ± 0.006	0.042 ± 0.006	0.038 ± 0.011	0.036 ± 0.01	0.041 ± 0.01	0.035 ± 0.006	0.041 ± 0.008	0.021 ± 0.01
0.37	0.023 ± 0.009	0.025 ± 0.014	0.04 ± 0.006	0.033 ± 0.011	0.034 ± 0.011	0.043 ± 0.012	0.045 ± 0.001	0.035 ± 0.003	0.039 ± 0.004	0.039 ± 0.007	0.043 ± 0.006	0.034 ± 0.006	0.033 ± 0.011	0.031 ± 0.01	0.037 ± 0.011	0.031 ± 0.006	0.037 ± 0.008	0.02 ± 0.009
0.354	0.019 ± 0.008	0.022 ± 0.013	0.036 ± 0.006	0.028 ± 0.011	0.03 ± 0.011	0.038 ± 0.011	0.04 ± 0.002	0.03 ± 0.003	0.034 ± 0.004	0.034 ± 0.008	0.039 ± 0.006	0.028 ± 0.005	0.029 ± 0.01	0.027 ± 0.01	0.033 ± 0.011	0.026 ± 0.006	0.032 ± 0.008	0.018 ± 0.007
0.338	0.015 ± 0.008	0.02 ± 0.013	0.031 ± 0.005	0.024 ± 0.01	0.026 ± 0.01	0.032 ± 0.01	0.035 ± 0.002	0.025 ± 0.004	0.03 ± 0.004	0.03 ± 0.008	0.034 ± 0.006	0.021 ± 0.005	0.025 ± 0.009	0.022 ± 0.01	0.029 ± 0.01	0.022 ± 0.006	0.028 ± 0.008	0.016 ± 0.006
0.324	0.012 ± 0.007	0.017 ± 0.012	0.026 ± 0.005	0.02 ± 0.009	0.022 ± 0.009	0.027 ± 0.009	0.031 ± 0.002	0.021 ± 0.004	0.026 ± 0.004	0.026 ± 0.008	0.029 ± 0.006	0.016 ± 0.004	0.021 ± 0.009	0.018 ± 0.009	0.025 ± 0.01	0.018 ± 0.005	0.023 ± 0.008	0.015 ± 0.005
0.31	0.009 ± 0.006	0.015 ± 0.011	0.022 ± 0.005	0.016 ± 0.009	0.018 ± 0.008	0.022 ± 0.008	0.026 ± 0.002	0.017 ± 0.004	0.021 ± 0.004	0.022 ± 0.008	0.025 ± 0.006	0.012 ± 0.003	0.017 ± 0.008	0.015 ± 0.009	0.021 ± 0.009	0.015 ± 0.005	0.02 ± 0.007	0.013 ± 0.004
0.296	0.007 ± 0.005	0.013 ± 0.01	0.018 ± 0.005	0.013 ± 0.008	0.015 ± 0.007	0.017 ± 0.006	0.022 ± 0.003	0.013 ± 0.004	0.018 ± 0.004	0.018 ± 0.007	0.021 ± 0.006	0.008 ± 0.003	0.014 ± 0.007	0.011 ± 0.008	0.018 ± 0.008	0.012 ± 0.005	0.016 ± 0.007	0.011 ± 0.003
0.282	0.005 ± 0.004	0.011 ± 0.009	0.015 ± 0.004	0.01 ± 0.007	0.012 ± 0.006	0.013 ± 0.005	0.018 ± 0.002	0.01 ± 0.003	0.014 ± 0.004	0.015 ± 0.007	0.017 ± 0.005	0.005 ± 0.002	0.011 ± 0.005	0.009 ± 0.007	0.015 ± 0.007	0.009 ± 0.004	0.013 ± 0.006	0.01 ± 0.002
0.27	0.004 ± 0.003	0.009 ± 0.008	0.011 ± 0.004	0.007 ± 0.006	0.009 ± 0.005	0.009 ± 0.004	0.014 ± 0.002	0.007 ± 0.003	0.011 ± 0.003	0.013 ± 0.006	0.014 ± 0.005	0.003 ± 0.001	0.009 ± 0.004	0.007 ± 0.006	0.013 ± 0.006	0.007 ± 0.004	0.01 ± 0.005	0.008 ± 0.002
0.258	0.003 ± 0.003	0.008 ± 0.007	0.008 ± 0.003	0.005 ± 0.005	0.007 ± 0.004	0.006 ± 0.003	0.011 ± 0.002	0.005 ± 0.002	0.008 ± 0.003	0.01 ± 0.005	0.011 ± 0.004	0.001 ± 0.001	0.007 ± 0.003	0.005 ± 0.005	0.01 ± 0.005	0.005 ± 0.003	0.008 ± 0.004	0.006 ± 0.001
0.246	0.002 ± 0.002	0.006 ± 0.006	0.006 ± 0.003	0.004 ± 0.004	0.005 ± 0.003	0.004 ± 0.002	0.008 ± 0.002	0.004 ± 0.002	0.006 ± 0.002	0.008 ± 0.004	0.008 ± 0.004	0.001 ± 0	0.005 ± 0.002	0.004 ± 0.003	0.008 ± 0.004	0.003 ± 0.003	0.006 ± 0.003	0.005 ± 0.001
0.236	0.001 ± 0.001	0.005 ± 0.005	0.004 ± 0.002	0.003 ± 0.003	0.004 ± 0.002	0.002 ± 0.001	0.006 ± 0.002	0.002 ± 0.001	0.004 ± 0.002	0.006 ± 0.003	0.006 ± 0.003	0 ± 0	0.003 ± 0.002	0.002 ± 0.002	0.006 ± 0.003	0.002 ± 0.002	0.005 ± 0.002	0.004 ± 0.001
0.226	0.001 ± 0.001	0.004 ± 0.004	0.003 ± 0.002	0.002 ± 0.002	0.002 ± 0.001	0.001 ± 0.001	0.004 ± 0.001	0.001 ± 0.001	0.003 ± 0.001	0.005 ± 0.002	0.004 ± 0.002	0 ± 0	0.002 ± 0.001	0.002 ± 0.002	0.005 ± 0.002	0.001 ± 0.001	0.003 ± 0.002	0.003 ± 0
0.216	0 ± 0	0.003 ± 0.003	0.002 ± 0.001	0.001 ± 0.001	0.001 ± 0.001	0.001 ± 0	0.002 ± 0.001	0.001 ± 0	0.002 ± 0.001	0.003 ± 0.002	0.003 ± 0.002	0 ± 0	0.001 ± 0.001	0.001 ± 0.001	0.003 ± 0.002	0.001 ± 0.001	0.002 ± 0.001	0.002 ± 0
0.206	0 ± 0	0.003 ± 0.003	0.001 ± 0.001	0.001 ± 0.001	0.001 ± 0.001	0 ± 0	0.001 ± 0.001	0 ± 0	0.001 ± 0.001	0.002 ± 0.001	0.002 ± 0.001	0 ± 0	0.001 ± 0	0.001 ± 0.001	0.002 ± 0.001	0 ± 0	0.001 ± 0.001	0.001 ± 0
0.1968	0 ± 0	0.002 ± 0.002	0.001 ± 0.001	0 ± 0	0 ± 0	0 ± 0	0.001 ± 0.001	0 ± 0	0 ± 0	0.001 ± 0.001	0.001 ± 0.001	0 ± 0	0 ± 0	0 ± 0	0.001 ± 0.001	0 ± 0	0.001 ± 0	0 ± 0
0.1882	0 ± 0	0.001 ± 0.001	0 ± 0	0 ± 0	0 ± 0	0 ± 0	0 ± 0	0 ± 0	0 ± 0	0.001 ± 0	0.001 ± 0	0 ± 0	0 ± 0	0 ± 0	0.001 ± 0	0 ± 0	0 ± 0	0 ± 0
0.1798	0 ± 0	0.001 ± 0.001	0 ± 0	0 ± 0	0 ± 0	0 ± 0	0 ± 0	0 ± 0	0 ± 0	0 ± 0	0 ± 0	0 ± 0	0 ± 0	0 ± 0	0 ± 0	0 ± 0	0 ± 0	0 ± 0
0.172	0 ± 0	0.001 ± 0.001	0 ± 0	0 ± 0	0 ± 0	0 ± 0	0 ± 0	0 ± 0	0 ± 0	0 ± 0	0 ± 0	0 ± 0	0 ± 0	0 ± 0	0 ± 0	0 ± 0	0 ± 0	0 ± 0
0.1644	0 ± 0	0 ± 0	0 ± 0	0 ± 0	0 ± 0	0 ± 0	0 ± 0	0 ± 0	0 ± 0	0 ± 0	0 ± 0	0 ± 0	0 ± 0	0 ± 0	0 ± 0	0 ± 0	0 ± 0	0 ± 0
0.157	0 ± 0	0 ± 0	0 ± 0	0 ± 0	0 ± 0	0 ± 0	0 ± 0	0 ± 0	0 ± 0	0 ± 0	0 ± 0	0 ± 0	0 ± 0	0 ± 0	0 ± 0	0 ± 0	0 ± 0	0 ± 0
0.1502	0 ± 0	0 ± 0	0 ± 0	0 ± 0	0 ± 0	0 ± 0	0 ± 0	0 ± 0	0 ± 0	0 ± 0	0 ± 0	0 ± 0	0 ± 0	0 ± 0	0 ± 0	0 ± 0	0 ± 0	0 ± 0
0.1436	0 ± 0	0 ± 0	0 ± 0	0 ± 0	0 ± 0	0 ± 0	0 ± 0	0 ± 0	0 ± 0	0 ± 0	0 ± 0	0 ± 0	0 ± 0	0 ± 0	0 ± 0	0 ± 0	0 ± 0	0 ± 0
0.1372	0 ± 0	0 ± 0	0 ± 0	0 ± 0	0 ± 0	0 ± 0	0 ± 0	0 ± 0	0 ± 0	0 ± 0	0 ± 0	0 ± 0	0 ± 0	0 ± 0	0 ± 0	0 ± 0	0 ± 0	0 ± 0
0.1312	0 ± 0	0 ± 0	0 ± 0	0 ± 0	0 ± 0	0 ± 0	0 ± 0	0 ± 0	0 ± 0	0 ± 0	0 ± 0	0 ± 0	0 ± 0	0 ± 0	0 ± 0	0 ± 0	0 ± 0	0 ± 0
0.1254	0 ± 0	0 ± 0	0 ± 0	0 ± 0	0 ± 0	0 ± 0	0 ± 0	0 ± 0	0 ± 0	0 ± 0	0 ± 0	0 ± 0	0 ± 0	0 ± 0	0 ± 0	0 ± 0	0 ± 0	0 ± 0
0.1198	0 ± 0	0 ± 0	0 ± 0	0 ± 0	0 ± 0	0 ± 0	0 ± 0	0 ± 0	0 ± 0	0 ± 0	0 ± 0	0 ± 0	0 ± 0	0 ± 0	0 ± 0	0 ± 0	0 ± 0	0 ± 0
0.1146	0 ± 0	0 ± 0	0 ± 0	0 ± 0	0 ± 0	0 ± 0	0 ± 0	0 ± 0	0 ± 0	0 ± 0	0 ± 0	0 ± 0	0 ± 0	0 ± 0	0 ± 0	0 ± 0	0 ± 0	0 ± 0
0.1094	0 ± 0	0 ± 0	0 ± 0	0 ± 0	0 ± 0	0 ± 0	0 ± 0	0 ± 0	0 ± 0	0 ± 0	0 ± 0	0 ± 0	0 ± 0	0 ± 0	0 ± 0	0 ± 0	0 ± 0	0 ± 0
0.1046	0 ± 0	0 ± 0	0 ± 0	0 ± 0	0 ± 0	0 ± 0	0 ± 0	0 ± 0	0 ± 0	0 ± 0	0 ± 0	0 ± 0	0 ± 0	0 ± 0	0 ± 0	0 ± 0	0 ± 0	0 ± 0
0.1	0 ± 0	0 ± 0	0 ± 0	0 ± 0	0 ± 0	0 ± 0	0 ± 0	0 ± 0	0 ± 0	0 ± 0	0 ± 0	0 ± 0	0 ± 0	0 ± 0	0 ± 0	0 ± 0	0 ± 0	0 ± 0

## Sheet: Farasan_grain size
Farasan
Grain size class (um)	Surface						Subsurface						Deep
	S1	S2	S3	S4	S5	BS	SS1	SS2	SS3	SS4	SS5	BSS	D1	D2	D3	D4	D5	BD
956	0 ± 0	0 ± 0	0 ± 0	0 ± 0	0 ± 0	0 ± 0	0 ± 0	0 ± 0	0 ± 0	0 ± 0	0 ± 0	0 ± 0	0 ± 0	1.077 ± 1.077	0 ± 0	0 ± 0	0 ± 0	9.382 ± 9.382
914	0 ± 0	0 ± 0	0 ± 0	0 ± 0	0 ± 0	0 ± 0	0 ± 0	0 ± 0	0 ± 0	0 ± 0	0 ± 0	0 ± 0	0 ± 0	0.427 ± 0.427	0 ± 0	0 ± 0	0 ± 0	4.607 ± 4.607
874	0 ± 0	0 ± 0	0 ± 0	0 ± 0	0 ± 0	0 ± 0	0 ± 0	0 ± 0	0 ± 0	0 ± 0	0 ± 0	0 ± 0	0 ± 0	0.107 ± 0.107	0 ± 0	0 ± 0	0 ± 0	1.678 ± 1.678
834	0 ± 0	0 ± 0	0 ± 0	0 ± 0	0 ± 0	0 ± 0	0 ± 0	0 ± 0	0 ± 0	0 ± 0	0 ± 0	0 ± 0	0 ± 0	0.015 ± 0.015	0 ± 0	0 ± 0	0 ± 0	0.414 ± 0.414
798	0 ± 0	0 ± 0	0 ± 0	0 ± 0	0 ± 0	0 ± 0	0 ± 0	0 ± 0	0 ± 0	0 ± 0	0 ± 0	0 ± 0	0 ± 0	0.001 ± 0.001	0 ± 0	0 ± 0	0 ± 0	0.058 ± 0.058
762	0 ± 0	0 ± 0	0 ± 0	0 ± 0	0 ± 0	0 ± 0	0 ± 0	0 ± 0	0 ± 0	0 ± 0	0 ± 0	0 ± 0	0 ± 0	0 ± 0	0 ± 0	0 ± 0	0 ± 0	0.004 ± 0.004
728	0 ± 0	0 ± 0	0 ± 0	0 ± 0	0 ± 0	0 ± 0	0 ± 0	0 ± 0	0 ± 0	0 ± 0	0 ± 0	0 ± 0	0 ± 0	0 ± 0	0 ± 0	0 ± 0	0 ± 0	0 ± 0
696	0 ± 0	0 ± 0	0 ± 0	0 ± 0	0 ± 0	0 ± 0	0 ± 0	0 ± 0	0 ± 0	0 ± 0	0 ± 0	0 ± 0	0 ± 0	0 ± 0	0 ± 0	0 ± 0	0 ± 0	0 ± 0
666	0 ± 0	0 ± 0	0 ± 0	0 ± 0	0 ± 0	0 ± 0	0 ± 0	0 ± 0	0 ± 0	0 ± 0	0 ± 0	0 ± 0	0 ± 0	0 ± 0	0 ± 0	0 ± 0	0 ± 0	0 ± 0
636	0 ± 0	0 ± 0	0 ± 0	0 ± 0	0 ± 0	0 ± 0	0 ± 0	0 ± 0	0 ± 0	0 ± 0	0 ± 0	0 ± 0	0 ± 0	0 ± 0	0 ± 0	0 ± 0	0 ± 0	0 ± 0
608	0 ± 0	0 ± 0	0 ± 0	0 ± 0	0 ± 0	0 ± 0	0 ± 0	0 ± 0	0 ± 0	0 ± 0	0 ± 0	0 ± 0	0 ± 0	0 ± 0	0 ± 0	0 ± 0	0 ± 0	0 ± 0
582	0 ± 0	0 ± 0	0 ± 0	0 ± 0	0 ± 0	0 ± 0	0 ± 0	0 ± 0	0 ± 0	0 ± 0	0 ± 0	0 ± 0	0 ± 0	0 ± 0	0 ± 0	0 ± 0	0 ± 0	0 ± 0
556	0 ± 0	0 ± 0	0 ± 0	0 ± 0	0 ± 0	0 ± 0	0 ± 0	0.001 ± 0.001	0 ± 0	0 ± 0	0 ± 0	0 ± 0	0 ± 0	0 ± 0	0 ± 0	0 ± 0	0 ± 0	0 ± 0
532	0 ± 0	0 ± 0	0 ± 0	0 ± 0	0 ± 0	0 ± 0	0 ± 0	0.019 ± 0.019	0 ± 0	0 ± 0	0 ± 0	0 ± 0	0 ± 0	0 ± 0	0 ± 0	0 ± 0	0 ± 0	0 ± 0
508	0 ± 0	0 ± 0	0 ± 0	0 ± 0	0 ± 0	0 ± 0	0 ± 0	0.119 ± 0.119	0 ± 0	0 ± 0	0 ± 0	0 ± 0	0 ± 0	0 ± 0	0 ± 0	0 ± 0	0 ± 0	0 ± 0
486	0 ± 0	0 ± 0	0 ± 0	0 ± 0	0 ± 0	0 ± 0	0 ± 0	0.41 ± 0.41	0 ± 0	0 ± 0	0 ± 0	0 ± 0	0 ± 0	0 ± 0	0 ± 0	0 ± 0	0 ± 0	0 ± 0
464	0 ± 0	0 ± 0	0 ± 0	0 ± 0	0 ± 0	0 ± 0	0 ± 0	0.913 ± 0.913	0 ± 0	0 ± 0	0 ± 0	0 ± 0	0 ± 0	0 ± 0	0 ± 0	0 ± 0	0 ± 0	0 ± 0
444	0 ± 0	0 ± 0	0 ± 0	0 ± 0	0 ± 0	0 ± 0	0 ± 0	1.491 ± 1.491	0 ± 0	0 ± 0	0 ± 0	0 ± 0	0 ± 0	0 ± 0	0 ± 0	0 ± 0	0 ± 0	0 ± 0
424	0 ± 0	0 ± 0	0 ± 0	0 ± 0	0 ± 0	0 ± 0	0 ± 0	1.924 ± 1.924	0 ± 0	0 ± 0	0 ± 0	0 ± 0	0 ± 0	0 ± 0	0 ± 0	0 ± 0	0 ± 0	0 ± 0
406	0 ± 0	0 ± 0	0 ± 0	0 ± 0	0 ± 0	0 ± 0	0 ± 0	2.052 ± 2.052	0 ± 0	0 ± 0	0 ± 0	0 ± 0	0 ± 0	0 ± 0	0 ± 0	0 ± 0	0 ± 0	0 ± 0
388	0 ± 0	0 ± 0	0 ± 0	0 ± 0	0 ± 0	0 ± 0	0 ± 0	1.86 ± 1.86	0 ± 0	0 ± 0	0 ± 0	0 ± 0	0 ± 0	0 ± 0	0 ± 0	0 ± 0	0 ± 0	0 ± 0
370	0 ± 0	0 ± 0	0 ± 0	0 ± 0	0 ± 0	0 ± 0	0 ± 0	1.447 ± 1.447	0 ± 0	0 ± 0	0 ± 0	0 ± 0	0 ± 0	0 ± 0	0 ± 0	0 ± 0	0 ± 0	0 ± 0
354	0 ± 0	0 ± 0	0 ± 0	0 ± 0	0 ± 0	0 ± 0	0 ± 0	0.974 ± 0.974	0 ± 0	0 ± 0	0 ± 0	0 ± 0	0 ± 0	0 ± 0	0 ± 0	0 ± 0	0 ± 0	0 ± 0
338	0 ± 0	0 ± 0	0 ± 0	0 ± 0	0 ± 0	0 ± 0	0.001 ± 0.001	0.591 ± 0.591	0 ± 0	0 ± 0	0 ± 0	0 ± 0	0 ± 0	0 ± 0	0 ± 0	0 ± 0	0 ± 0	0 ± 0
324	0 ± 0	0 ± 0	0 ± 0	0 ± 0	0 ± 0	0 ± 0	0.02 ± 0.016	0.376 ± 0.376	0 ± 0	0 ± 0	0 ± 0	0 ± 0	0 ± 0	0 ± 0	0 ± 0	0 ± 0	0 ± 0	0 ± 0
310	0 ± 0	0 ± 0	0 ± 0	0 ± 0	0 ± 0	0 ± 0	0.116 ± 0.095	0.346 ± 0.346	0 ± 0	0 ± 0	0 ± 0	0 ± 0	0 ± 0	0 ± 0	0 ± 0	0 ± 0	0 ± 0	0 ± 0
296	0 ± 0	0 ± 0	0 ± 0	0 ± 0	0 ± 0	0 ± 0	0.355 ± 0.29	0.45 ± 0.45	0 ± 0	0 ± 0	0 ± 0	0 ± 0	0 ± 0	0 ± 0	0 ± 0	0 ± 0	0 ± 0	0 ± 0
282	0 ± 0	0 ± 0	0 ± 0	0 ± 0	0 ± 0	0 ± 0	0.67 ± 0.547	0.608 ± 0.608	0 ± 0	0 ± 0	0 ± 0	0 ± 0	0 ± 0	0 ± 0	0 ± 0	0 ± 0	0 ± 0	0 ± 0
270	0 ± 0	0 ± 0	0 ± 0	0 ± 0	0 ± 0	0 ± 0	0.87 ± 0.71	0.749 ± 0.749	0 ± 0	0 ± 0	0 ± 0	0 ± 0	0 ± 0	0 ± 0	0 ± 0	0 ± 0	0 ± 0	0 ± 0
258	0 ± 0	0 ± 0	0 ± 0	0 ± 0	0 ± 0	0 ± 0	0.82 ± 0.669	0.823 ± 0.823	0 ± 0	0 ± 0	0 ± 0	0 ± 0	0 ± 0	0 ± 0	0 ± 0	0 ± 0	0 ± 0	0 ± 0
246	0 ± 0	0 ± 0	0 ± 0	0 ± 0	0 ± 0	0 ± 0	0.56 ± 0.457	0.813 ± 0.813	0 ± 0	0 ± 0	0 ± 0	0 ± 0	0 ± 0	0 ± 0	0 ± 0	0 ± 0	0 ± 0	0 ± 0
236	0 ± 0	0 ± 0	0 ± 0	0 ± 0	0 ± 0	0 ± 0	0.264 ± 0.216	0.725 ± 0.725	0 ± 0	0 ± 0	0 ± 0	0 ± 0	0 ± 0	0 ± 0	0 ± 0	0 ± 0	0 ± 0	0 ± 0
226	0 ± 0	0 ± 0	0 ± 0	0 ± 0	0 ± 0	0 ± 0	0.077 ± 0.063	0.584 ± 0.584	0 ± 0	0 ± 0	0 ± 0	0 ± 0	0 ± 0	0 ± 0	0 ± 0	0 ± 0	0 ± 0	0 ± 0
216	0 ± 0	0 ± 0	0 ± 0	0 ± 0	0 ± 0	0 ± 0	0.012 ± 0.01	0.416 ± 0.416	0 ± 0	0 ± 0	0 ± 0	0 ± 0	0 ± 0	0 ± 0	0 ± 0	0 ± 0	0 ± 0	0 ± 0
206	0 ± 0	0 ± 0	0 ± 0	0 ± 0	0 ± 0	0 ± 0	0.001 ± 0.001	0.257 ± 0.257	0 ± 0	0 ± 0	0 ± 0	0 ± 0	0 ± 0	0 ± 0	0 ± 0	0 ± 0	0 ± 0	0 ± 0
196.8	0 ± 0	0 ± 0	0 ± 0	0 ± 0	0 ± 0	0 ± 0	0 ± 0	0.129 ± 0.129	0 ± 0	0 ± 0	0 ± 0	0 ± 0	0 ± 0	0 ± 0	0 ± 0	0 ± 0	0 ± 0	0 ± 0
188.2	0 ± 0	0 ± 0	0 ± 0	0 ± 0	0 ± 0	0 ± 0	0 ± 0	0.049 ± 0.049	0 ± 0	0 ± 0	0 ± 0	0 ± 0	0 ± 0	0 ± 0	0 ± 0	0 ± 0	0 ± 0	0 ± 0
179.8	0 ± 0	0 ± 0	0 ± 0	0 ± 0	0 ± 0	0 ± 0	0 ± 0	0.012 ± 0.012	0 ± 0	0 ± 0	0 ± 0	0 ± 0	0 ± 0	0 ± 0	0 ± 0	0 ± 0	0 ± 0	0 ± 0
171.8	0 ± 0	0 ± 0	0 ± 0	0 ± 0	0 ± 0	0 ± 0	0 ± 0	0.002 ± 0.002	0 ± 0	0 ± 0	0 ± 0	0 ± 0	0 ± 0	0 ± 0	0 ± 0	0 ± 0	0 ± 0	0 ± 0
164.2	0 ± 0	0 ± 0	0 ± 0	0 ± 0	0 ± 0	0 ± 0	0 ± 0	0 ± 0	0 ± 0	0 ± 0	0 ± 0	0 ± 0	0 ± 0	0 ± 0	0 ± 0	0 ± 0	0 ± 0	0 ± 0
157	0 ± 0	0 ± 0	0 ± 0	0 ± 0	0 ± 0	0 ± 0	0 ± 0	0 ± 0	0 ± 0	0 ± 0	0 ± 0	0 ± 0	0 ± 0	0 ± 0	0 ± 0	0 ± 0	0 ± 0	0 ± 0
150.2	0 ± 0	0 ± 0	0 ± 0	0 ± 0	0 ± 0	0 ± 0	0 ± 0	0 ± 0	0 ± 0	0 ± 0	0 ± 0	0 ± 0	0 ± 0	0 ± 0	0 ± 0	0 ± 0	0 ± 0	0 ± 0
143.4	0 ± 0	0 ± 0	0 ± 0	0 ± 0	0 ± 0	0 ± 0	0 ± 0	0 ± 0	0 ± 0	0 ± 0	0 ± 0	0 ± 0	0 ± 0	0 ± 0	0 ± 0	0 ± 0	0 ± 0	0 ± 0
137.2	0 ± 0	0 ± 0	0 ± 0	0 ± 0	0 ± 0	0 ± 0	0 ± 0	0 ± 0	0 ± 0	0 ± 0	0 ± 0	0 ± 0	0 ± 0	0 ± 0	0 ± 0	0 ± 0	0 ± 0	0 ± 0
131	0 ± 0	0 ± 0	0 ± 0	0 ± 0	0 ± 0	0 ± 0	0 ± 0	0 ± 0	0 ± 0	0 ± 0	0 ± 0	0 ± 0	0 ± 0	0 ± 0	0 ± 0	0 ± 0	0 ± 0	0 ± 0
125.4	0 ± 0	0 ± 0	0 ± 0	0 ± 0	0 ± 0	0 ± 0	0 ± 0	0 ± 0	0 ± 0	0 ± 0	0 ± 0	0 ± 0	0 ± 0	0 ± 0	0 ± 0	0 ± 0	0 ± 0	0 ± 0
119.8	0 ± 0	0 ± 0	0 ± 0	0 ± 0	0 ± 0	0 ± 0	0 ± 0	0 ± 0	0 ± 0	0 ± 0	0 ± 0	0 ± 0	0 ± 0	0 ± 0	0 ± 0	0 ± 0	0 ± 0	0 ± 0
114.4	0 ± 0	0 ± 0	0 ± 0	0 ± 0	0 ± 0	0 ± 0	0 ± 0	0 ± 0	0 ± 0	0 ± 0	0 ± 0	0 ± 0	0 ± 0	0 ± 0	0 ± 0	0 ± 0	0 ± 0	0 ± 0
109.4	0 ± 0	0 ± 0	0 ± 0	0 ± 0	0 ± 0	0 ± 0	0 ± 0	0 ± 0	0 ± 0	0 ± 0	0 ± 0	0 ± 0	0 ± 0	0 ± 0	0 ± 0	0 ± 0	0 ± 0	0 ± 0
104.6	0 ± 0	0 ± 0	0 ± 0	0 ± 0	0 ± 0	0 ± 0	0 ± 0	0 ± 0	0 ± 0	0 ± 0	0 ± 0	0 ± 0	0 ± 0	0 ± 0	0 ± 0	0 ± 0	0 ± 0	0 ± 0
100	0 ± 0	0 ± 0	0 ± 0	0 ± 0	0 ± 0	0 ± 0	0 ± 0	0 ± 0	0 ± 0	0 ± 0	0 ± 0	0 ± 0	0 ± 0	0 ± 0	0 ± 0	0 ± 0	0 ± 0	0 ± 0
95.6	0 ± 0	0 ± 0	0 ± 0	0 ± 0	0 ± 0	0 ± 0	0 ± 0	0 ± 0	0 ± 0	0 ± 0	0 ± 0	0 ± 0	0 ± 0	0 ± 0	0 ± 0	0 ± 0	0 ± 0	0 ± 0
91.4	0 ± 0	0 ± 0	0 ± 0	0 ± 0	0 ± 0	0 ± 0	0 ± 0	0 ± 0	0 ± 0	0 ± 0	0 ± 0	0 ± 0	0 ± 0	0 ± 0	0 ± 0	0 ± 0	0 ± 0	0 ± 0
87.4	0 ± 0	0 ± 0	0 ± 0	0 ± 0	0 ± 0	0 ± 0	0 ± 0	0 ± 0	0 ± 0	0 ± 0	0 ± 0	0 ± 0	0 ± 0	0 ± 0	0 ± 0	0 ± 0	0 ± 0	0 ± 0
83.4	0 ± 0	0 ± 0	0 ± 0	0 ± 0	0 ± 0	0 ± 0	0 ± 0	0 ± 0	0 ± 0	0 ± 0	0 ± 0	0 ± 0	0 ± 0	0 ± 0	0 ± 0	0 ± 0	0 ± 0	0 ± 0
79.8	0 ± 0	0.001 ± 0	0 ± 0	0 ± 0	0 ± 0	0 ± 0	0 ± 0	0 ± 0	0 ± 0	0 ± 0	0 ± 0	0 ± 0	0 ± 0	0 ± 0	0 ± 0	0 ± 0	0 ± 0	0 ± 0
76.2	0 ± 0	0.008 ± 0.006	0 ± 0	0 ± 0	0.006 ± 0.006	0 ± 0	0.001 ± 0	0 ± 0	0 ± 0	0 ± 0	0 ± 0	0 ± 0	0 ± 0	0 ± 0	0 ± 0	0 ± 0	0 ± 0	0 ± 0
72.8	0 ± 0	0.049 ± 0.04	0.003 ± 0.002	0 ± 0	0.037 ± 0.037	0.004 ± 0.004	0.008 ± 0.006	0 ± 0	0 ± 0	0 ± 0	0 ± 0	0 ± 0	0 ± 0	0.005 ± 0.005	0 ± 0	0 ± 0	0 ± 0	0 ± 0
69.6	0 ± 0	0.181 ± 0.148	0.023 ± 0.015	0 ± 0	0.133 ± 0.132	0.029 ± 0.029	0.049 ± 0.04	0 ± 0	0 ± 0	0 ± 0	0 ± 0	0 ± 0	0 ± 0	0.032 ± 0.032	0 ± 0	0 ± 0	0 ± 0	0 ± 0
66.6	0 ± 0	0.44 ± 0.359	0.11 ± 0.067	0.005 ± 0.005	0.324 ± 0.311	0.108 ± 0.108	0.179 ± 0.146	0 ± 0	0 ± 0	0 ± 0	0 ± 0	0 ± 0	0 ± 0	0.107 ± 0.107	0 ± 0	0.003 ± 0.003	0 ± 0	0 ± 0
63.6	0 ± 0	0.795 ± 0.649	0.334 ± 0.188	0.036 ± 0.031	0.607 ± 0.543	0.269 ± 0.269	0.432 ± 0.353	0.005 ± 0.004	0.003 ± 0.003	0 ± 0	0.003 ± 0.003	0.002 ± 0.002	0 ± 0	0.235 ± 0.232	0 ± 0	0.019 ± 0.019	0 ± 0	0 ± 0
60.8	0 ± 0	1.165 ± 0.951	0.716 ± 0.387	0.141 ± 0.107	0.96 ± 0.769	0.504 ± 0.498	0.781 ± 0.636	0.034 ± 0.024	0.02 ± 0.02	0 ± 0	0.019 ± 0.019	0.011 ± 0.011	0 ± 0	0.387 ± 0.367	0 ± 0	0.067 ± 0.067	0 ± 0	0 ± 0
58.2	0 ± 0	1.44 ± 1.176	1.193 ± 0.632	0.368 ± 0.247	1.323 ± 0.927	0.774 ± 0.743	1.157 ± 0.933	0.124 ± 0.085	0.076 ± 0.073	0.003 ± 0.003	0.073 ± 0.073	0.046 ± 0.042	0 ± 0	0.534 ± 0.46	0 ± 0	0.159 ± 0.159	0 ± 0	0 ± 0
55.6	0 ± 0	1.565 ± 1.278	1.647 ± 0.86	0.716 ± 0.438	1.635 ± 1.006	1.034 ± 0.939	1.477 ± 1.154	0.301 ± 0.198	0.193 ± 0.176	0.022 ± 0.018	0.187 ± 0.186	0.129 ± 0.102	0 ± 0	0.657 ± 0.475	0.001 ± 0.001	0.287 ± 0.287	0.002 ± 0.002	0 ± 0
53.2	0 ± 0	1.52 ± 1.241	1.973 ± 1.022	1.118 ± 0.635	1.853 ± 1.016	1.24 ± 1.032	1.695 ± 1.237	0.55 ± 0.35	0.379 ± 0.317	0.084 ± 0.065	0.356 ± 0.352	0.274 ± 0.182	0 ± 0	0.74 ± 0.427	0.009 ± 0.009	0.423 ± 0.423	0.015 ± 0.015	0.002 ± 0.002
50.8	0 ± 0	1.34 ± 1.094	2.11 ± 1.086	1.489 ± 0.804	1.947 ± 0.963	1.367 ± 1.015	1.782 ± 1.149	0.826 ± 0.511	0.615 ± 0.458	0.219 ± 0.153	0.558 ± 0.537	0.467 ± 0.265	0.004 ± 0.003	0.79 ± 0.396	0.032 ± 0.032	0.533 ± 0.533	0.054 ± 0.052	0.016 ± 0.015
48.6	0 ± 0	1.075 ± 0.878	2.033 ± 1.043	1.736 ± 0.904	1.931 ± 0.853	1.39 ± 0.902	1.744 ± 0.919	1.059 ± 0.636	0.869 ± 0.56	0.433 ± 0.26	0.762 ± 0.69	0.667 ± 0.343	0.022 ± 0.018	0.798 ± 0.431	0.075 ± 0.075	0.601 ± 0.6	0.132 ± 0.12	0.056 ± 0.049
46.4	0.000263995	0.795 ± 0.649	1.79 ± 0.916	1.804 ± 0.918	1.817 ± 0.695	1.317 ± 0.74	1.594 ± 0.609	1.203 ± 0.704	1.094 ± 0.592	0.698 ± 0.352	0.933 ± 0.764	0.82 ± 0.41	0.073 ± 0.06	0.778 ± 0.498	0.127 ± 0.127	0.608 ± 0.601	0.248 ± 0.201	0.13 ± 0.106
44.4	0.00375	0.545 ± 0.445	1.437 ± 0.734	1.694 ± 0.85	1.633 ± 0.515	1.17 ± 0.594	1.359 ± 0.295	1.233 ± 0.702	1.243 ± 0.552	0.951 ± 0.399	1.055 ± 0.75	0.89 ± 0.46	0.165 ± 0.135	0.74 ± 0.531	0.167 ± 0.163	0.575 ± 0.548	0.399 ± 0.264	0.225 ± 0.165
42.4	0.0253	0.362 ± 0.295	1.05 ± 0.539	1.445 ± 0.719	1.409 ± 0.35	0.978 ± 0.496	1.075 ± 0.045	1.153 ± 0.635	1.285 ± 0.462	1.125 ± 0.396	1.121 ± 0.649	0.874 ± 0.478	0.285 ± 0.233	0.698 ± 0.507	0.184 ± 0.166	0.519 ± 0.452	0.582 ± 0.277	0.318 ± 0.203
40.6	0.0979	0.256 ± 0.203	0.695 ± 0.359	1.134 ± 0.546	1.179 ± 0.222	0.787 ± 0.44	0.786 ± 0.106	1.007 ± 0.536	1.224 ± 0.36	1.188 ± 0.361	1.138 ± 0.484	0.81 ± 0.451	0.409 ± 0.333	0.673 ± 0.44	0.189 ± 0.133	0.468 ± 0.331	0.791 ± 0.212	0.398 ± 0.203
38.8	0.257	0.243 ± 0.158	0.434 ± 0.214	0.846 ± 0.343	0.979 ± 0.143	0.651 ± 0.376	0.541 ± 0.14	0.837 ± 0.426	1.098 ± 0.273	1.144 ± 0.315	1.13 ± 0.303	0.766 ± 0.378	0.517 ± 0.419	0.677 ± 0.361	0.21 ± 0.102	0.458 ± 0.202	1.022 ± 0.07	0.486 ± 0.157
37	0.51599	0.343 ± 0.13	0.319 ± 0.124	0.671 ± 0.135	0.853 ± 0.111	0.612 ± 0.277	0.376 ± 0.079	0.703 ± 0.33	0.952 ± 0.201	1.033 ± 0.275	1.118 ± 0.147	0.797 ± 0.288	0.603 ± 0.471	0.733 ± 0.323	0.285 ± 0.142	0.523 ± 0.071	1.262 ± 0.121	0.612 ± 0.07
35.4	0.84898	0.565 ± 0.087	0.369 ± 0.143	0.64 ± 0.081	0.819 ± 0.105	0.683 ± 0.144	0.319 ± 0.045	0.647 ± 0.254	0.854 ± 0.138	0.925 ± 0.257	1.133 ± 0.102	0.922 ± 0.248	0.686 ± 0.477	0.848 ± 0.353	0.456 ± 0.205	0.667 ± 0.106	1.477 ± 0.311	0.798 ± 0.059
33.8	1.19998	0.887 ± 0.024	0.559 ± 0.216	0.752 ± 0.233	0.877 ± 0.117	0.847 ± 0.026	0.374 ± 0.189	0.692 ± 0.204	0.833 ± 0.085	0.874 ± 0.258	1.197 ± 0.139	1.112 ± 0.26	0.804 ± 0.438	1.026 ± 0.427	0.743 ± 0.239	0.861 ± 0.226	1.651 ± 0.453	1.034 ± 0.172
32.4	1.47997	1.248 ± 0.039	0.829 ± 0.258	0.967 ± 0.328	1.017 ± 0.142	1.061 ± 0.105	0.529 ± 0.318	0.826 ± 0.186	0.907 ± 0.094	0.915 ± 0.273	1.311 ± 0.148	1.329 ± 0.252	0.961 ± 0.358	1.256 ± 0.503	1.118 ± 0.231	1.053 ± 0.283	1.763 ± 0.506	1.281 ± 0.26
31	1.63997	1.581 ± 0.074	1.108 ± 0.233	1.229 ± 0.347	1.205 ± 0.169	1.273 ± 0.152	0.759 ± 0.409	1.012 ± 0.208	1.064 ± 0.15	1.053 ± 0.291	1.484 ± 0.124	1.517 ± 0.189	1.153 ± 0.267	1.519 ± 0.553	1.517 ± 0.197	1.204 ± 0.244	1.806 ± 0.462	1.498 ± 0.314
29.6	1.61997	1.817 ± 0.046	1.338 ± 0.139	1.48 ± 0.299	1.399 ± 0.189	1.45 ± 0.145	1.025 ± 0.445	1.211 ± 0.271	1.265 ± 0.197	1.271 ± 0.309	1.678 ± 0.097	1.643 ± 0.175	1.363 ± 0.202	1.767 ± 0.558	1.845 ± 0.178	1.29 ± 0.121	1.782 ± 0.351	1.628 ± 0.34
28.2	1.43997	1.912 ± 0.048	1.493 ± 0.146	1.67 ± 0.222	1.572 ± 0.199	1.546 ± 0.14	1.296 ± 0.436	1.378 ± 0.357	1.472 ± 0.23	1.505 ± 0.314	1.868 ± 0.117	1.699 ± 0.325	1.544 ± 0.192	1.967 ± 0.524	2.045 ± 0.238	1.322 ± 0.129	1.708 ± 0.27	1.665 ± 0.378
27	1.13998	1.876 ± 0.192	1.565 ± 0.328	1.779 ± 0.221	1.689 ± 0.212	1.563 ± 0.224	1.535 ± 0.396	1.49 ± 0.457	1.639 ± 0.253	1.72 ± 0.31	2.018 ± 0.169	1.684 ± 0.509	1.675 ± 0.249	2.075 ± 0.462	2.091 ± 0.363	1.316 ± 0.323	1.608 ± 0.332	1.608 ± 0.445
25.8	0.79099	1.723 ± 0.365	1.576 ± 0.514	1.791 ± 0.334	1.732 ± 0.229	1.504 ± 0.349	1.7 ± 0.343	1.529 ± 0.545	1.729 ± 0.29	1.845 ± 0.306	2.091 ± 0.231	1.613 ± 0.642	1.724 ± 0.364	2.068 ± 0.391	1.985 ± 0.502	1.29 ± 0.483	1.491 ± 0.457	1.473 ± 0.518
24.6	0.46599	1.496 ± 0.518	1.546 ± 0.645	1.717 ± 0.468	1.692 ± 0.254	1.392 ± 0.459	1.775 ± 0.29	1.502 ± 0.609	1.726 ± 0.342	1.86 ± 0.302	2.067 ± 0.283	1.5 ± 0.693	1.677 ± 0.516	1.942 ± 0.333	1.773 ± 0.6	1.25 ± 0.572	1.363 ± 0.543	1.295 ± 0.566
23.6	0.222	1.256 ± 0.624	1.483 ± 0.701	1.582 ± 0.566	1.582 ± 0.284	1.242 ± 0.519	1.745 ± 0.265	1.415 ± 0.634	1.638 ± 0.404	1.76 ± 0.318	1.94 ± 0.327	1.344 ± 0.662	1.548 ± 0.663	1.711 ± 0.295	1.517 ± 0.631	1.181 ± 0.589	1.229 ± 0.564	1.102 ± 0.562
22.6	0.0793	1.042 ± 0.668	1.393 ± 0.692	1.421 ± 0.613	1.422 ± 0.325	1.089 ± 0.526	1.615 ± 0.265	1.289 ± 0.618	1.489 ± 0.458	1.56 ± 0.343	1.733 ± 0.361	1.16 ± 0.581	1.377 ± 0.77	1.422 ± 0.284	1.258 ± 0.59	1.073 ± 0.552	1.075 ± 0.525	0.908 ± 0.505
21.6	0.0189	0.873 ± 0.651	1.278 ± 0.644	1.262 ± 0.605	1.245 ± 0.362	0.948 ± 0.489	1.42 ± 0.286	1.153 ± 0.573	1.31 ± 0.489	1.311 ± 0.383	1.479 ± 0.383	0.951 ± 0.476	1.196 ± 0.811	1.128 ± 0.287	1.015 ± 0.502	0.939 ± 0.489	0.914 ± 0.458	0.721 ± 0.41
20.6	0.00255	0.759 ± 0.606	1.147 ± 0.579	1.119 ± 0.56	1.082 ± 0.391	0.834 ± 0.433	1.192 ± 0.333	1.018 ± 0.514	1.148 ± 0.498	1.06 ± 0.424	1.226 ± 0.394	0.743 ± 0.372	1.039 ± 0.792	0.879 ± 0.297	0.817 ± 0.411	0.792 ± 0.412	0.763 ± 0.389	0.547 ± 0.306
19.68	0.000163997	0.686 ± 0.559	1.023 ± 0.517	1.003 ± 0.505	0.956 ± 0.407	0.757 ± 0.386	0.966 ± 0.378	0.91 ± 0.462	1.025 ± 0.487	0.85 ± 0.457	1.014 ± 0.393	0.574 ± 0.287	0.918 ± 0.737	0.721 ± 0.31	0.667 ± 0.339	0.661 ± 0.338	0.632 ± 0.33	0.384 ± 0.206
18.82	4.34992e-06	0.645 ± 0.527	0.923 ± 0.466	0.929 ± 0.465	0.875 ± 0.413	0.723 ± 0.363	0.784 ± 0.421	0.84 ± 0.428	0.961 ± 0.476	0.715 ± 0.486	0.871 ± 0.387	0.457 ± 0.229	0.831 ± 0.677	0.654 ± 0.326	0.585 ± 0.302	0.571 ± 0.286	0.551 ± 0.291	0.249 ± 0.129
17.98	9.74982e-08	0.64 ± 0.523	0.86 ± 0.433	0.892 ± 0.447	0.843 ± 0.415	0.73 ± 0.365	0.666 ± 0.452	0.817 ± 0.415	0.947 ± 0.473	0.654 ± 0.503	0.801 ± 0.385	0.406 ± 0.205	0.785 ± 0.641	0.665 ± 0.353	0.57 ± 0.299	0.533 ± 0.269	0.526 ± 0.276	0.152 ± 0.078
17.18	4.87991e-06	0.655 ± 0.535	0.84 ± 0.423	0.892 ± 0.45	0.848 ± 0.414	0.777 ± 0.389	0.619 ± 0.466	0.837 ± 0.423	0.977 ± 0.487	0.667 ± 0.517	0.797 ± 0.393	0.421 ± 0.216	0.77 ± 0.629	0.721 ± 0.386	0.616 ± 0.324	0.547 ± 0.283	0.557 ± 0.285	0.1 ± 0.052
16.44	0.000169997	0.685 ± 0.559	0.857 ± 0.432	0.925 ± 0.469	0.89 ± 0.407	0.847 ± 0.424	0.641 ± 0.456	0.893 ± 0.448	1.044 ± 0.512	0.736 ± 0.517	0.845 ± 0.411	0.491 ± 0.253	0.79 ± 0.645	0.804 ± 0.426	0.706 ± 0.37	0.604 ± 0.318	0.632 ± 0.319	0.095 ± 0.057
15.7	0.00251	0.721 ± 0.587	0.903 ± 0.456	0.979 ± 0.495	0.966 ± 0.386	0.93 ± 0.465	0.733 ± 0.43	0.97 ± 0.485	1.14 ± 0.533	0.85 ± 0.498	0.934 ± 0.429	0.602 ± 0.307	0.83 ± 0.678	0.887 ± 0.461	0.82 ± 0.424	0.695 ± 0.364	0.737 ± 0.369	0.133 ± 0.09
15.02	0.018	0.762 ± 0.611	0.964 ± 0.486	1.046 ± 0.525	1.07 ± 0.342	1.009 ± 0.501	0.875 ± 0.379	1.056 ± 0.524	1.261 ± 0.537	1.003 ± 0.454	1.058 ± 0.435	0.736 ± 0.371	0.88 ± 0.718	0.963 ± 0.488	0.936 ± 0.48	0.804 ± 0.415	0.853 ± 0.427	0.207 ± 0.143
14.34	0.0747	0.811 ± 0.612	1.034 ± 0.517	1.11 ± 0.549	1.193 ± 0.279	1.092 ± 0.523	1.046 ± 0.305	1.14 ± 0.556	1.395 ± 0.516	1.18 ± 0.384	1.199 ± 0.414	0.871 ± 0.435	0.934 ± 0.756	1.026 ± 0.493	1.05 ± 0.533	0.915 ± 0.464	0.97 ± 0.485	0.307 ± 0.204
13.72	0.207	0.885 ± 0.576	1.102 ± 0.531	1.175 ± 0.559	1.318 ± 0.2	1.182 ± 0.513	1.228 ± 0.222	1.219 ± 0.57	1.527 ± 0.471	1.365 ± 0.298	1.343 ± 0.373	1.001 ± 0.49	0.985 ± 0.771	1.087 ± 0.469	1.14 ± 0.576	1.012 ± 0.508	1.067 ± 0.534	0.429 ± 0.259
13.12	0.42799	0.984 ± 0.495	1.175 ± 0.514	1.245 ± 0.541	1.432 ± 0.119	1.285 ± 0.461	1.39 ± 0.131	1.282 ± 0.558	1.641 ± 0.412	1.525 ± 0.2	1.471 ± 0.314	1.12 ± 0.52	1.052 ± 0.749	1.148 ± 0.407	1.2 ± 0.604	1.088 ± 0.544	1.137 ± 0.57	0.568 ± 0.292
12.54	0.71099	1.104 ± 0.381	1.248 ± 0.459	1.314 ± 0.485	1.506 ± 0.054	1.391 ± 0.366	1.525 ± 0.045	1.331 ± 0.526	1.714 ± 0.346	1.64 ± 0.114	1.569 ± 0.255	1.222 ± 0.508	1.134 ± 0.674	1.211 ± 0.315	1.231 ± 0.617	1.132 ± 0.566	1.177 ± 0.591	0.711 ± 0.296
11.98	1.00998	1.215 ± 0.249	1.312 ± 0.371	1.375 ± 0.4	1.536 ± 0.054	1.49 ± 0.248	1.595 ± 0.029	1.344 ± 0.475	1.734 ± 0.29	1.7 ± 0.041	1.61 ± 0.206	1.315 ± 0.456	1.233 ± 0.561	1.263 ± 0.208	1.227 ± 0.605	1.147 ± 0.572	1.176 ± 0.589	0.841 ± 0.276
11.44	1.24998	1.292 ± 0.129	1.352 ± 0.27	1.418 ± 0.305	1.516 ± 0.08	1.563 ± 0.126	1.605 ± 0.078	1.326 ± 0.419	1.697 ± 0.248	1.685 ± 0.004	1.597 ± 0.177	1.377 ± 0.366	1.321 ± 0.423	1.291 ± 0.112	1.202 ± 0.564	1.124 ± 0.551	1.147 ± 0.564	0.935 ± 0.247
10.94	1.39998	1.313 ± 0.038	1.354 ± 0.173	1.416 ± 0.216	1.446 ± 0.091	1.593 ± 0.033	1.56 ± 0.106	1.27 ± 0.365	1.6 ± 0.213	1.605 ± 0.013	1.523 ± 0.158	1.401 ± 0.265	1.382 ± 0.292	1.282 ± 0.058	1.164 ± 0.492	1.083 ± 0.503	1.098 ± 0.508	0.981 ± 0.228
10.46	1.42997	1.268 ± 0.007	1.312 ± 0.101	1.37 ± 0.146	1.332 ± 0.088	1.57 ± 0.064	1.46 ± 0.114	1.18 ± 0.319	1.459 ± 0.193	1.47 ± 0	1.41 ± 0.15	1.379 ± 0.173	1.388 ± 0.189	1.229 ± 0.066	1.121 ± 0.396	1.03 ± 0.426	1.042 ± 0.429	0.973 ± 0.221
10	1.34997	1.168 ± 0.014	1.229 ± 0.068	1.273 ± 0.108	1.199 ± 0.075	1.506 ± 0.105	1.33 ± 0.106	1.072 ± 0.287	1.295 ± 0.184	1.305 ± 0.028	1.256 ± 0.147	1.312 ± 0.105	1.338 ± 0.124	1.142 ± 0.071	1.072 ± 0.29	0.979 ± 0.332	0.981 ± 0.333	0.917 ± 0.212
9.56	1.19998	1.026 ± 0.012	1.111 ± 0.058	1.149 ± 0.089	1.05 ± 0.065	1.41 ± 0.114	1.185 ± 0.094	0.956 ± 0.266	1.123 ± 0.183	1.135 ± 0.061	1.098 ± 0.151	1.215 ± 0.075	1.248 ± 0.1	1.03 ± 0.052	1.016 ± 0.191	0.926 ± 0.235	0.923 ± 0.235	0.83 ± 0.193
9.14	1.00998	0.875 ± 0.054	0.988 ± 0.05	1.01 ± 0.087	0.917 ± 0.063	1.3 ± 0.106	1.04 ± 0.073	0.844 ± 0.255	0.971 ± 0.191	0.977 ± 0.092	0.951 ± 0.163	1.101 ± 0.066	1.127 ± 0.109	0.916 ± 0.019	0.96 ± 0.113	0.879 ± 0.15	0.871 ± 0.148	0.74 ± 0.166
8.74	0.83198	0.741 ± 0.096	0.867 ± 0.052	0.878 ± 0.098	0.812 ± 0.064	1.193 ± 0.089	0.926 ± 0.06	0.757 ± 0.25	0.853 ± 0.198	0.86 ± 0.112	0.836 ± 0.174	0.995 ± 0.056	0.999 ± 0.131	0.813 ± 0.02	0.907 ± 0.062	0.848 ± 0.089	0.835 ± 0.084	0.668 ± 0.138
8.34	0.70699	0.647 ± 0.121	0.772 ± 0.068	0.776 ± 0.117	0.746 ± 0.058	1.119 ± 0.08	0.851 ± 0.056	0.699 ± 0.246	0.782 ± 0.195	0.792 ± 0.112	0.763 ± 0.175	0.915 ± 0.046	0.896 ± 0.158	0.74 ± 0.051	0.872 ± 0.039	0.835 ± 0.053	0.816 ± 0.045	0.631 ± 0.121
7.98	0.65999	0.605 ± 0.121	0.716 ± 0.082	0.717 ± 0.127	0.721 ± 0.043	1.076 ± 0.08	0.816 ± 0.062	0.673 ± 0.239	0.76 ± 0.179	0.779 ± 0.093	0.736 ± 0.16	0.876 ± 0.044	0.835 ± 0.175	0.707 ± 0.066	0.861 ± 0.031	0.847 ± 0.042	0.821 ± 0.03	0.639 ± 0.125
7.62	0.69799	0.622 ± 0.093	0.702 ± 0.083	0.705 ± 0.121	0.737 ± 0.038	1.077 ± 0.095	0.822 ± 0.078	0.68 ± 0.227	0.787 ± 0.152	0.816 ± 0.056	0.759 ± 0.138	0.883 ± 0.051	0.823 ± 0.169	0.717 ± 0.061	0.88 ± 0.029	0.887 ± 0.043	0.854 ± 0.027	0.694 ± 0.143
7.28	0.81199	0.69 ± 0.038	0.729 ± 0.068	0.737 ± 0.098	0.784 ± 0.067	1.108 ± 0.116	0.861 ± 0.103	0.718 ± 0.213	0.852 ± 0.121	0.892 ± 0.006	0.818 ± 0.108	0.933 ± 0.061	0.854 ± 0.135	0.765 ± 0.035	0.929 ± 0.028	0.956 ± 0.05	0.911 ± 0.026	0.784 ± 0.164
6.96	0.98098	0.794 ± 0.036	0.787 ± 0.046	0.804 ± 0.063	0.851 ± 0.111	1.159 ± 0.145	0.925 ± 0.134	0.772 ± 0.195	0.94 ± 0.101	0.99 ± 0.049	0.901 ± 0.087	1.015 ± 0.076	0.929 ± 0.082	0.842 ± 0.008	1.005 ± 0.022	1.042 ± 0.053	0.987 ± 0.023	0.901 ± 0.188
6.66	1.17998	0.917 ± 0.12	0.864 ± 0.055	0.891 ± 0.052	0.927 ± 0.157	1.23 ± 0.185	0.997 ± 0.166	0.834 ± 0.178	1.034 ± 0.106	1.098 ± 0.108	0.993 ± 0.093	1.117 ± 0.101	1.031 ± 0.016	0.933 ± 0.057	1.093 ± 0.009	1.139 ± 0.059	1.074 ± 0.017	1.024 ± 0.212
6.36	1.36997	1.034 ± 0.198	0.943 ± 0.1	0.978 ± 0.09	0.995 ± 0.198	1.294 ± 0.224	1.063 ± 0.194	0.887 ± 0.157	1.12 ± 0.132	1.19 ± 0.155	1.077 ± 0.119	1.222 ± 0.132	1.134 ± 0.06	1.023 ± 0.109	1.185 ± 0.016	1.228 ± 0.063	1.155 ± 0.005	1.133 ± 0.237
6.08	1.52997	1.132 ± 0.266	1.013 ± 0.154	1.056 ± 0.142	1.049 ± 0.232	1.343 ± 0.26	1.114 ± 0.217	0.927 ± 0.141	1.184 ± 0.16	1.265 ± 0.192	1.145 ± 0.15	1.313 ± 0.162	1.22 ± 0.131	1.096 ± 0.153	1.254 ± 0.04	1.309 ± 0.075	1.223 ± 0.012	1.211 ± 0.257
5.82	1.63997	1.195 ± 0.315	1.054 ± 0.193	1.102 ± 0.182	1.074 ± 0.25	1.372 ± 0.288	1.144 ± 0.233	0.945 ± 0.128	1.212 ± 0.178	1.295 ± 0.217	1.181 ± 0.173	1.37 ± 0.188	1.286 ± 0.184	1.146 ± 0.19	1.306 ± 0.067	1.354 ± 0.087	1.26 ± 0.029	1.254 ± 0.273
5.56	1.67997	1.21 ± 0.335	1.067 ± 0.222	1.112 ± 0.206	1.068 ± 0.254	1.365 ± 0.3	1.145 ± 0.24	0.934 ± 0.117	1.208 ± 0.186	1.295 ± 0.225	1.185 ± 0.184	1.397 ± 0.2	1.311 ± 0.222	1.16 ± 0.208	1.32 ± 0.086	1.364 ± 0.099	1.271 ± 0.049	1.259 ± 0.28
5.32	1.65997	1.182 ± 0.333	1.045 ± 0.232	1.092 ± 0.215	1.034 ± 0.246	1.335 ± 0.304	1.118 ± 0.238	0.902 ± 0.113	1.166 ± 0.179	1.262 ± 0.219	1.156 ± 0.186	1.387 ± 0.201	1.29 ± 0.239	1.138 ± 0.214	1.294 ± 0.095	1.337 ± 0.107	1.244 ± 0.056	1.221 ± 0.276
5.08	1.57997	1.118 ± 0.311	0.988 ± 0.219	1.033 ± 0.203	0.977 ± 0.23	1.27 ± 0.295	1.062 ± 0.227	0.843 ± 0.109	1.095 ± 0.162	1.193 ± 0.202	1.095 ± 0.175	1.337 ± 0.188	1.228 ± 0.231	1.082 ± 0.202	1.232 ± 0.088	1.27 ± 0.109	1.187 ± 0.063	1.148 ± 0.261
4.86	1.45997	1.017 ± 0.269	0.907 ± 0.193	0.95 ± 0.178	0.9 ± 0.205	1.187 ± 0.277	0.991 ± 0.211	0.771 ± 0.111	1.003 ± 0.138	1.107 ± 0.182	1.016 ± 0.159	1.259 ± 0.162	1.136 ± 0.207	1.006 ± 0.183	1.14 ± 0.076	1.175 ± 0.104	1.099 ± 0.059	1.053 ± 0.235
4.64	1.31998	0.903 ± 0.222	0.81 ± 0.154	0.849 ± 0.142	0.815 ± 0.178	1.095 ± 0.253	0.911 ± 0.195	0.691 ± 0.116	0.9 ± 0.111	1.008 ± 0.157	0.924 ± 0.138	1.168 ± 0.13	1.027 ± 0.172	0.912 ± 0.155	1.025 ± 0.048	1.062 ± 0.092	1.003 ± 0.051	0.947 ± 0.204
4.44	1.17998	0.784 ± 0.17	0.706 ± 0.107	0.742 ± 0.102	0.732 ± 0.154	1.001 ± 0.23	0.831 ± 0.179	0.611 ± 0.122	0.797 ± 0.087	0.909 ± 0.132	0.832 ± 0.119	1.064 ± 0.094	0.913 ± 0.132	0.812 ± 0.124	0.904 ± 0.014	0.945 ± 0.083	0.896 ± 0.036	0.845 ± 0.173
4.24	1.04998	0.674 ± 0.124	0.609 ± 0.063	0.644 ± 0.066	0.655 ± 0.132	0.915 ± 0.208	0.759 ± 0.167	0.54 ± 0.128	0.706 ± 0.069	0.824 ± 0.116	0.753 ± 0.104	0.966 ± 0.057	0.801 ± 0.09	0.717 ± 0.094	0.791 ± 0.021	0.834 ± 0.079	0.796 ± 0.025	0.752 ± 0.141
4.06	0.96398	0.586 ± 0.09	0.528 ± 0.03	0.564 ± 0.041	0.597 ± 0.118	0.844 ± 0.189	0.703 ± 0.16	0.484 ± 0.131	0.635 ± 0.059	0.76 ± 0.108	0.689 ± 0.095	0.884 ± 0.031	0.711 ± 0.056	0.639 ± 0.071	0.695 ± 0.053	0.742 ± 0.084	0.714 ± 0.027	0.686 ± 0.118
3.88	0.92098	0.53 ± 0.072	0.471 ± 0.022	0.509 ± 0.03	0.559 ± 0.115	0.795 ± 0.178	0.667 ± 0.16	0.449 ± 0.131	0.59 ± 0.055	0.723 ± 0.11	0.649 ± 0.093	0.826 ± 0.018	0.649 ± 0.034	0.585 ± 0.059	0.628 ± 0.078	0.678 ± 0.092	0.659 ± 0.036	0.648 ± 0.106
3.7	0.92898	0.509 ± 0.072	0.443 ± 0.026	0.485 ± 0.029	0.546 ± 0.121	0.775 ± 0.178	0.653 ± 0.168	0.435 ± 0.127	0.574 ± 0.056	0.716 ± 0.123	0.635 ± 0.099	0.796 ± 0.02	0.624 ± 0.028	0.559 ± 0.058	0.596 ± 0.091	0.65 ± 0.096	0.635 ± 0.042	0.644 ± 0.106
3.54	0.98698	0.524 ± 0.092	0.446 ± 0.024	0.491 ± 0.036	0.557 ± 0.139	0.774 ± 0.183	0.664 ± 0.183	0.443 ± 0.118	0.587 ± 0.067	0.738 ± 0.145	0.647 ± 0.114	0.796 ± 0.027	0.635 ± 0.04	0.563 ± 0.069	0.601 ± 0.089	0.657 ± 0.092	0.645 ± 0.04	0.671 ± 0.119
3.38	1.08998	0.571 ± 0.129	0.476 ± 0.034	0.526 ± 0.059	0.587 ± 0.165	0.799 ± 0.199	0.695 ± 0.204	0.469 ± 0.106	0.624 ± 0.092	0.785 ± 0.176	0.683 ± 0.138	0.824 ± 0.04	0.681 ± 0.069	0.596 ± 0.093	0.64 ± 0.074	0.698 ± 0.08	0.685 ± 0.028	0.726 ± 0.141
3.24	1.22998	0.646 ± 0.179	0.53 ± 0.07	0.584 ± 0.097	0.632 ± 0.197	0.837 ± 0.22	0.739 ± 0.229	0.51 ± 0.091	0.682 ± 0.127	0.851 ± 0.212	0.737 ± 0.167	0.874 ± 0.065	0.754 ± 0.112	0.652 ± 0.127	0.71 ± 0.046	0.768 ± 0.063	0.753 ± 0.009	0.801 ± 0.17
3.1	1.37998	0.739 ± 0.24	0.599 ± 0.12	0.657 ± 0.146	0.691 ± 0.238	0.884 ± 0.246	0.795 ± 0.257	0.56 ± 0.076	0.75 ± 0.166	0.931 ± 0.252	0.8 ± 0.2	0.94 ± 0.099	0.85 ± 0.168	0.724 ± 0.168	0.8 ± 0.016	0.858 ± 0.056	0.838 ± 0.027	0.887 ± 0.203
2.96	1.53997	0.836 ± 0.302	0.677 ± 0.177	0.738 ± 0.2	0.748 ± 0.274	0.931 ± 0.272	0.852 ± 0.284	0.614 ± 0.065	0.825 ± 0.209	1.009 ± 0.287	0.87 ± 0.235	1.009 ± 0.134	0.95 ± 0.226	0.808 ± 0.217	0.902 ± 0.048	0.96 ± 0.079	0.934 ± 0.064	0.976 ± 0.236
2.82	1.67997	0.933 ± 0.363	0.756 ± 0.237	0.816 ± 0.253	0.806 ± 0.311	0.971 ± 0.298	0.904 ± 0.307	0.665 ± 0.06	0.899 ± 0.251	1.086 ± 0.322	0.935 ± 0.268	1.081 ± 0.172	1.055 ± 0.29	0.889 ± 0.262	1.005 ± 0.098	1.06 ± 0.119	1.028 ± 0.106	1.064 ± 0.269
2.7	1.80997	1.018 ± 0.418	0.828 ± 0.293	0.888 ± 0.304	0.853 ± 0.342	1.001 ± 0.323	0.949 ± 0.327	0.709 ± 0.063	0.961 ± 0.285	1.15 ± 0.351	0.99 ± 0.295	1.143 ± 0.21	1.152 ± 0.352	0.967 ± 0.309	1.1 ± 0.151	1.158 ± 0.167	1.117 ± 0.15	1.135 ± 0.294
2.58	1.89997	1.091 ± 0.466	0.887 ± 0.341	0.949 ± 0.349	0.891 ± 0.369	1.014 ± 0.342	0.976 ± 0.338	0.744 ± 0.072	1.012 ± 0.315	1.196 ± 0.371	1.034 ± 0.318	1.193 ± 0.24	1.23 ± 0.404	1.03 ± 0.348	1.182 ± 0.2	1.242 ± 0.217	1.195 ± 0.194	1.195 ± 0.316
2.46	1.95996	1.145 ± 0.504	0.936 ± 0.384	0.991 ± 0.384	0.915 ± 0.387	1.014 ± 0.358	0.99 ± 0.343	0.766 ± 0.082	1.048 ± 0.337	1.227 ± 0.386	1.063 ± 0.334	1.224 ± 0.264	1.293 ± 0.452	1.078 ± 0.38	1.251 ± 0.245	1.308 ± 0.262	1.253 ± 0.233	1.232 ± 0.329
2.36	1.97996	1.176 ± 0.529	0.966 ± 0.415	1.018 ± 0.412	0.924 ± 0.397	0.997 ± 0.368	0.991 ± 0.342	0.777 ± 0.091	1.065 ± 0.349	1.234 ± 0.388	1.075 ± 0.343	1.236 ± 0.282	1.332 ± 0.487	1.109 ± 0.405	1.294 ± 0.282	1.356 ± 0.3	1.291 ± 0.266	1.251 ± 0.336
2.26	1.96996	1.193 ± 0.547	0.987 ± 0.441	1.029 ± 0.432	0.92 ± 0.399	0.969 ± 0.373	0.979 ± 0.335	0.778 ± 0.098	1.07 ± 0.357	1.226 ± 0.387	1.071 ± 0.344	1.234 ± 0.292	1.347 ± 0.507	1.124 ± 0.423	1.32 ± 0.316	1.383 ± 0.333	1.314 ± 0.296	1.254 ± 0.337
2.16	1.93996	1.193 ± 0.556	0.994 ± 0.458	1.028 ± 0.443	0.907 ± 0.396	0.932 ± 0.373	0.954 ± 0.323	0.769 ± 0.103	1.061 ± 0.357	1.2 ± 0.375	1.056 ± 0.342	1.219 ± 0.298	1.349 ± 0.522	1.125 ± 0.432	1.325 ± 0.339	1.394 ± 0.359	1.314 ± 0.316	1.244 ± 0.334
2.06	1.88997	1.181 ± 0.558	0.988 ± 0.466	1.015 ± 0.449	0.888 ± 0.391	0.887 ± 0.366	0.917 ± 0.304	0.754 ± 0.105	1.044 ± 0.355	1.166 ± 0.363	1.03 ± 0.334	1.191 ± 0.301	1.339 ± 0.531	1.111 ± 0.434	1.321 ± 0.357	1.389 ± 0.373	1.306 ± 0.331	1.222 ± 0.327
1.968	1.81997	1.157 ± 0.552	0.977 ± 0.471	0.995 ± 0.449	0.86 ± 0.38	0.844 ± 0.358	0.879 ± 0.287	0.735 ± 0.107	1.018 ± 0.348	1.125 ± 0.347	0.998 ± 0.324	1.155 ± 0.299	1.317 ± 0.532	1.087 ± 0.431	1.3 ± 0.367	1.376 ± 0.385	1.284 ± 0.337	1.195 ± 0.318
1.882	1.74997	1.128 ± 0.543	0.962 ± 0.474	0.969 ± 0.446	0.827 ± 0.366	0.798 ± 0.341	0.84 ± 0.269	0.713 ± 0.106	0.986 ± 0.339	1.077 ± 0.329	0.961 ± 0.312	1.115 ± 0.298	1.285 ± 0.524	1.059 ± 0.425	1.275 ± 0.375	1.349 ± 0.387	1.254 ± 0.336	1.159 ± 0.309
1.798	1.66997	1.098 ± 0.534	0.939 ± 0.469	0.94 ± 0.44	0.792 ± 0.349	0.758 ± 0.326	0.8 ± 0.253	0.689 ± 0.105	0.953 ± 0.33	1.029 ± 0.311	0.92 ± 0.297	1.069 ± 0.291	1.248 ± 0.514	1.025 ± 0.416	1.242 ± 0.375	1.316 ± 0.388	1.216 ± 0.329	1.125 ± 0.3
1.718	1.58997	1.063 ± 0.522	0.919 ± 0.469	0.911 ± 0.434	0.759 ± 0.335	0.723 ± 0.307	0.76 ± 0.237	0.665 ± 0.103	0.916 ± 0.319	0.976 ± 0.289	0.876 ± 0.279	1.025 ± 0.287	1.211 ± 0.502	0.989 ± 0.404	1.205 ± 0.372	1.276 ± 0.381	1.174 ± 0.319	1.084 ± 0.29
1.644	1.51997	1.028 ± 0.509	0.892 ± 0.462	0.879 ± 0.424	0.723 ± 0.317	0.691 ± 0.287	0.719 ± 0.22	0.642 ± 0.1	0.881 ± 0.31	0.928 ± 0.271	0.835 ± 0.264	0.982 ± 0.283	1.175 ± 0.491	0.952 ± 0.392	1.165 ± 0.366	1.236 ± 0.374	1.13 ± 0.304	1.048 ± 0.283
1.57	1.43997	0.994 ± 0.495	0.869 ± 0.458	0.848 ± 0.414	0.687 ± 0.3	0.662 ± 0.265	0.682 ± 0.205	0.618 ± 0.097	0.843 ± 0.298	0.88 ± 0.253	0.791 ± 0.245	0.937 ± 0.276	1.138 ± 0.479	0.919 ± 0.383	1.13 ± 0.362	1.192 ± 0.364	1.087 ± 0.289	1.008 ± 0.273
1.502	1.36997	0.954 ± 0.478	0.842 ± 0.451	0.817 ± 0.404	0.655 ± 0.286	0.638 ± 0.246	0.647 ± 0.193	0.596 ± 0.095	0.809 ± 0.29	0.837 ± 0.239	0.751 ± 0.23	0.899 ± 0.274	1.097 ± 0.463	0.883 ± 0.371	1.092 ± 0.355	1.148 ± 0.354	1.044 ± 0.275	0.971 ± 0.267
1.434	1.30998	0.921 ± 0.464	0.816 ± 0.443	0.79 ± 0.397	0.623 ± 0.272	0.614 ± 0.226	0.614 ± 0.182	0.573 ± 0.093	0.771 ± 0.278	0.795 ± 0.225	0.714 ± 0.217	0.86 ± 0.268	1.061 ± 0.451	0.851 ± 0.361	1.058 ± 0.351	1.104 ± 0.344	1.001 ± 0.26	0.934 ± 0.26
1.372	1.24998	0.887 ± 0.45	0.789 ± 0.436	0.76 ± 0.386	0.591 ± 0.258	0.593 ± 0.21	0.583 ± 0.171	0.55 ± 0.09	0.737 ± 0.269	0.753 ± 0.21	0.679 ± 0.205	0.826 ± 0.265	1.024 ± 0.439	0.82 ± 0.352	1.026 ± 0.346	1.064 ± 0.337	0.961 ± 0.248	0.897 ± 0.252
1.312	1.18998	0.853 ± 0.436	0.764 ± 0.428	0.734 ± 0.379	0.563 ± 0.246	0.572 ± 0.196	0.553 ± 0.162	0.528 ± 0.089	0.704 ± 0.26	0.716 ± 0.199	0.643 ± 0.192	0.791 ± 0.258	0.993 ± 0.432	0.789 ± 0.341	0.993 ± 0.341	1.024 ± 0.33	0.922 ± 0.237	0.86 ± 0.245
1.254	1.12998	0.826 ± 0.426	0.742 ± 0.423	0.709 ± 0.371	0.534 ± 0.235	0.551 ± 0.184	0.525 ± 0.153	0.506 ± 0.088	0.672 ± 0.251	0.681 ± 0.188	0.61 ± 0.18	0.763 ± 0.256	0.957 ± 0.42	0.76 ± 0.331	0.968 ± 0.343	0.988 ± 0.327	0.89 ± 0.232	0.828 ± 0.239
1.198	1.07998	0.793 ± 0.411	0.72 ± 0.419	0.684 ± 0.363	0.507 ± 0.224	0.529 ± 0.175	0.498 ± 0.145	0.485 ± 0.087	0.643 ± 0.244	0.648 ± 0.178	0.581 ± 0.171	0.734 ± 0.251	0.926 ± 0.412	0.733 ± 0.324	0.944 ± 0.345	0.956 ± 0.326	0.859 ± 0.227	0.792 ± 0.229
1.144	1.02998	0.766 ± 0.4	0.7 ± 0.413	0.66 ± 0.354	0.483 ± 0.214	0.507 ± 0.168	0.472 ± 0.137	0.464 ± 0.086	0.613 ± 0.234	0.616 ± 0.169	0.553 ± 0.163	0.71 ± 0.247	0.894 ± 0.405	0.708 ± 0.316	0.924 ± 0.349	0.93 ± 0.329	0.834 ± 0.229	0.761 ± 0.222
1.094	0.98598	0.738 ± 0.39	0.68 ± 0.408	0.641 ± 0.349	0.459 ± 0.205	0.486 ± 0.163	0.447 ± 0.129	0.444 ± 0.086	0.588 ± 0.226	0.588 ± 0.16	0.528 ± 0.156	0.688 ± 0.243	0.864 ± 0.396	0.683 ± 0.308	0.908 ± 0.357	0.904 ± 0.331	0.81 ± 0.23	0.732 ± 0.214
1.046	0.94298	0.712 ± 0.378	0.665 ± 0.405	0.619 ± 0.34	0.438 ± 0.197	0.464 ± 0.16	0.425 ± 0.122	0.426 ± 0.085	0.565 ± 0.22	0.56 ± 0.152	0.506 ± 0.15	0.667 ± 0.239	0.839 ± 0.391	0.66 ± 0.3	0.893 ± 0.364	0.884 ± 0.335	0.791 ± 0.235	0.707 ± 0.208
1	0.90198	0.691 ± 0.37	0.65 ± 0.402	0.6 ± 0.334	0.42 ± 0.189	0.443 ± 0.158	0.403 ± 0.115	0.409 ± 0.085	0.544 ± 0.212	0.536 ± 0.145	0.486 ± 0.146	0.651 ± 0.237	0.81 ± 0.382	0.64 ± 0.294	0.883 ± 0.375	0.865 ± 0.339	0.776 ± 0.242	0.681 ± 0.198
0.956	0.86398	0.671 ± 0.362	0.637 ± 0.398	0.583 ± 0.327	0.403 ± 0.182	0.423 ± 0.157	0.384 ± 0.108	0.393 ± 0.084	0.526 ± 0.205	0.514 ± 0.138	0.468 ± 0.142	0.637 ± 0.234	0.787 ± 0.376	0.619 ± 0.285	0.87 ± 0.381	0.848 ± 0.342	0.76 ± 0.245	0.66 ± 0.192
0.914	0.82898	0.651 ± 0.353	0.625 ± 0.394	0.57 ± 0.323	0.387 ± 0.175	0.405 ± 0.156	0.366 ± 0.102	0.378 ± 0.084	0.509 ± 0.198	0.493 ± 0.132	0.453 ± 0.138	0.619 ± 0.228	0.765 ± 0.369	0.601 ± 0.278	0.862 ± 0.39	0.834 ± 0.344	0.747 ± 0.251	0.641 ± 0.185
0.874	0.79599	0.633 ± 0.343	0.612 ± 0.39	0.554 ± 0.316	0.374 ± 0.168	0.389 ± 0.155	0.351 ± 0.096	0.365 ± 0.082	0.494 ± 0.191	0.475 ± 0.126	0.439 ± 0.135	0.606 ± 0.224	0.739 ± 0.358	0.582 ± 0.268	0.847 ± 0.392	0.819 ± 0.346	0.736 ± 0.257	0.622 ± 0.178
0.834	0.76599	0.614 ± 0.334	0.602 ± 0.385	0.54 ± 0.308	0.361 ± 0.161	0.374 ± 0.154	0.337 ± 0.09	0.354 ± 0.08	0.479 ± 0.185	0.458 ± 0.12	0.426 ± 0.131	0.589 ± 0.217	0.719 ± 0.349	0.565 ± 0.261	0.834 ± 0.394	0.804 ± 0.344	0.726 ± 0.262	0.605 ± 0.172
0.798	0.73699	0.6 ± 0.326	0.587 ± 0.377	0.525 ± 0.3	0.351 ± 0.155	0.361 ± 0.151	0.324 ± 0.085	0.344 ± 0.078	0.466 ± 0.178	0.443 ± 0.115	0.414 ± 0.128	0.576 ± 0.214	0.699 ± 0.34	0.547 ± 0.25	0.818 ± 0.391	0.785 ± 0.338	0.71 ± 0.259	0.588 ± 0.165
0.762	0.70899	0.583 ± 0.317	0.574 ± 0.368	0.512 ± 0.291	0.34 ± 0.148	0.349 ± 0.148	0.313 ± 0.08	0.334 ± 0.074	0.454 ± 0.171	0.429 ± 0.109	0.402 ± 0.124	0.561 ± 0.207	0.676 ± 0.326	0.531 ± 0.241	0.799 ± 0.384	0.767 ± 0.331	0.695 ± 0.256	0.571 ± 0.158
0.73	0.68199	0.567 ± 0.306	0.557 ± 0.356	0.495 ± 0.279	0.329 ± 0.141	0.339 ± 0.143	0.303 ± 0.075	0.324 ± 0.07	0.441 ± 0.164	0.415 ± 0.105	0.391 ± 0.12	0.544 ± 0.2	0.652 ± 0.312	0.514 ± 0.23	0.773 ± 0.371	0.742 ± 0.318	0.677 ± 0.25	0.554 ± 0.151
0.696	0.65499	0.549 ± 0.295	0.541 ± 0.343	0.479 ± 0.268	0.319 ± 0.133	0.33 ± 0.137	0.293 ± 0.071	0.315 ± 0.065	0.428 ± 0.157	0.402 ± 0.1	0.379 ± 0.114	0.525 ± 0.192	0.63 ± 0.298	0.495 ± 0.218	0.744 ± 0.353	0.717 ± 0.304	0.656 ± 0.24	0.536 ± 0.144
0.666	0.62799	0.53 ± 0.281	0.521 ± 0.327	0.462 ± 0.255	0.309 ± 0.126	0.321 ± 0.13	0.284 ± 0.067	0.306 ± 0.06	0.414 ± 0.149	0.388 ± 0.094	0.367 ± 0.109	0.505 ± 0.183	0.605 ± 0.281	0.476 ± 0.204	0.712 ± 0.332	0.685 ± 0.284	0.631 ± 0.226	0.516 ± 0.137
0.636	0.60099	0.509 ± 0.267	0.498 ± 0.308	0.442 ± 0.241	0.298 ± 0.118	0.313 ± 0.122	0.275 ± 0.063	0.296 ± 0.053	0.399 ± 0.141	0.375 ± 0.089	0.354 ± 0.103	0.483 ± 0.174	0.578 ± 0.263	0.455 ± 0.191	0.673 ± 0.304	0.649 ± 0.26	0.603 ± 0.21	0.495 ± 0.13
0.608	0.57199	0.486 ± 0.251	0.474 ± 0.289	0.422 ± 0.225	0.287 ± 0.109	0.304 ± 0.113	0.266 ± 0.059	0.286 ± 0.047	0.382 ± 0.133	0.361 ± 0.084	0.34 ± 0.095	0.46 ± 0.164	0.55 ± 0.243	0.434 ± 0.177	0.633 ± 0.277	0.611 ± 0.237	0.571 ± 0.191	0.472 ± 0.122
0.582	0.54199	0.462 ± 0.233	0.448 ± 0.268	0.4 ± 0.209	0.274 ± 0.1	0.293 ± 0.103	0.257 ± 0.056	0.274 ± 0.041	0.365 ± 0.124	0.346 ± 0.078	0.325 ± 0.088	0.433 ± 0.152	0.519 ± 0.223	0.411 ± 0.162	0.589 ± 0.246	0.57 ± 0.211	0.535 ± 0.169	0.447 ± 0.115
0.556	0.51099	0.435 ± 0.216	0.419 ± 0.245	0.376 ± 0.191	0.261 ± 0.092	0.282 ± 0.093	0.246 ± 0.051	0.261 ± 0.035	0.346 ± 0.115	0.329 ± 0.072	0.308 ± 0.08	0.406 ± 0.141	0.487 ± 0.202	0.387 ± 0.147	0.541 ± 0.211	0.526 ± 0.183	0.497 ± 0.146	0.42 ± 0.107
0.532	0.47799	0.407 ± 0.197	0.387 ± 0.22	0.35 ± 0.173	0.247 ± 0.083	0.269 ± 0.083	0.235 ± 0.047	0.248 ± 0.029	0.325 ± 0.105	0.312 ± 0.066	0.29 ± 0.072	0.377 ± 0.128	0.454 ± 0.181	0.362 ± 0.132	0.491 ± 0.177	0.48 ± 0.155	0.457 ± 0.122	0.392 ± 0.1
0.508	0.44499	0.378 ± 0.177	0.355 ± 0.195	0.324 ± 0.155	0.232 ± 0.074	0.255 ± 0.074	0.223 ± 0.042	0.233 ± 0.023	0.303 ± 0.096	0.293 ± 0.06	0.272 ± 0.063	0.346 ± 0.116	0.418 ± 0.16	0.336 ± 0.116	0.441 ± 0.143	0.432 ± 0.128	0.415 ± 0.098	0.361 ± 0.092
0.486	0.40899	0.346 ± 0.157	0.321 ± 0.169	0.296 ± 0.136	0.215 ± 0.065	0.239 ± 0.065	0.209 ± 0.038	0.217 ± 0.018	0.28 ± 0.086	0.274 ± 0.054	0.252 ± 0.054	0.315 ± 0.104	0.382 ± 0.139	0.309 ± 0.101	0.39 ± 0.11	0.384 ± 0.101	0.373 ± 0.076	0.33 ± 0.085
0.464	0.37299	0.315 ± 0.138	0.288 ± 0.144	0.268 ± 0.118	0.199 ± 0.056	0.221 ± 0.056	0.195 ± 0.033	0.2 ± 0.014	0.257 ± 0.077	0.253 ± 0.047	0.231 ± 0.046	0.284 ± 0.091	0.345 ± 0.119	0.281 ± 0.087	0.341 ± 0.08	0.337 ± 0.076	0.33 ± 0.054	0.297 ± 0.078
0.444	0.33699	0.283 ± 0.118	0.254 ± 0.12	0.24 ± 0.1	0.181 ± 0.048	0.202 ± 0.048	0.18 ± 0.028	0.182 ± 0.011	0.233 ± 0.068	0.232 ± 0.041	0.21 ± 0.038	0.252 ± 0.079	0.309 ± 0.1	0.253 ± 0.073	0.294 ± 0.053	0.291 ± 0.053	0.288 ± 0.035	0.264 ± 0.07
0.424	0.29999	0.251 ± 0.1	0.222 ± 0.097	0.212 ± 0.083	0.164 ± 0.04	0.181 ± 0.04	0.164 ± 0.023	0.164 ± 0.01	0.208 ± 0.059	0.21 ± 0.034	0.188 ± 0.03	0.221 ± 0.067	0.272 ± 0.082	0.225 ± 0.06	0.25 ± 0.03	0.248 ± 0.034	0.248 ± 0.019	0.232 ± 0.063
0.406	0.264	0.219 ± 0.082	0.19 ± 0.076	0.184 ± 0.067	0.146 ± 0.032	0.161 ± 0.034	0.147 ± 0.018	0.145 ± 0.01	0.184 ± 0.05	0.188 ± 0.028	0.167 ± 0.023	0.191 ± 0.056	0.236 ± 0.066	0.198 ± 0.048	0.209 ± 0.013	0.207 ± 0.017	0.21 ± 0.008	0.199 ± 0.056
0.388	0.228	0.188 ± 0.065	0.16 ± 0.057	0.158 ± 0.053	0.128 ± 0.026	0.14 ± 0.028	0.131 ± 0.014	0.126 ± 0.01	0.16 ± 0.043	0.166 ± 0.022	0.146 ± 0.016	0.162 ± 0.046	0.201 ± 0.051	0.172 ± 0.038	0.172 ± 0.011	0.17 ± 0.005	0.175 ± 0.011	0.169 ± 0.049
0.37	0.194	0.159 ± 0.05	0.133 ± 0.04	0.133 ± 0.04	0.111 ± 0.02	0.119 ± 0.024	0.114 ± 0.009	0.108 ± 0.011	0.138 ± 0.036	0.144 ± 0.016	0.126 ± 0.011	0.135 ± 0.037	0.169 ± 0.038	0.147 ± 0.028	0.14 ± 0.019	0.137 ± 0.008	0.144 ± 0.018	0.14 ± 0.043
0.354	0.162	0.132 ± 0.037	0.108 ± 0.026	0.109 ± 0.029	0.094 ± 0.014	0.1 ± 0.02	0.098 ± 0.005	0.091 ± 0.011	0.116 ± 0.03	0.123 ± 0.011	0.106 ± 0.006	0.11 ± 0.029	0.139 ± 0.028	0.123 ± 0.02	0.112 ± 0.025	0.108 ± 0.014	0.116 ± 0.022	0.113 ± 0.036
0.338	0.132	0.107 ± 0.026	0.086 ± 0.014	0.088 ± 0.019	0.079 ± 0.01	0.081 ± 0.017	0.082 ± 0.002	0.074 ± 0.011	0.096 ± 0.024	0.103 ± 0.007	0.088 ± 0.003	0.088 ± 0.022	0.112 ± 0.018	0.101 ± 0.014	0.089 ± 0.027	0.083 ± 0.018	0.091 ± 0.024	0.089 ± 0.03
0.324	0.105	0.085 ± 0.017	0.067 ± 0.006	0.069 ± 0.011	0.064 ± 0.006	0.064 ± 0.015	0.068 ± 0.001	0.059 ± 0.011	0.078 ± 0.02	0.085 ± 0.003	0.072 ± 0.003	0.068 ± 0.017	0.087 ± 0.011	0.081 ± 0.009	0.069 ± 0.027	0.063 ± 0.019	0.071 ± 0.023	0.068 ± 0.024
0.31	0.0807	0.065 ± 0.009	0.051 ± 0.002	0.053 ± 0.006	0.051 ± 0.003	0.049 ± 0.013	0.054 ± 0.003	0.046 ± 0.01	0.062 ± 0.016	0.068 ± 0	0.057 ± 0.004	0.051 ± 0.013	0.065 ± 0.005	0.063 ± 0.006	0.054 ± 0.024	0.047 ± 0.018	0.054 ± 0.021	0.05 ± 0.019
0.296	0.0599	0.048 ± 0.004	0.038 ± 0.005	0.039 ± 0.002	0.039 ± 0.001	0.036 ± 0.012	0.042 ± 0.005	0.034 ± 0.009	0.047 ± 0.013	0.053 ± 0.002	0.044 ± 0.005	0.037 ± 0.01	0.047 ± 0.001	0.048 ± 0.005	0.041 ± 0.02	0.034 ± 0.016	0.04 ± 0.018	0.035 ± 0.014
0.282	0.0426	0.034 ± 0	0.028 ± 0.007	0.027 ± 0.002	0.029 ± 0.001	0.026 ± 0.01	0.032 ± 0.006	0.025 ± 0.008	0.035 ± 0.011	0.04 ± 0.004	0.033 ± 0.006	0.026 ± 0.008	0.033 ± 0.001	0.035 ± 0.005	0.031 ± 0.016	0.024 ± 0.013	0.029 ± 0.014	0.023 ± 0.01
0.27	0.0287	0.023 ± 0.003	0.02 ± 0.007	0.018 ± 0.003	0.021 ± 0.002	0.018 ± 0.008	0.023 ± 0.006	0.017 ± 0.007	0.025 ± 0.009	0.029 ± 0.005	0.023 ± 0.006	0.017 ± 0.006	0.021 ± 0.002	0.025 ± 0.005	0.023 ± 0.012	0.016 ± 0.01	0.02 ± 0.01	0.014 ± 0.006
0.258	0.018	0.015 ± 0.004	0.014 ± 0.006	0.012 ± 0.004	0.014 ± 0.002	0.012 ± 0.006	0.016 ± 0.006	0.011 ± 0.005	0.017 ± 0.007	0.02 ± 0.005	0.016 ± 0.005	0.01 ± 0.005	0.013 ± 0.003	0.016 ± 0.005	0.016 ± 0.008	0.011 ± 0.007	0.014 ± 0.007	0.008 ± 0.004
0.246	0.0104	0.009 ± 0.004	0.01 ± 0.005	0.007 ± 0.003	0.009 ± 0.002	0.007 ± 0.005	0.011 ± 0.005	0.007 ± 0.004	0.011 ± 0.006	0.013 ± 0.005	0.01 ± 0.004	0.006 ± 0.004	0.007 ± 0.003	0.01 ± 0.004	0.01 ± 0.005	0.007 ± 0.005	0.009 ± 0.004	0.004 ± 0.002
0.236	0.00528	0.005 ± 0.003	0.007 ± 0.004	0.004 ± 0.002	0.005 ± 0.002	0.004 ± 0.003	0.007 ± 0.004	0.004 ± 0.003	0.007 ± 0.005	0.008 ± 0.004	0.006 ± 0.003	0.003 ± 0.003	0.003 ± 0.002	0.006 ± 0.003	0.006 ± 0.003	0.004 ± 0.003	0.005 ± 0.003	0.002 ± 0.001
0.226	0.00227	0.003 ± 0.002	0.005 ± 0.002	0.002 ± 0.001	0.003 ± 0.001	0.002 ± 0.002	0.004 ± 0.003	0.002 ± 0.002	0.004 ± 0.003	0.005 ± 0.003	0.004 ± 0.002	0.002 ± 0.002	0.001 ± 0.001	0.003 ± 0.002	0.003 ± 0.002	0.002 ± 0.002	0.003 ± 0.001	0 ± 0
0.216	0.000762986	0.001 ± 0.001	0.003 ± 0.001	0.001 ± 0.001	0.001 ± 0.001	0.001 ± 0.001	0.002 ± 0.002	0.001 ± 0.001	0.002 ± 0.002	0.003 ± 0.002	0.002 ± 0.001	0.001 ± 0.001	0.001 ± 0	0.002 ± 0.001	0.002 ± 0.001	0.001 ± 0.001	0.001 ± 0.001	0 ± 0
0.206	0.000208996	0.001 ± 0.001	0.002 ± 0.001	0 ± 0	0.001 ± 0	0.001 ± 0	0.001 ± 0.001	0 ± 0	0.001 ± 0.001	0.001 ± 0.001	0.001 ± 0	0 ± 0	0 ± 0	0.001 ± 0.001	0.001 ± 0	0 ± 0	0 ± 0	0 ± 0
0.1968	0.000135997	0 ± 0	0.001 ± 0	0 ± 0	0 ± 0	0.001 ± 0.001	0.001 ± 0	0 ± 0	0.001 ± 0.001	0.001 ± 0	0 ± 0	0 ± 0	0 ± 0	0 ± 0	0 ± 0	0 ± 0	0 ± 0	0 ± 0
0.1882	0.000221996	0 ± 0	0 ± 0	0 ± 0	0 ± 0	0.001 ± 0.001	0 ± 0	0 ± 0	0 ± 0	0 ± 0	0 ± 0	0 ± 0	0 ± 0	0 ± 0	0 ± 0	0 ± 0	0 ± 0	0 ± 0
0.1798	0.000296995	0 ± 0	0 ± 0	0 ± 0	0 ± 0	0.002 ± 0.002	0 ± 0	0 ± 0	0 ± 0	0 ± 0	0 ± 0	0 ± 0	0 ± 0	0 ± 0	0 ± 0	0 ± 0	0 ± 0	0 ± 0
0.172	0.000298995	0 ± 0	0 ± 0	0 ± 0	0 ± 0	0.003 ± 0.003	0 ± 0	0 ± 0	0 ± 0	0 ± 0	0 ± 0	0 ± 0	0 ± 0	0 ± 0	0 ± 0	0 ± 0	0 ± 0	0 ± 0
0.1644	0.000236996	0 ± 0	0 ± 0	0 ± 0	0 ± 0	0.003 ± 0.003	0 ± 0	0 ± 0	0 ± 0	0 ± 0	0 ± 0	0.001 ± 0.001	0 ± 0	0 ± 0	0 ± 0	0 ± 0	0 ± 0	0 ± 0
0.157	0.000148997	0 ± 0	0 ± 0	0 ± 0	0 ± 0	0.004 ± 0.004	0 ± 0	0 ± 0	0 ± 0	0 ± 0	0 ± 0	0.001 ± 0.001	0 ± 0	0 ± 0	0 ± 0	0 ± 0	0 ± 0	0 ± 0
0.1502	7.09987e-05	0 ± 0	0 ± 0	0 ± 0	0 ± 0	0.005 ± 0.004	0 ± 0	0 ± 0	0 ± 0	0 ± 0	0 ± 0	0.001 ± 0.001	0 ± 0	0 ± 0	0 ± 0	0 ± 0	0 ± 0	0 ± 0
0.1436	0 ± 0	0 ± 0	0 ± 0	0 ± 0	0 ± 0	0.005 ± 0.005	0 ± 0	0 ± 0	0 ± 0	0 ± 0	0 ± 0	0.001 ± 0.001	0 ± 0	0 ± 0	0 ± 0	0 ± 0	0 ± 0	0 ± 0
0.1372	0 ± 0	0 ± 0	0 ± 0	0 ± 0	0 ± 0	0.005 ± 0.005	0 ± 0	0 ± 0	0 ± 0	0 ± 0	0 ± 0	0.002 ± 0.002	0 ± 0	0 ± 0	0 ± 0	0 ± 0	0 ± 0	0 ± 0
0.1312	0 ± 0	0 ± 0	0 ± 0	0 ± 0	0 ± 0	0.006 ± 0.006	0 ± 0	0 ± 0	0 ± 0	0 ± 0	0 ± 0	0.002 ± 0.002	0 ± 0	0 ± 0	0 ± 0	0 ± 0	0 ± 0	0 ± 0
0.1254	0 ± 0	0 ± 0	0 ± 0	0 ± 0	0 ± 0	0.006 ± 0.006	0 ± 0	0 ± 0	0 ± 0	0 ± 0	0 ± 0	0.002 ± 0.002	0 ± 0	0 ± 0	0 ± 0	0 ± 0	0 ± 0	0 ± 0
0.1198	0 ± 0	0 ± 0	0 ± 0	0 ± 0	0 ± 0	0.006 ± 0.006	0 ± 0	0 ± 0	0 ± 0	0 ± 0	0 ± 0	0.002 ± 0.002	0 ± 0	0 ± 0	0 ± 0	0 ± 0	0 ± 0	0 ± 0
0.1146	0 ± 0	0 ± 0	0 ± 0	0 ± 0	0 ± 0	0.006 ± 0.006	0 ± 0	0 ± 0	0 ± 0	0 ± 0	0 ± 0	0.002 ± 0.002	0 ± 0	0 ± 0	0 ± 0	0 ± 0	0 ± 0	0 ± 0
0.1094	0 ± 0	0 ± 0	0 ± 0	0 ± 0	0 ± 0	0.006 ± 0.006	0 ± 0	0 ± 0	0 ± 0	0 ± 0	0 ± 0	0.002 ± 0.002	0 ± 0	0 ± 0	0 ± 0	0 ± 0	0 ± 0	0 ± 0
0.1046	0 ± 0	0 ± 0	0 ± 0	0 ± 0	0 ± 0	0.006 ± 0.006	0 ± 0	0 ± 0	0 ± 0	0 ± 0	0 ± 0	0.002 ± 0.002	0 ± 0	0 ± 0	0 ± 0	0 ± 0	0 ± 0	0 ± 0
0.1	0 ± 0	0 ± 0	0 ± 0	0 ± 0	0 ± 0	0.006 ± 0.006	0 ± 0	0 ± 0	0 ± 0	0 ± 0	0 ± 0	0.002 ± 0.002	0 ± 0	0 ± 0	0 ± 0	0 ± 0	0 ± 0	0 ± 0

## Sheet: Mngazana_grain size
Mngazana
Grain size class (um)	Surface						Subsurface						Deep
	S1	S2	S3	S4	S5	BS	SS1	SS2	SS3	SS4	SS5	BSS	D1	D2	D3	D4	D5	BD
956	0 ± 0	0 ± 0	0 ± 0	0 ± 0	0 ± 0	0 ± 0	0 ± 0	0 ± 0	0 ± 0	0 ± 0	0 ± 0	0 ± 0	0 ± 0	0 ± 0	0 ± 0	0 ± 0	0 ± 0	0 ± 0
914	0 ± 0	0 ± 0	0 ± 0	0 ± 0	0 ± 0	0 ± 0	0 ± 0	0 ± 0	0 ± 0	0 ± 0	0 ± 0	0 ± 0	0 ± 0	0 ± 0	0 ± 0	0 ± 0	0 ± 0	0 ± 0
874	0 ± 0	0 ± 0	0 ± 0	0 ± 0	0 ± 0	0 ± 0	0 ± 0	0 ± 0	0 ± 0	0 ± 0	0 ± 0	0 ± 0	0 ± 0	0 ± 0	0 ± 0	0 ± 0	0 ± 0	0 ± 0
834	0 ± 0	0 ± 0	0 ± 0	0 ± 0	0 ± 0	0 ± 0	0 ± 0	0 ± 0	0 ± 0	0 ± 0	0 ± 0	0 ± 0	0 ± 0	0 ± 0	0 ± 0	0 ± 0	0 ± 0	0 ± 0
798	0 ± 0	0 ± 0	0 ± 0	0 ± 0	0 ± 0	0 ± 0	0 ± 0	0 ± 0	0 ± 0	0 ± 0	0 ± 0	0 ± 0	0 ± 0	0 ± 0	0 ± 0	0 ± 0	0 ± 0	0 ± 0
762	0 ± 0	0 ± 0	0 ± 0	0 ± 0	0 ± 0	0 ± 0	0 ± 0	0 ± 0	0 ± 0	0 ± 0	0 ± 0	0 ± 0	0 ± 0	0 ± 0	0 ± 0	0 ± 0	0 ± 0	0 ± 0
728	0 ± 0	0 ± 0	0 ± 0	0 ± 0	0 ± 0	0 ± 0	0 ± 0	0 ± 0	0 ± 0	0 ± 0	0 ± 0	0 ± 0	0 ± 0	0 ± 0	0 ± 0	0 ± 0	0 ± 0	0 ± 0
696	0 ± 0	0 ± 0	0 ± 0	0 ± 0	0 ± 0	0 ± 0	0 ± 0	0 ± 0	0 ± 0	0 ± 0	0 ± 0	0 ± 0	0 ± 0	0 ± 0	0 ± 0	0 ± 0	0 ± 0	0 ± 0
666	0 ± 0	0 ± 0	0 ± 0	0 ± 0	0 ± 0	0 ± 0	0 ± 0	0 ± 0	0 ± 0	0 ± 0	0 ± 0	0 ± 0	0 ± 0	0 ± 0	0 ± 0	0 ± 0	0 ± 0	0 ± 0
636	0 ± 0	0 ± 0	0 ± 0	0 ± 0	0 ± 0	0 ± 0	0 ± 0	0 ± 0	0 ± 0	0 ± 0	0 ± 0	0 ± 0	0 ± 0	0 ± 0	0 ± 0	0 ± 0	0 ± 0	0 ± 0
608	0 ± 0	0 ± 0	0 ± 0	0 ± 0	0 ± 0	0 ± 0	0 ± 0	0 ± 0	0 ± 0	0 ± 0	0 ± 0	0 ± 0	0 ± 0	0 ± 0	0 ± 0	0 ± 0	0 ± 0	0 ± 0
582	0 ± 0	0 ± 0	0 ± 0	0 ± 0	0 ± 0	0 ± 0	0 ± 0	0 ± 0	0 ± 0	0 ± 0	0 ± 0	0 ± 0	0 ± 0	0 ± 0	0 ± 0	0 ± 0	0 ± 0	0 ± 0
556	0 ± 0	0 ± 0	0 ± 0	0 ± 0	0 ± 0	0 ± 0	0 ± 0	0 ± 0	0 ± 0	0 ± 0	0 ± 0	0 ± 0	0 ± 0	0 ± 0	0 ± 0	0 ± 0	0 ± 0	0 ± 0
532	0 ± 0	0 ± 0	0 ± 0	0 ± 0	0 ± 0	0 ± 0	0 ± 0	0 ± 0	0 ± 0	0 ± 0	0 ± 0	0 ± 0	0 ± 0	0 ± 0	0 ± 0	0 ± 0	0 ± 0	0 ± 0
508	0 ± 0	0 ± 0	0 ± 0	0 ± 0	0 ± 0	0 ± 0	0 ± 0	0 ± 0	0 ± 0	0 ± 0	0 ± 0	0 ± 0	0 ± 0	0 ± 0	0 ± 0	0 ± 0	0 ± 0	0 ± 0
486	0 ± 0	0 ± 0	0 ± 0	0 ± 0	0 ± 0	0 ± 0	0 ± 0	0 ± 0	0 ± 0	0 ± 0	0 ± 0	0 ± 0	0 ± 0	0 ± 0	0 ± 0	0 ± 0	0 ± 0	0 ± 0
464	0 ± 0	0 ± 0	0 ± 0	0 ± 0	0 ± 0	0 ± 0	0 ± 0	0 ± 0	0 ± 0	0 ± 0	0 ± 0	0 ± 0	0 ± 0	0 ± 0	0 ± 0	0 ± 0	0 ± 0	0 ± 0
444	0 ± 0	0 ± 0	0 ± 0	0 ± 0	0 ± 0	0 ± 0	0 ± 0	0 ± 0	0 ± 0	0 ± 0	0 ± 0	0 ± 0	0 ± 0	0 ± 0	0 ± 0	0 ± 0	0 ± 0	0 ± 0
424	0 ± 0	0 ± 0	0 ± 0	0 ± 0	0 ± 0	0 ± 0	0 ± 0	0 ± 0	0 ± 0	0 ± 0	0 ± 0	0 ± 0	0 ± 0	0 ± 0	0 ± 0	0 ± 0	0 ± 0	0 ± 0
406	0 ± 0	0 ± 0	0 ± 0	0 ± 0	0 ± 0	0 ± 0	0 ± 0	0 ± 0	0 ± 0	0 ± 0	0 ± 0	0 ± 0	0 ± 0	0 ± 0	0 ± 0	0 ± 0	0 ± 0	0 ± 0
388	0 ± 0	0 ± 0	0 ± 0	0 ± 0	0 ± 0	0 ± 0	0 ± 0	0 ± 0	0 ± 0	0 ± 0	0 ± 0	0 ± 0	0 ± 0	0 ± 0	0 ± 0	0 ± 0	0 ± 0	0 ± 0
370	0 ± 0	0 ± 0	0 ± 0	0 ± 0	0 ± 0	0 ± 0	0 ± 0	0 ± 0	0 ± 0	0 ± 0	0 ± 0	0 ± 0	0 ± 0	0 ± 0	0 ± 0	0 ± 0	0 ± 0	0 ± 0
354	0 ± 0	0 ± 0	0 ± 0	0 ± 0	0 ± 0	0 ± 0	0 ± 0	0 ± 0	0 ± 0	0 ± 0	0 ± 0	0 ± 0	0 ± 0	0 ± 0	0 ± 0	0 ± 0	0 ± 0	0 ± 0
338	0 ± 0	0 ± 0	0 ± 0	0 ± 0	0 ± 0	0 ± 0	0 ± 0	0 ± 0	0 ± 0	0 ± 0	0 ± 0	0 ± 0	0 ± 0	0 ± 0	0 ± 0	0 ± 0	0 ± 0	0 ± 0
324	0 ± 0	0 ± 0	0 ± 0	0 ± 0	0 ± 0	0 ± 0	0 ± 0	0 ± 0	0 ± 0	0 ± 0	0 ± 0	0 ± 0	0 ± 0	0 ± 0	0 ± 0	0 ± 0	0 ± 0	0 ± 0
310	0 ± 0	0 ± 0	0 ± 0	0 ± 0	0 ± 0	0 ± 0	0 ± 0	0 ± 0	0 ± 0	0 ± 0	0 ± 0	0 ± 0	0 ± 0	0 ± 0	0 ± 0	0 ± 0	0 ± 0	0 ± 0
296	0 ± 0	0 ± 0	0 ± 0	0 ± 0	0 ± 0	0 ± 0	0 ± 0	0 ± 0	0 ± 0	0 ± 0	0 ± 0	0 ± 0	0 ± 0	0 ± 0	0 ± 0	0 ± 0	0 ± 0	0 ± 0
282	0 ± 0	0 ± 0	0 ± 0	0 ± 0	0 ± 0	0 ± 0	0 ± 0	0 ± 0	0 ± 0	0 ± 0	0 ± 0	0 ± 0	0 ± 0	0 ± 0	0 ± 0	0 ± 0	0 ± 0	0 ± 0
270	0 ± 0	0 ± 0	0 ± 0	0 ± 0	0 ± 0	0 ± 0	0 ± 0	0 ± 0	0 ± 0	0 ± 0	0 ± 0	0 ± 0	0 ± 0	0 ± 0	0 ± 0	0 ± 0	0 ± 0	0 ± 0
258	0 ± 0	0 ± 0	0 ± 0	0 ± 0	0 ± 0	0 ± 0	0 ± 0	0 ± 0	0 ± 0	0 ± 0	0 ± 0	0 ± 0	0 ± 0	0 ± 0	0 ± 0	0 ± 0	0 ± 0	0 ± 0
246	0 ± 0	0 ± 0	0 ± 0	0 ± 0	0 ± 0	0 ± 0	0 ± 0	0 ± 0	0 ± 0	0 ± 0	0 ± 0	0 ± 0	0 ± 0	0 ± 0	0 ± 0	0 ± 0	0 ± 0	0 ± 0
236	0 ± 0	0 ± 0	0 ± 0	0 ± 0	0 ± 0	0 ± 0	0 ± 0	0 ± 0	0 ± 0	0 ± 0	0 ± 0	0 ± 0	0 ± 0	0 ± 0	0 ± 0	0 ± 0	0 ± 0	0 ± 0
226	0 ± 0	0 ± 0	0 ± 0	0 ± 0	0 ± 0	0 ± 0	0 ± 0	0 ± 0	0 ± 0	0 ± 0	0 ± 0	0 ± 0	0 ± 0	0 ± 0	0 ± 0	0 ± 0	0 ± 0	0 ± 0
216	0 ± 0	0 ± 0	0 ± 0	0 ± 0	0 ± 0	0 ± 0	0 ± 0	0 ± 0	0 ± 0	0 ± 0	0 ± 0	0 ± 0	0 ± 0	0 ± 0	0 ± 0	0 ± 0	0 ± 0	0 ± 0
206	0 ± 0	0 ± 0	0 ± 0	0 ± 0	0 ± 0	0 ± 0	0 ± 0	0 ± 0	0 ± 0	0 ± 0	0 ± 0	0 ± 0	0 ± 0	0 ± 0	0 ± 0	0 ± 0	0 ± 0	0 ± 0
196.8	0 ± 0	0 ± 0	0 ± 0	0 ± 0	0 ± 0	0 ± 0	0 ± 0	0 ± 0	0 ± 0	0 ± 0	0 ± 0	0 ± 0	0 ± 0	0 ± 0	0 ± 0	0 ± 0	0 ± 0	0 ± 0
188.2	0 ± 0	0 ± 0	0 ± 0	0 ± 0	0 ± 0	0 ± 0	0 ± 0	0 ± 0	0 ± 0	0 ± 0	0 ± 0	0 ± 0	0 ± 0	0 ± 0	0 ± 0	0 ± 0	0 ± 0	0 ± 0
179.8	0 ± 0	0 ± 0	0 ± 0	0 ± 0	0 ± 0	0 ± 0	0 ± 0	0 ± 0	0 ± 0	0 ± 0	0 ± 0	0 ± 0	0 ± 0	0 ± 0	0 ± 0	0 ± 0	0 ± 0	0 ± 0
171.8	0 ± 0	0 ± 0	0 ± 0	0 ± 0	0 ± 0	0 ± 0	0 ± 0	0 ± 0	0 ± 0	0 ± 0	0 ± 0	0 ± 0	0 ± 0	0 ± 0	0 ± 0	0 ± 0	0 ± 0	0 ± 0
164.2	0 ± 0	0 ± 0	0 ± 0	0 ± 0	0 ± 0	0 ± 0	0 ± 0	0 ± 0	0 ± 0	0 ± 0	0 ± 0	0 ± 0	0 ± 0	0 ± 0	0 ± 0	0 ± 0	0 ± 0	0 ± 0
157	0 ± 0	0 ± 0	0 ± 0	0 ± 0	0 ± 0	0 ± 0	0 ± 0	0 ± 0	0 ± 0	0 ± 0	0 ± 0	0 ± 0	0 ± 0	0 ± 0	0 ± 0	0 ± 0	0 ± 0	0 ± 0
150.2	0 ± 0	0 ± 0	0 ± 0	0 ± 0	0 ± 0	0 ± 0	0 ± 0	0 ± 0	0 ± 0	0 ± 0	0 ± 0	0 ± 0	0 ± 0	0 ± 0	0 ± 0	0 ± 0	0 ± 0	0 ± 0
143.4	0 ± 0	0 ± 0	0 ± 0	0 ± 0	0 ± 0	0 ± 0	0 ± 0	0 ± 0	0 ± 0	0 ± 0	0 ± 0	0 ± 0	0 ± 0	0 ± 0	0 ± 0	0 ± 0	0 ± 0	0 ± 0
137.2	0 ± 0	0 ± 0	0 ± 0	0 ± 0	0 ± 0	0 ± 0	0 ± 0	0 ± 0	0 ± 0	0 ± 0	0 ± 0	0 ± 0	0 ± 0	0 ± 0	0 ± 0	0 ± 0	0 ± 0	0 ± 0
131	0 ± 0	0 ± 0	0 ± 0	0 ± 0	0 ± 0	0 ± 0	0 ± 0	0 ± 0	0 ± 0	0 ± 0	0 ± 0	0 ± 0	0 ± 0	0 ± 0	0 ± 0	0 ± 0	0 ± 0	0 ± 0
125.4	0 ± 0	0 ± 0	0 ± 0	0 ± 0	0 ± 0	0 ± 0	0 ± 0	0 ± 0	0 ± 0	0 ± 0	0 ± 0	0 ± 0	0 ± 0	0 ± 0	0 ± 0	0 ± 0	0 ± 0	0 ± 0
119.8	0 ± 0	0 ± 0	0 ± 0	0 ± 0	0 ± 0	0 ± 0	0 ± 0	0 ± 0	0 ± 0	0 ± 0	0 ± 0	0 ± 0	0 ± 0	0 ± 0	0 ± 0	0 ± 0	0 ± 0	0 ± 0
114.4	0 ± 0	0 ± 0	0 ± 0	0 ± 0	0 ± 0	0 ± 0	0 ± 0	0 ± 0	0 ± 0	0 ± 0	0 ± 0	0 ± 0	0 ± 0	0 ± 0	0 ± 0	0 ± 0	0 ± 0	0 ± 0
109.4	0 ± 0	0 ± 0	0 ± 0	0 ± 0	0 ± 0	0 ± 0	0 ± 0	0 ± 0	0 ± 0	0 ± 0	0 ± 0	0 ± 0	0 ± 0	0 ± 0	0 ± 0	0 ± 0	0 ± 0	0 ± 0
104.6	0 ± 0	0 ± 0	0 ± 0	0 ± 0	0 ± 0	0 ± 0	0 ± 0	0 ± 0	0 ± 0	0 ± 0	0 ± 0	0 ± 0	0 ± 0	0 ± 0	0 ± 0	0 ± 0	0 ± 0	0 ± 0
100	0 ± 0	0 ± 0	0 ± 0	0 ± 0	0 ± 0	0 ± 0	0 ± 0	0 ± 0	0 ± 0	0 ± 0	0 ± 0	0 ± 0	0 ± 0	0 ± 0	0 ± 0	0 ± 0	0 ± 0	0 ± 0
95.6	0 ± 0	0 ± 0	0 ± 0	0 ± 0	0 ± 0	0 ± 0	0 ± 0	0 ± 0	0 ± 0	0 ± 0	0 ± 0	0 ± 0	0 ± 0	0 ± 0	0 ± 0	0 ± 0	0 ± 0	0 ± 0
91.4	0 ± 0	0 ± 0	0 ± 0	0 ± 0	0 ± 0	0 ± 0	0 ± 0	0 ± 0	0 ± 0	0 ± 0	0 ± 0	0 ± 0	0 ± 0	0 ± 0	0 ± 0	0 ± 0	0 ± 0	0 ± 0
87.4	0 ± 0	0 ± 0	0 ± 0	0 ± 0	0 ± 0	0 ± 0	0 ± 0	0 ± 0	0 ± 0	0 ± 0	0 ± 0	0 ± 0	0 ± 0	0 ± 0	0 ± 0	0 ± 0	0 ± 0	0 ± 0
83.4	0 ± 0	0 ± 0	0 ± 0	0 ± 0	0 ± 0	0 ± 0	0 ± 0	0 ± 0	0 ± 0	0 ± 0	0 ± 0	0 ± 0	0 ± 0	0 ± 0	0 ± 0	0 ± 0	0 ± 0	0 ± 0
79.8	0 ± 0	0 ± 0	0 ± 0	0 ± 0	0 ± 0	0 ± 0	0 ± 0	0 ± 0	0 ± 0	0 ± 0	0 ± 0	0 ± 0	0 ± 0	0 ± 0	0 ± 0	0 ± 0	0 ± 0	0 ± 0
76.2	0 ± 0	0 ± 0	0 ± 0	0 ± 0	0 ± 0	0 ± 0	0 ± 0	0.003 ± 0.003	0 ± 0	0 ± 0	0 ± 0	0 ± 0	0 ± 0	0 ± 0	0 ± 0	0 ± 0	0 ± 0	0 ± 0
72.8	0 ± 0	0 ± 0	0 ± 0	0 ± 0	0 ± 0	0 ± 0	0 ± 0	0.021 ± 0.021	0 ± 0	0 ± 0	0 ± 0	0.001 ± 0.001	0 ± 0	0 ± 0	0 ± 0	0 ± 0	0 ± 0	0 ± 0
69.6	0.004 ± 0.004	0 ± 0	0 ± 0	0.003 ± 0.003	0 ± 0	0.005 ± 0.003	0 ± 0	0.083 ± 0.083	0 ± 0	0 ± 0	0.005 ± 0.005	0.006 ± 0.006	0.006 ± 0.005	0 ± 0	0 ± 0	0 ± 0	0 ± 0	0 ± 0
66.6	0.025 ± 0.025	0 ± 0	0 ± 0	0.022 ± 0.022	0.004 ± 0.003	0.034 ± 0.017	0 ± 0	0.218 ± 0.218	0.004 ± 0.004	0.003 ± 0.003	0.031 ± 0.031	0.038 ± 0.037	0.04 ± 0.032	0 ± 0	0 ± 0	0.005 ± 0.005	0 ± 0	0 ± 0
63.6	0.087 ± 0.087	0 ± 0	0.001 ± 0	0.078 ± 0.076	0.029 ± 0.019	0.134 ± 0.066	0.002 ± 0.002	0.416 ± 0.416	0.023 ± 0.023	0.021 ± 0.019	0.107 ± 0.107	0.129 ± 0.125	0.136 ± 0.11	0 ± 0	0.001 ± 0.001	0.029 ± 0.029	0 ± 0	0 ± 0
60.8	0.205 ± 0.202	0.002 ± 0.001	0.008 ± 0.004	0.19 ± 0.176	0.118 ± 0.063	0.35 ± 0.16	0.018 ± 0.013	0.624 ± 0.623	0.086 ± 0.082	0.079 ± 0.063	0.24 ± 0.237	0.299 ± 0.275	0.313 ± 0.24	0.001 ± 0.001	0.012 ± 0.01	0.106 ± 0.102	0 ± 0	0.002 ± 0.002
58.2	0.372 ± 0.352	0.014 ± 0.008	0.048 ± 0.026	0.37 ± 0.296	0.327 ± 0.127	0.693 ± 0.279	0.075 ± 0.045	0.784 ± 0.78	0.219 ± 0.191	0.204 ± 0.137	0.411 ± 0.394	0.538 ± 0.454	0.552 ± 0.379	0.008 ± 0.006	0.058 ± 0.043	0.258 ± 0.234	0 ± 0	0.016 ± 0.011
55.6	0.572 ± 0.49	0.072 ± 0.027	0.165 ± 0.086	0.633 ± 0.387	0.678 ± 0.186	1.119 ± 0.373	0.21 ± 0.111	0.866 ± 0.839	0.426 ± 0.33	0.409 ± 0.22	0.598 ± 0.524	0.809 ± 0.614	0.827 ± 0.458	0.041 ± 0.033	0.181 ± 0.122	0.49 ± 0.403	0.002 ± 0.002	0.066 ± 0.038
53.2	0.801 ± 0.569	0.229 ± 0.061	0.385 ± 0.187	0.977 ± 0.403	1.125 ± 0.207	1.559 ± 0.407	0.437 ± 0.205	0.876 ± 0.781	0.69 ± 0.471	0.691 ± 0.279	0.786 ± 0.578	1.057 ± 0.717	1.1 ± 0.433	0.135 ± 0.102	0.406 ± 0.253	0.777 ± 0.559	0.011 ± 0.011	0.181 ± 0.092
50.8	1.051 ± 0.565	0.518 ± 0.097	0.694 ± 0.297	1.362 ± 0.343	1.58 ± 0.189	1.932 ± 0.366	0.737 ± 0.305	0.858 ± 0.636	0.959 ± 0.582	1.018 ± 0.291	0.979 ± 0.547	1.247 ± 0.755	1.328 ± 0.304	0.317 ± 0.214	0.708 ± 0.415	1.085 ± 0.656	0.043 ± 0.043	0.371 ± 0.173
48.6	1.3 ± 0.494	0.908 ± 0.124	1.04 ± 0.378	1.726 ± 0.274	1.959 ± 0.156	2.18 ± 0.286	1.06 ± 0.38	0.847 ± 0.469	1.178 ± 0.641	1.328 ± 0.249	1.161 ± 0.466	1.359 ± 0.721	1.475 ± 0.118	0.587 ± 0.329	1.02 ± 0.571	1.373 ± 0.662	0.112 ± 0.112	0.616 ± 0.262
46.4	1.509 ± 0.399	1.31 ± 0.139	1.348 ± 0.399	1.978 ± 0.287	2.181 ± 0.158	2.284 ± 0.232	1.339 ± 0.411	0.87 ± 0.372	1.336 ± 0.633	1.566 ± 0.184	1.31 ± 0.402	1.397 ± 0.623	1.521 ± 0.067	0.912 ± 0.407	1.273 ± 0.681	1.603 ± 0.573	0.218 ± 0.217	0.871 ± 0.324
44.4	1.644 ± 0.324	1.629 ± 0.153	1.564 ± 0.363	2.068 ± 0.376	2.224 ± 0.2	2.247 ± 0.257	1.528 ± 0.399	0.939 ± 0.384	1.429 ± 0.538	1.687 ± 0.14	1.395 ± 0.393	1.382 ± 0.483	1.476 ± 0.203	1.225 ± 0.414	1.425 ± 0.716	1.736 ± 0.412	0.348 ± 0.339	1.096 ± 0.342
42.4	1.677 ± 0.288	1.803 ± 0.177	1.654 ± 0.284	2.008 ± 0.442	2.11 ± 0.249	2.109 ± 0.314	1.601 ± 0.353	1.037 ± 0.417	1.475 ± 0.358	1.691 ± 0.127	1.417 ± 0.405	1.335 ± 0.33	1.37 ± 0.248	1.481 ± 0.361	1.466 ± 0.673	1.773 ± 0.226	0.481 ± 0.444	1.241 ± 0.313
40.6	1.63 ± 0.267	1.834 ± 0.205	1.624 ± 0.188	1.812 ± 0.448	1.885 ± 0.281	1.915 ± 0.342	1.572 ± 0.282	1.145 ± 0.403	1.502 ± 0.151	1.6 ± 0.126	1.393 ± 0.386	1.279 ± 0.191	1.238 ± 0.216	1.643 ± 0.278	1.408 ± 0.57	1.723 ± 0.066	0.622 ± 0.51	1.302 ± 0.255
38.8	1.54 ± 0.231	1.746 ± 0.224	1.52 ± 0.105	1.569 ± 0.396	1.619 ± 0.29	1.72 ± 0.319	1.495 ± 0.198	1.261 ± 0.338	1.51 ± 0.149	1.469 ± 0.097	1.362 ± 0.315	1.245 ± 0.099	1.139 ± 0.124	1.703 ± 0.18	1.288 ± 0.443	1.629 ± 0.104	0.774 ± 0.516	1.299 ± 0.185
37	1.446 ± 0.173	1.629 ± 0.227	1.403 ± 0.052	1.355 ± 0.299	1.386 ± 0.274	1.586 ± 0.253	1.428 ± 0.122	1.389 ± 0.236	1.52 ± 0.295	1.365 ± 0.065	1.355 ± 0.213	1.266 ± 0.077	1.108 ± 0.009	1.708 ± 0.101	1.162 ± 0.328	1.542 ± 0.177	0.946 ± 0.461	1.283 ± 0.117
35.4	1.402 ± 0.106	1.551 ± 0.217	1.332 ± 0.035	1.235 ± 0.182	1.244 ± 0.243	1.536 ± 0.164	1.428 ± 0.107	1.53 ± 0.118	1.547 ± 0.362	1.334 ± 0.081	1.416 ± 0.097	1.366 ± 0.099	1.173 ± 0.102	1.693 ± 0.056	1.083 ± 0.245	1.502 ± 0.2	1.148 ± 0.365	1.303 ± 0.052
33.8	1.436 ± 0.057	1.568 ± 0.203	1.339 ± 0.025	1.246 ± 0.069	1.212 ± 0.199	1.583 ± 0.064	1.529 ± 0.17	1.701 ± 0.004	1.604 ± 0.336	1.415 ± 0.134	1.55 ± 0.047	1.544 ± 0.123	1.334 ± 0.176	1.698 ± 0.052	1.084 ± 0.201	1.535 ± 0.174	1.376 ± 0.25	1.407 ± 0.043
32.4	1.553 ± 0.071	1.696 ± 0.191	1.436 ± 0.012	1.39 ± 0.033	1.3 ± 0.152	1.724 ± 0.05	1.731 ± 0.251	1.899 ± 0.085	1.695 ± 0.232	1.6 ± 0.174	1.744 ± 0.114	1.796 ± 0.142	1.581 ± 0.213	1.749 ± 0.068	1.187 ± 0.181	1.656 ± 0.13	1.631 ± 0.13	1.595 ± 0.103
31	1.738 ± 0.107	1.914 ± 0.176	1.611 ± 0.015	1.632 ± 0.096	1.482 ± 0.102	1.912 ± 0.114	2.003 ± 0.318	2.121 ± 0.144	1.819 ± 0.087	1.852 ± 0.189	1.976 ± 0.164	2.081 ± 0.158	1.868 ± 0.216	1.859 ± 0.101	1.386 ± 0.167	1.841 ± 0.081	1.893 ± 0.04	1.861 ± 0.159
29.6	1.962 ± 0.134	2.18 ± 0.158	1.822 ± 0.04	1.921 ± 0.131	1.714 ± 0.06	2.12 ± 0.152	2.299 ± 0.356	2.332 ± 0.171	1.956 ± 0.069	2.128 ± 0.176	2.197 ± 0.181	2.36 ± 0.164	2.155 ± 0.187	2.011 ± 0.142	1.647 ± 0.151	2.049 ± 0.077	2.135 ± 0.033	2.166 ± 0.196
28.2	2.18 ± 0.146	2.421 ± 0.138	2.027 ± 0.063	2.203 ± 0.135	1.949 ± 0.032	2.294 ± 0.158	2.551 ± 0.352	2.5 ± 0.176	2.09 ± 0.192	2.376 ± 0.145	2.375 ± 0.168	2.592 ± 0.156	2.392 ± 0.15	2.177 ± 0.171	1.929 ± 0.126	2.247 ± 0.096	2.34 ± 0.063	2.445 ± 0.212
27	2.352 ± 0.134	2.593 ± 0.125	2.174 ± 0.082	2.411 ± 0.115	2.131 ± 0.028	2.401 ± 0.135	2.695 ± 0.304	2.604 ± 0.158	2.191 ± 0.272	2.531 ± 0.098	2.466 ± 0.128	2.729 ± 0.132	2.533 ± 0.109	2.318 ± 0.195	2.178 ± 0.092	2.392 ± 0.11	2.474 ± 0.062	2.653 ± 0.207
25.8	2.436 ± 0.11	2.653 ± 0.127	2.238 ± 0.092	2.512 ± 0.085	2.228 ± 0.027	2.421 ± 0.091	2.712 ± 0.226	2.608 ± 0.131	2.235 ± 0.299	2.568 ± 0.046	2.452 ± 0.08	2.753 ± 0.103	2.553 ± 0.076	2.394 ± 0.208	2.346 ± 0.059	2.445 ± 0.105	2.511 ± 0.038	2.75 ± 0.189
24.6	2.405 ± 0.077	2.583 ± 0.144	2.201 ± 0.099	2.481 ± 0.053	2.218 ± 0.025	2.348 ± 0.045	2.584 ± 0.126	2.514 ± 0.096	2.194 ± 0.284	2.481 ± 0.012	2.331 ± 0.049	2.655 ± 0.085	2.447 ± 0.056	2.373 ± 0.216	2.403 ± 0.026	2.392 ± 0.082	2.44 ± 0.026	2.71 ± 0.179
23.6	2.268 ± 0.058	2.388 ± 0.162	2.07 ± 0.095	2.334 ± 0.041	2.094 ± 0.018	2.187 ± 0.009	2.328 ± 0.085	2.319 ± 0.064	2.073 ± 0.234	2.276 ± 0.05	2.13 ± 0.074	2.451 ± 0.089	2.231 ± 0.043	2.257 ± 0.212	2.336 ± 0.003	2.24 ± 0.051	2.276 ± 0.065	2.545 ± 0.187
22.6	2.04 ± 0.047	2.106 ± 0.176	1.862 ± 0.087	2.095 ± 0.06	1.892 ± 0.029	1.969 ± 0.049	1.992 ± 0.156	2.06 ± 0.048	1.885 ± 0.176	1.993 ± 0.078	1.872 ± 0.108	2.179 ± 0.112	1.939 ± 0.044	2.056 ± 0.212	2.158 ± 0.02	2.015 ± 0.015	2.044 ± 0.111	2.29 ± 0.216
21.6	1.765 ± 0.045	1.79 ± 0.176	1.631 ± 0.081	1.81 ± 0.073	1.65 ± 0.051	1.734 ± 0.075	1.639 ± 0.228	1.775 ± 0.051	1.664 ± 0.123	1.688 ± 0.102	1.614 ± 0.13	1.88 ± 0.126	1.622 ± 0.04	1.799 ± 0.208	1.913 ± 0.04	1.757 ± 0.023	1.782 ± 0.147	1.991 ± 0.243
20.6	1.486 ± 0.043	1.488 ± 0.166	1.409 ± 0.074	1.528 ± 0.08	1.408 ± 0.074	1.512 ± 0.087	1.316 ± 0.264	1.51 ± 0.059	1.438 ± 0.084	1.409 ± 0.11	1.392 ± 0.134	1.605 ± 0.141	1.329 ± 0.04	1.537 ± 0.2	1.641 ± 0.064	1.501 ± 0.047	1.544 ± 0.173	1.702 ± 0.263
19.68	1.245 ± 0.047	1.246 ± 0.144	1.235 ± 0.068	1.293 ± 0.077	1.203 ± 0.095	1.335 ± 0.087	1.077 ± 0.258	1.302 ± 0.068	1.247 ± 0.068	1.198 ± 0.113	1.231 ± 0.127	1.39 ± 0.156	1.093 ± 0.036	1.3 ± 0.188	1.399 ± 0.087	1.297 ± 0.056	1.366 ± 0.18	1.46 ± 0.265
18.82	1.07 ± 0.051	1.083 ± 0.119	1.131 ± 0.064	1.131 ± 0.062	1.065 ± 0.108	1.221 ± 0.078	0.946 ± 0.213	1.161 ± 0.07	1.119 ± 0.06	1.075 ± 0.111	1.147 ± 0.105	1.269 ± 0.175	0.947 ± 0.035	1.139 ± 0.171	1.211 ± 0.098	1.159 ± 0.059	1.267 ± 0.175	1.302 ± 0.247
17.98	0.983 ± 0.059	1.016 ± 0.096	1.097 ± 0.065	1.05 ± 0.046	1.005 ± 0.113	1.167 ± 0.066	0.921 ± 0.139	1.111 ± 0.066	1.058 ± 0.063	1.044 ± 0.106	1.13 ± 0.094	1.219 ± 0.198	0.89 ± 0.025	1.056 ± 0.149	1.113 ± 0.095	1.102 ± 0.05	1.249 ± 0.159	1.23 ± 0.225
17.18	0.973 ± 0.06	1.024 ± 0.073	1.131 ± 0.063	1.047 ± 0.027	1.012 ± 0.109	1.167 ± 0.053	0.989 ± 0.054	1.127 ± 0.057	1.064 ± 0.068	1.081 ± 0.099	1.172 ± 0.09	1.242 ± 0.219	0.91 ± 0.013	1.054 ± 0.126	1.098 ± 0.08	1.108 ± 0.035	1.299 ± 0.143	1.229 ± 0.192
16.44	1.031 ± 0.054	1.09 ± 0.053	1.211 ± 0.058	1.098 ± 0.011	1.073 ± 0.1	1.201 ± 0.045	1.109 ± 0.039	1.188 ± 0.051	1.119 ± 0.072	1.173 ± 0.099	1.248 ± 0.095	1.311 ± 0.235	0.986 ± 0.003	1.116 ± 0.1	1.148 ± 0.053	1.166 ± 0.017	1.397 ± 0.127	1.289 ± 0.161
15.7	1.124 ± 0.043	1.186 ± 0.031	1.312 ± 0.048	1.189 ± 0.006	1.169 ± 0.089	1.254 ± 0.042	1.253 ± 0.106	1.275 ± 0.047	1.203 ± 0.067	1.281 ± 0.098	1.338 ± 0.106	1.402 ± 0.24	1.093 ± 0.021	1.219 ± 0.073	1.252 ± 0.029	1.253 ± 0.003	1.517 ± 0.118	1.38 ± 0.13
15.02	1.241 ± 0.038	1.283 ± 0.011	1.419 ± 0.035	1.289 ± 0.015	1.27 ± 0.078	1.305 ± 0.047	1.391 ± 0.148	1.359 ± 0.052	1.304 ± 0.056	1.382 ± 0.101	1.422 ± 0.115	1.487 ± 0.237	1.204 ± 0.038	1.33 ± 0.048	1.376 ± 0.045	1.34 ± 0.012	1.632 ± 0.11	1.471 ± 0.101
14.34	1.355 ± 0.05	1.37 ± 0.013	1.51 ± 0.02	1.377 ± 0.022	1.361 ± 0.07	1.341 ± 0.048	1.492 ± 0.159	1.433 ± 0.07	1.391 ± 0.034	1.462 ± 0.107	1.493 ± 0.121	1.544 ± 0.228	1.304 ± 0.054	1.441 ± 0.023	1.504 ± 0.078	1.418 ± 0.019	1.729 ± 0.106	1.551 ± 0.08
13.72	1.446 ± 0.077	1.434 ± 0.031	1.58 ± 0.006	1.447 ± 0.032	1.435 ± 0.072	1.365 ± 0.052	1.542 ± 0.138	1.483 ± 0.088	1.465 ± 0.011	1.506 ± 0.114	1.54 ± 0.129	1.581 ± 0.212	1.39 ± 0.067	1.532 ± 0.001	1.608 ± 0.112	1.471 ± 0.026	1.799 ± 0.103	1.612 ± 0.069
13.12	1.506 ± 0.103	1.471 ± 0.047	1.621 ± 0.024	1.491 ± 0.035	1.475 ± 0.072	1.365 ± 0.057	1.542 ± 0.093	1.507 ± 0.105	1.509 ± 0.023	1.519 ± 0.116	1.563 ± 0.137	1.578 ± 0.195	1.435 ± 0.079	1.582 ± 0.018	1.682 ± 0.138	1.498 ± 0.033	1.836 ± 0.103	1.642 ± 0.07
12.54	1.527 ± 0.121	1.471 ± 0.057	1.631 ± 0.038	1.501 ± 0.04	1.489 ± 0.077	1.345 ± 0.057	1.502 ± 0.034	1.497 ± 0.121	1.523 ± 0.052	1.503 ± 0.119	1.56 ± 0.142	1.551 ± 0.181	1.455 ± 0.079	1.603 ± 0.034	1.718 ± 0.156	1.495 ± 0.038	1.84 ± 0.098	1.639 ± 0.076
11.98	1.51 ± 0.132	1.448 ± 0.064	1.604 ± 0.05	1.471 ± 0.04	1.462 ± 0.082	1.298 ± 0.055	1.421 ± 0.03	1.463 ± 0.131	1.506 ± 0.076	1.456 ± 0.116	1.533 ± 0.141	1.5 ± 0.166	1.44 ± 0.075	1.582 ± 0.043	1.708 ± 0.167	1.461 ± 0.042	1.803 ± 0.092	1.609 ± 0.074
11.44	1.46 ± 0.136	1.394 ± 0.066	1.55 ± 0.059	1.414 ± 0.039	1.408 ± 0.085	1.248 ± 0.05	1.317 ± 0.083	1.403 ± 0.132	1.456 ± 0.091	1.392 ± 0.103	1.479 ± 0.143	1.427 ± 0.149	1.395 ± 0.063	1.532 ± 0.042	1.655 ± 0.167	1.404 ± 0.046	1.739 ± 0.086	1.552 ± 0.071
10.94	1.376 ± 0.132	1.323 ± 0.062	1.47 ± 0.065	1.333 ± 0.034	1.327 ± 0.082	1.17 ± 0.045	1.207 ± 0.122	1.332 ± 0.128	1.382 ± 0.097	1.311 ± 0.091	1.409 ± 0.139	1.339 ± 0.132	1.33 ± 0.05	1.451 ± 0.042	1.571 ± 0.162	1.33 ± 0.047	1.642 ± 0.081	1.471 ± 0.06
10.46	1.275 ± 0.119	1.239 ± 0.058	1.366 ± 0.065	1.239 ± 0.032	1.237 ± 0.079	1.087 ± 0.038	1.101 ± 0.137	1.249 ± 0.117	1.288 ± 0.094	1.224 ± 0.073	1.322 ± 0.131	1.245 ± 0.113	1.249 ± 0.034	1.351 ± 0.034	1.457 ± 0.15	1.236 ± 0.043	1.531 ± 0.075	1.377 ± 0.044
10	1.164 ± 0.103	1.149 ± 0.049	1.255 ± 0.061	1.132 ± 0.029	1.129 ± 0.071	1.002 ± 0.032	1.009 ± 0.128	1.156 ± 0.105	1.18 ± 0.082	1.133 ± 0.059	1.228 ± 0.124	1.151 ± 0.099	1.158 ± 0.017	1.24 ± 0.034	1.329 ± 0.139	1.142 ± 0.042	1.403 ± 0.066	1.273 ± 0.034
9.56	1.055 ± 0.087	1.055 ± 0.042	1.148 ± 0.052	1.028 ± 0.031	1.026 ± 0.066	0.921 ± 0.029	0.937 ± 0.1	1.07 ± 0.092	1.075 ± 0.069	1.046 ± 0.043	1.13 ± 0.112	1.054 ± 0.082	1.068 ± 0.001	1.134 ± 0.03	1.202 ± 0.125	1.043 ± 0.037	1.276 ± 0.061	1.169 ± 0.037
9.14	0.964 ± 0.077	0.971 ± 0.036	1.046 ± 0.047	0.934 ± 0.031	0.934 ± 0.06	0.849 ± 0.028	0.892 ± 0.06	0.986 ± 0.079	0.978 ± 0.053	0.968 ± 0.03	1.042 ± 0.104	0.974 ± 0.072	0.98 ± 0.01	1.043 ± 0.03	1.088 ± 0.113	0.96 ± 0.036	1.162 ± 0.053	1.076 ± 0.047
8.74	0.887 ± 0.065	0.904 ± 0.034	0.968 ± 0.045	0.86 ± 0.032	0.858 ± 0.053	0.791 ± 0.027	0.87 ± 0.019	0.918 ± 0.07	0.901 ± 0.041	0.906 ± 0.023	0.962 ± 0.093	0.906 ± 0.063	0.911 ± 0.014	0.964 ± 0.03	0.998 ± 0.106	0.89 ± 0.035	1.067 ± 0.051	0.995 ± 0.056
8.34	0.84 ± 0.06	0.856 ± 0.035	0.912 ± 0.041	0.81 ± 0.033	0.808 ± 0.049	0.752 ± 0.027	0.869 ± 0.038	0.869 ± 0.068	0.848 ± 0.034	0.862 ± 0.018	0.906 ± 0.086	0.854 ± 0.054	0.862 ± 0.011	0.908 ± 0.034	0.936 ± 0.101	0.84 ± 0.037	0.998 ± 0.05	0.937 ± 0.062
7.98	0.819 ± 0.058	0.831 ± 0.04	0.886 ± 0.041	0.786 ± 0.033	0.784 ± 0.046	0.733 ± 0.027	0.885 ± 0.074	0.839 ± 0.069	0.823 ± 0.032	0.839 ± 0.014	0.87 ± 0.079	0.823 ± 0.05	0.837 ± 0.002	0.878 ± 0.042	0.907 ± 0.1	0.814 ± 0.039	0.963 ± 0.053	0.901 ± 0.064
7.62	0.824 ± 0.06	0.83 ± 0.047	0.888 ± 0.044	0.786 ± 0.033	0.785 ± 0.044	0.733 ± 0.026	0.914 ± 0.1	0.829 ± 0.075	0.825 ± 0.036	0.835 ± 0.01	0.855 ± 0.072	0.813 ± 0.047	0.836 ± 0.012	0.873 ± 0.052	0.906 ± 0.101	0.81 ± 0.042	0.958 ± 0.058	0.889 ± 0.067
7.28	0.85 ± 0.065	0.848 ± 0.055	0.912 ± 0.05	0.806 ± 0.034	0.808 ± 0.044	0.75 ± 0.025	0.949 ± 0.112	0.838 ± 0.086	0.85 ± 0.045	0.85 ± 0.009	0.861 ± 0.069	0.818 ± 0.045	0.856 ± 0.028	0.891 ± 0.064	0.93 ± 0.105	0.826 ± 0.045	0.977 ± 0.063	0.898 ± 0.074
6.96	0.889 ± 0.071	0.88 ± 0.064	0.953 ± 0.056	0.84 ± 0.035	0.846 ± 0.045	0.778 ± 0.025	0.987 ± 0.113	0.862 ± 0.099	0.893 ± 0.057	0.877 ± 0.013	0.884 ± 0.069	0.836 ± 0.044	0.891 ± 0.045	0.924 ± 0.078	0.972 ± 0.111	0.856 ± 0.05	1.016 ± 0.069	0.922 ± 0.085
6.66	0.936 ± 0.078	0.92 ± 0.072	1 ± 0.064	0.881 ± 0.036	0.891 ± 0.047	0.812 ± 0.026	1.024 ± 0.105	0.893 ± 0.111	0.944 ± 0.072	0.913 ± 0.016	0.916 ± 0.07	0.861 ± 0.043	0.934 ± 0.06	0.967 ± 0.092	1.021 ± 0.119	0.893 ± 0.054	1.066 ± 0.078	0.953 ± 0.096
6.36	0.979 ± 0.082	0.96 ± 0.079	1.045 ± 0.069	0.92 ± 0.037	0.935 ± 0.048	0.844 ± 0.027	1.048 ± 0.088	0.927 ± 0.121	0.993 ± 0.083	0.949 ± 0.018	0.948 ± 0.07	0.887 ± 0.042	0.981 ± 0.072	1.006 ± 0.101	1.067 ± 0.124	0.93 ± 0.058	1.109 ± 0.081	0.987 ± 0.107
6.08	1.014 ± 0.085	0.995 ± 0.084	1.085 ± 0.075	0.95 ± 0.037	0.972 ± 0.051	0.87 ± 0.03	1.066 ± 0.069	0.955 ± 0.128	1.037 ± 0.096	0.979 ± 0.018	0.977 ± 0.07	0.907 ± 0.04	1.015 ± 0.076	1.043 ± 0.112	1.098 ± 0.129	0.961 ± 0.063	1.147 ± 0.086	1.017 ± 0.117
5.82	1.032 ± 0.086	1.014 ± 0.085	1.1 ± 0.076	0.968 ± 0.038	0.997 ± 0.054	0.883 ± 0.033	1.068 ± 0.053	0.974 ± 0.133	1.063 ± 0.103	0.998 ± 0.016	0.995 ± 0.071	0.918 ± 0.039	1.042 ± 0.08	1.065 ± 0.119	1.119 ± 0.131	0.979 ± 0.066	1.165 ± 0.085	1.036 ± 0.123
5.56	1.033 ± 0.085	1.023 ± 0.087	1.104 ± 0.078	0.969 ± 0.038	1 ± 0.054	0.882 ± 0.035	1.056 ± 0.04	0.977 ± 0.13	1.071 ± 0.105	1.003 ± 0.011	1.001 ± 0.071	0.917 ± 0.036	1.047 ± 0.076	1.07 ± 0.123	1.111 ± 0.129	0.982 ± 0.069	1.165 ± 0.085	1.038 ± 0.124
5.32	1.013 ± 0.079	1.013 ± 0.086	1.086 ± 0.076	0.952 ± 0.037	0.989 ± 0.055	0.865 ± 0.038	1.031 ± 0.028	0.968 ± 0.127	1.055 ± 0.103	0.992 ± 0.006	0.986 ± 0.067	0.902 ± 0.034	1.034 ± 0.069	1.057 ± 0.125	1.088 ± 0.126	0.964 ± 0.068	1.141 ± 0.086	1.022 ± 0.12
5.08	0.98 ± 0.075	0.984 ± 0.08	1.042 ± 0.069	0.92 ± 0.036	0.959 ± 0.055	0.835 ± 0.04	0.989 ± 0.018	0.944 ± 0.121	1.023 ± 0.099	0.965 ± 0.002	0.958 ± 0.065	0.874 ± 0.032	1.01 ± 0.064	1.028 ± 0.124	1.047 ± 0.121	0.935 ± 0.068	1.105 ± 0.083	0.994 ± 0.118
4.86	0.934 ± 0.072	0.943 ± 0.075	0.995 ± 0.067	0.877 ± 0.036	0.915 ± 0.052	0.792 ± 0.04	0.943 ± 0.016	0.906 ± 0.112	0.976 ± 0.092	0.926 ± 0.007	0.919 ± 0.064	0.836 ± 0.029	0.964 ± 0.052	0.983 ± 0.12	0.995 ± 0.116	0.894 ± 0.068	1.052 ± 0.079	0.95 ± 0.112
4.64	0.877 ± 0.065	0.893 ± 0.069	0.934 ± 0.061	0.826 ± 0.036	0.864 ± 0.051	0.744 ± 0.041	0.892 ± 0.016	0.86 ± 0.103	0.921 ± 0.085	0.879 ± 0.011	0.869 ± 0.06	0.791 ± 0.027	0.914 ± 0.044	0.929 ± 0.114	0.934 ± 0.11	0.843 ± 0.065	0.989 ± 0.074	0.899 ± 0.107
4.44	0.823 ± 0.063	0.84 ± 0.063	0.87 ± 0.054	0.774 ± 0.035	0.811 ± 0.049	0.693 ± 0.04	0.839 ± 0.018	0.813 ± 0.094	0.862 ± 0.078	0.828 ± 0.014	0.817 ± 0.058	0.743 ± 0.025	0.858 ± 0.036	0.875 ± 0.11	0.872 ± 0.104	0.79 ± 0.063	0.925 ± 0.07	0.846 ± 0.104
4.24	0.771 ± 0.059	0.79 ± 0.059	0.813 ± 0.048	0.726 ± 0.036	0.76 ± 0.048	0.645 ± 0.04	0.792 ± 0.021	0.765 ± 0.086	0.805 ± 0.07	0.779 ± 0.017	0.767 ± 0.056	0.698 ± 0.024	0.804 ± 0.029	0.821 ± 0.105	0.818 ± 0.1	0.74 ± 0.06	0.865 ± 0.068	0.795 ± 0.1
4.06	0.728 ± 0.057	0.747 ± 0.055	0.765 ± 0.044	0.686 ± 0.036	0.718 ± 0.047	0.605 ± 0.038	0.751 ± 0.025	0.724 ± 0.08	0.758 ± 0.064	0.736 ± 0.017	0.726 ± 0.054	0.658 ± 0.023	0.758 ± 0.025	0.775 ± 0.102	0.772 ± 0.096	0.698 ± 0.056	0.815 ± 0.066	0.75 ± 0.098
3.88	0.698 ± 0.057	0.716 ± 0.053	0.733 ± 0.042	0.657 ± 0.036	0.686 ± 0.046	0.574 ± 0.037	0.722 ± 0.027	0.692 ± 0.075	0.723 ± 0.061	0.703 ± 0.017	0.694 ± 0.053	0.627 ± 0.022	0.725 ± 0.024	0.741 ± 0.1	0.74 ± 0.094	0.668 ± 0.054	0.779 ± 0.064	0.717 ± 0.095
3.7	0.682 ± 0.057	0.697 ± 0.053	0.715 ± 0.042	0.641 ± 0.037	0.669 ± 0.046	0.557 ± 0.036	0.706 ± 0.029	0.673 ± 0.073	0.704 ± 0.059	0.684 ± 0.016	0.677 ± 0.052	0.607 ± 0.021	0.705 ± 0.024	0.721 ± 0.1	0.724 ± 0.094	0.651 ± 0.052	0.759 ± 0.064	0.696 ± 0.094
3.54	0.68 ± 0.058	0.692 ± 0.055	0.714 ± 0.044	0.638 ± 0.037	0.666 ± 0.047	0.551 ± 0.035	0.702 ± 0.028	0.665 ± 0.073	0.7 ± 0.06	0.677 ± 0.015	0.673 ± 0.052	0.599 ± 0.022	0.701 ± 0.027	0.715 ± 0.101	0.722 ± 0.095	0.648 ± 0.052	0.755 ± 0.065	0.689 ± 0.094
3.38	0.691 ± 0.06	0.699 ± 0.058	0.726 ± 0.046	0.647 ± 0.038	0.675 ± 0.048	0.557 ± 0.035	0.71 ± 0.027	0.669 ± 0.075	0.709 ± 0.062	0.683 ± 0.014	0.681 ± 0.053	0.602 ± 0.022	0.71 ± 0.031	0.723 ± 0.104	0.734 ± 0.097	0.657 ± 0.052	0.765 ± 0.067	0.695 ± 0.096
3.24	0.712 ± 0.063	0.717 ± 0.062	0.749 ± 0.05	0.665 ± 0.039	0.695 ± 0.05	0.572 ± 0.035	0.728 ± 0.026	0.683 ± 0.079	0.73 ± 0.066	0.699 ± 0.013	0.698 ± 0.054	0.614 ± 0.023	0.73 ± 0.036	0.742 ± 0.108	0.756 ± 0.099	0.676 ± 0.053	0.786 ± 0.069	0.71 ± 0.098
3.1	0.738 ± 0.065	0.74 ± 0.065	0.778 ± 0.054	0.689 ± 0.039	0.72 ± 0.052	0.594 ± 0.035	0.751 ± 0.024	0.703 ± 0.084	0.758 ± 0.071	0.722 ± 0.013	0.721 ± 0.055	0.631 ± 0.024	0.757 ± 0.04	0.767 ± 0.111	0.783 ± 0.103	0.702 ± 0.056	0.813 ± 0.071	0.732 ± 0.102
2.96	0.766 ± 0.068	0.767 ± 0.069	0.808 ± 0.058	0.715 ± 0.039	0.747 ± 0.054	0.617 ± 0.035	0.777 ± 0.024	0.725 ± 0.088	0.788 ± 0.076	0.748 ± 0.012	0.746 ± 0.055	0.652 ± 0.025	0.787 ± 0.045	0.795 ± 0.114	0.813 ± 0.106	0.73 ± 0.058	0.843 ± 0.073	0.756 ± 0.104
2.82	0.79 ± 0.069	0.791 ± 0.073	0.836 ± 0.061	0.739 ± 0.039	0.773 ± 0.056	0.639 ± 0.036	0.801 ± 0.024	0.746 ± 0.092	0.816 ± 0.081	0.772 ± 0.013	0.768 ± 0.056	0.673 ± 0.026	0.814 ± 0.049	0.822 ± 0.116	0.837 ± 0.107	0.756 ± 0.061	0.871 ± 0.074	0.778 ± 0.107
2.7	0.81 ± 0.07	0.812 ± 0.076	0.857 ± 0.064	0.76 ± 0.039	0.794 ± 0.058	0.657 ± 0.037	0.821 ± 0.024	0.762 ± 0.096	0.838 ± 0.084	0.793 ± 0.013	0.785 ± 0.056	0.69 ± 0.026	0.837 ± 0.052	0.844 ± 0.118	0.86 ± 0.111	0.777 ± 0.064	0.893 ± 0.074	0.796 ± 0.109
2.58	0.821 ± 0.071	0.825 ± 0.078	0.869 ± 0.065	0.772 ± 0.039	0.808 ± 0.058	0.669 ± 0.037	0.834 ± 0.025	0.773 ± 0.098	0.852 ± 0.087	0.807 ± 0.014	0.795 ± 0.055	0.702 ± 0.027	0.851 ± 0.054	0.859 ± 0.118	0.871 ± 0.111	0.79 ± 0.067	0.909 ± 0.076	0.807 ± 0.109
2.46	0.823 ± 0.071	0.829 ± 0.079	0.871 ± 0.065	0.777 ± 0.038	0.813 ± 0.059	0.674 ± 0.037	0.838 ± 0.027	0.776 ± 0.1	0.858 ± 0.089	0.812 ± 0.015	0.796 ± 0.054	0.707 ± 0.027	0.856 ± 0.055	0.865 ± 0.117	0.874 ± 0.111	0.795 ± 0.069	0.916 ± 0.078	0.81 ± 0.107
2.36	0.816 ± 0.07	0.825 ± 0.079	0.864 ± 0.064	0.773 ± 0.038	0.809 ± 0.059	0.671 ± 0.037	0.834 ± 0.029	0.771 ± 0.099	0.855 ± 0.091	0.809 ± 0.015	0.788 ± 0.052	0.705 ± 0.026	0.851 ± 0.055	0.861 ± 0.115	0.867 ± 0.109	0.791 ± 0.07	0.91 ± 0.076	0.804 ± 0.105
2.26	0.802 ± 0.068	0.813 ± 0.078	0.848 ± 0.062	0.762 ± 0.037	0.797 ± 0.058	0.661 ± 0.036	0.821 ± 0.031	0.758 ± 0.098	0.84 ± 0.089	0.798 ± 0.016	0.773 ± 0.05	0.695 ± 0.025	0.837 ± 0.054	0.849 ± 0.112	0.851 ± 0.107	0.779 ± 0.071	0.896 ± 0.073	0.79 ± 0.101
2.16	0.78 ± 0.066	0.793 ± 0.076	0.824 ± 0.06	0.744 ± 0.037	0.778 ± 0.057	0.645 ± 0.035	0.801 ± 0.032	0.74 ± 0.096	0.819 ± 0.087	0.779 ± 0.016	0.751 ± 0.048	0.679 ± 0.024	0.815 ± 0.052	0.829 ± 0.109	0.827 ± 0.103	0.759 ± 0.07	0.875 ± 0.072	0.769 ± 0.096
2.06	0.754 ± 0.064	0.768 ± 0.074	0.795 ± 0.057	0.72 ± 0.036	0.753 ± 0.055	0.623 ± 0.034	0.776 ± 0.033	0.716 ± 0.093	0.792 ± 0.085	0.755 ± 0.016	0.725 ± 0.046	0.658 ± 0.023	0.787 ± 0.051	0.802 ± 0.106	0.798 ± 0.098	0.733 ± 0.069	0.847 ± 0.07	0.742 ± 0.091
1.968	0.723 ± 0.062	0.738 ± 0.071	0.762 ± 0.054	0.692 ± 0.036	0.725 ± 0.052	0.599 ± 0.032	0.745 ± 0.033	0.688 ± 0.089	0.761 ± 0.083	0.725 ± 0.015	0.695 ± 0.043	0.632 ± 0.021	0.755 ± 0.049	0.771 ± 0.102	0.765 ± 0.093	0.704 ± 0.067	0.814 ± 0.067	0.712 ± 0.085
1.882	0.691 ± 0.059	0.706 ± 0.067	0.727 ± 0.052	0.661 ± 0.035	0.693 ± 0.05	0.572 ± 0.031	0.712 ± 0.032	0.657 ± 0.085	0.727 ± 0.08	0.693 ± 0.015	0.663 ± 0.041	0.603 ± 0.02	0.72 ± 0.046	0.736 ± 0.099	0.729 ± 0.088	0.672 ± 0.064	0.778 ± 0.064	0.68 ± 0.079
1.798	0.657 ± 0.056	0.672 ± 0.064	0.691 ± 0.049	0.629 ± 0.034	0.66 ± 0.047	0.544 ± 0.029	0.677 ± 0.031	0.625 ± 0.081	0.691 ± 0.076	0.659 ± 0.014	0.63 ± 0.039	0.572 ± 0.019	0.683 ± 0.045	0.699 ± 0.096	0.692 ± 0.082	0.638 ± 0.06	0.739 ± 0.061	0.645 ± 0.073
1.718	0.624 ± 0.053	0.636 ± 0.06	0.655 ± 0.046	0.595 ± 0.034	0.626 ± 0.044	0.515 ± 0.027	0.64 ± 0.029	0.592 ± 0.076	0.656 ± 0.073	0.623 ± 0.014	0.597 ± 0.037	0.54 ± 0.018	0.646 ± 0.042	0.66 ± 0.093	0.655 ± 0.076	0.604 ± 0.057	0.7 ± 0.057	0.611 ± 0.068
1.644	0.59 ± 0.05	0.601 ± 0.057	0.619 ± 0.045	0.561 ± 0.033	0.592 ± 0.042	0.487 ± 0.025	0.604 ± 0.026	0.559 ± 0.071	0.62 ± 0.069	0.588 ± 0.013	0.565 ± 0.034	0.509 ± 0.018	0.61 ± 0.04	0.622 ± 0.089	0.618 ± 0.071	0.57 ± 0.053	0.659 ± 0.054	0.577 ± 0.063
1.57	0.557 ± 0.047	0.566 ± 0.053	0.584 ± 0.042	0.528 ± 0.031	0.558 ± 0.039	0.46 ± 0.023	0.568 ± 0.024	0.527 ± 0.067	0.585 ± 0.066	0.553 ± 0.013	0.532 ± 0.032	0.477 ± 0.017	0.574 ± 0.038	0.584 ± 0.086	0.581 ± 0.065	0.537 ± 0.049	0.62 ± 0.05	0.542 ± 0.059
1.502	0.525 ± 0.044	0.532 ± 0.05	0.55 ± 0.041	0.496 ± 0.03	0.525 ± 0.037	0.434 ± 0.022	0.534 ± 0.021	0.494 ± 0.062	0.551 ± 0.063	0.519 ± 0.012	0.501 ± 0.03	0.446 ± 0.016	0.54 ± 0.036	0.547 ± 0.082	0.546 ± 0.06	0.505 ± 0.046	0.581 ± 0.047	0.51 ± 0.055
1.434	0.494 ± 0.041	0.499 ± 0.047	0.518 ± 0.039	0.464 ± 0.029	0.493 ± 0.034	0.408 ± 0.02	0.501 ± 0.019	0.464 ± 0.058	0.519 ± 0.06	0.486 ± 0.012	0.472 ± 0.028	0.417 ± 0.016	0.508 ± 0.035	0.512 ± 0.079	0.512 ± 0.055	0.475 ± 0.042	0.544 ± 0.044	0.478 ± 0.051
1.372	0.464 ± 0.038	0.467 ± 0.044	0.486 ± 0.038	0.435 ± 0.027	0.462 ± 0.032	0.384 ± 0.019	0.469 ± 0.017	0.434 ± 0.054	0.488 ± 0.057	0.455 ± 0.012	0.443 ± 0.026	0.39 ± 0.015	0.477 ± 0.033	0.478 ± 0.075	0.48 ± 0.051	0.446 ± 0.039	0.508 ± 0.041	0.448 ± 0.048
1.312	0.436 ± 0.035	0.438 ± 0.041	0.457 ± 0.036	0.407 ± 0.025	0.434 ± 0.03	0.361 ± 0.018	0.44 ± 0.015	0.406 ± 0.05	0.459 ± 0.054	0.427 ± 0.011	0.416 ± 0.024	0.364 ± 0.015	0.448 ± 0.031	0.447 ± 0.071	0.449 ± 0.048	0.419 ± 0.036	0.474 ± 0.038	0.42 ± 0.045
1.254	0.409 ± 0.032	0.41 ± 0.039	0.429 ± 0.035	0.381 ± 0.023	0.407 ± 0.028	0.34 ± 0.016	0.413 ± 0.014	0.38 ± 0.046	0.432 ± 0.051	0.4 ± 0.011	0.39 ± 0.023	0.341 ± 0.014	0.421 ± 0.03	0.418 ± 0.067	0.421 ± 0.044	0.394 ± 0.033	0.443 ± 0.036	0.394 ± 0.043
1.198	0.384 ± 0.03	0.385 ± 0.037	0.403 ± 0.034	0.357 ± 0.022	0.382 ± 0.027	0.32 ± 0.016	0.388 ± 0.014	0.356 ± 0.044	0.407 ± 0.049	0.376 ± 0.011	0.366 ± 0.021	0.32 ± 0.013	0.396 ± 0.028	0.392 ± 0.063	0.394 ± 0.041	0.371 ± 0.031	0.414 ± 0.034	0.37 ± 0.041
1.144	0.361 ± 0.028	0.362 ± 0.035	0.378 ± 0.032	0.336 ± 0.02	0.36 ± 0.026	0.303 ± 0.015	0.366 ± 0.014	0.335 ± 0.041	0.384 ± 0.047	0.354 ± 0.011	0.344 ± 0.019	0.301 ± 0.013	0.373 ± 0.027	0.368 ± 0.059	0.37 ± 0.039	0.349 ± 0.029	0.388 ± 0.031	0.348 ± 0.039
1.094	0.34 ± 0.026	0.341 ± 0.033	0.356 ± 0.031	0.316 ± 0.018	0.34 ± 0.025	0.285 ± 0.014	0.345 ± 0.014	0.315 ± 0.038	0.363 ± 0.045	0.335 ± 0.01	0.324 ± 0.018	0.284 ± 0.012	0.352 ± 0.026	0.347 ± 0.056	0.347 ± 0.038	0.33 ± 0.027	0.364 ± 0.029	0.329 ± 0.038
1.046	0.32 ± 0.025	0.323 ± 0.032	0.336 ± 0.029	0.299 ± 0.017	0.322 ± 0.024	0.271 ± 0.013	0.328 ± 0.015	0.297 ± 0.036	0.344 ± 0.043	0.318 ± 0.01	0.305 ± 0.016	0.269 ± 0.011	0.333 ± 0.025	0.328 ± 0.053	0.327 ± 0.036	0.312 ± 0.026	0.343 ± 0.028	0.311 ± 0.037
1	0.302 ± 0.023	0.306 ± 0.03	0.317 ± 0.027	0.283 ± 0.016	0.306 ± 0.023	0.257 ± 0.013	0.311 ± 0.016	0.281 ± 0.035	0.327 ± 0.042	0.303 ± 0.01	0.288 ± 0.015	0.256 ± 0.011	0.315 ± 0.023	0.312 ± 0.05	0.309 ± 0.035	0.297 ± 0.024	0.324 ± 0.027	0.295 ± 0.036
0.956	0.286 ± 0.022	0.291 ± 0.029	0.301 ± 0.026	0.27 ± 0.015	0.291 ± 0.022	0.244 ± 0.012	0.296 ± 0.017	0.267 ± 0.033	0.312 ± 0.041	0.289 ± 0.009	0.273 ± 0.014	0.244 ± 0.01	0.299 ± 0.022	0.296 ± 0.047	0.292 ± 0.033	0.282 ± 0.023	0.308 ± 0.025	0.28 ± 0.034
0.914	0.271 ± 0.021	0.277 ± 0.028	0.285 ± 0.024	0.257 ± 0.014	0.278 ± 0.022	0.232 ± 0.012	0.283 ± 0.017	0.254 ± 0.031	0.297 ± 0.039	0.276 ± 0.009	0.259 ± 0.013	0.233 ± 0.009	0.285 ± 0.022	0.283 ± 0.044	0.277 ± 0.032	0.268 ± 0.022	0.292 ± 0.024	0.266 ± 0.033
0.874	0.257 ± 0.02	0.265 ± 0.027	0.271 ± 0.022	0.246 ± 0.013	0.266 ± 0.021	0.222 ± 0.011	0.27 ± 0.017	0.242 ± 0.03	0.284 ± 0.038	0.264 ± 0.009	0.246 ± 0.012	0.223 ± 0.009	0.271 ± 0.021	0.27 ± 0.042	0.263 ± 0.031	0.256 ± 0.022	0.278 ± 0.023	0.253 ± 0.032
0.834	0.245 ± 0.019	0.253 ± 0.026	0.257 ± 0.021	0.235 ± 0.012	0.254 ± 0.02	0.212 ± 0.011	0.257 ± 0.017	0.231 ± 0.029	0.271 ± 0.037	0.252 ± 0.008	0.234 ± 0.011	0.213 ± 0.008	0.257 ± 0.02	0.258 ± 0.04	0.25 ± 0.029	0.244 ± 0.021	0.265 ± 0.022	0.241 ± 0.03
0.798	0.233 ± 0.018	0.242 ± 0.024	0.244 ± 0.02	0.224 ± 0.012	0.243 ± 0.019	0.202 ± 0.01	0.245 ± 0.017	0.219 ± 0.027	0.258 ± 0.036	0.241 ± 0.008	0.222 ± 0.01	0.203 ± 0.008	0.244 ± 0.019	0.246 ± 0.038	0.237 ± 0.028	0.232 ± 0.02	0.252 ± 0.021	0.229 ± 0.029
0.762	0.22 ± 0.017	0.23 ± 0.023	0.231 ± 0.018	0.213 ± 0.011	0.231 ± 0.018	0.192 ± 0.01	0.233 ± 0.016	0.208 ± 0.026	0.246 ± 0.034	0.229 ± 0.007	0.211 ± 0.009	0.193 ± 0.007	0.232 ± 0.017	0.233 ± 0.036	0.224 ± 0.026	0.22 ± 0.019	0.239 ± 0.019	0.216 ± 0.027
0.73	0.208 ± 0.016	0.218 ± 0.021	0.218 ± 0.017	0.201 ± 0.011	0.219 ± 0.017	0.182 ± 0.009	0.22 ± 0.015	0.196 ± 0.024	0.233 ± 0.032	0.216 ± 0.007	0.199 ± 0.008	0.182 ± 0.007	0.219 ± 0.017	0.221 ± 0.034	0.211 ± 0.024	0.208 ± 0.018	0.226 ± 0.018	0.204 ± 0.025
0.696	0.196 ± 0.015	0.205 ± 0.02	0.205 ± 0.016	0.189 ± 0.01	0.206 ± 0.016	0.172 ± 0.009	0.206 ± 0.014	0.185 ± 0.022	0.219 ± 0.03	0.203 ± 0.006	0.187 ± 0.007	0.171 ± 0.006	0.205 ± 0.016	0.208 ± 0.032	0.199 ± 0.022	0.195 ± 0.017	0.213 ± 0.017	0.19 ± 0.023
0.666	0.184 ± 0.013	0.191 ± 0.018	0.192 ± 0.015	0.177 ± 0.009	0.193 ± 0.014	0.162 ± 0.008	0.192 ± 0.012	0.173 ± 0.021	0.205 ± 0.029	0.189 ± 0.005	0.174 ± 0.006	0.159 ± 0.006	0.191 ± 0.015	0.194 ± 0.03	0.185 ± 0.02	0.182 ± 0.016	0.199 ± 0.015	0.177 ± 0.021
0.636	0.171 ± 0.011	0.178 ± 0.016	0.178 ± 0.013	0.164 ± 0.008	0.179 ± 0.013	0.151 ± 0.007	0.178 ± 0.01	0.16 ± 0.019	0.19 ± 0.026	0.174 ± 0.005	0.161 ± 0.005	0.146 ± 0.006	0.177 ± 0.014	0.179 ± 0.027	0.172 ± 0.017	0.169 ± 0.015	0.184 ± 0.014	0.162 ± 0.019
0.608	0.157 ± 0.01	0.163 ± 0.015	0.164 ± 0.012	0.15 ± 0.007	0.165 ± 0.011	0.14 ± 0.006	0.162 ± 0.007	0.146 ± 0.017	0.175 ± 0.024	0.159 ± 0.004	0.148 ± 0.004	0.133 ± 0.005	0.162 ± 0.012	0.164 ± 0.025	0.157 ± 0.014	0.155 ± 0.014	0.169 ± 0.012	0.147 ± 0.016
0.582	0.144 ± 0.009	0.148 ± 0.013	0.149 ± 0.011	0.136 ± 0.006	0.149 ± 0.009	0.128 ± 0.006	0.146 ± 0.005	0.133 ± 0.015	0.159 ± 0.021	0.143 ± 0.004	0.135 ± 0.003	0.119 ± 0.005	0.147 ± 0.011	0.148 ± 0.023	0.143 ± 0.012	0.14 ± 0.013	0.153 ± 0.011	0.132 ± 0.014
0.556	0.13 ± 0.007	0.133 ± 0.011	0.134 ± 0.01	0.122 ± 0.006	0.134 ± 0.008	0.116 ± 0.005	0.131 ± 0.004	0.119 ± 0.013	0.143 ± 0.019	0.127 ± 0.004	0.121 ± 0.002	0.105 ± 0.005	0.132 ± 0.01	0.132 ± 0.02	0.128 ± 0.009	0.125 ± 0.012	0.137 ± 0.01	0.117 ± 0.012
0.532	0.116 ± 0.006	0.117 ± 0.009	0.119 ± 0.009	0.107 ± 0.005	0.118 ± 0.006	0.105 ± 0.004	0.115 ± 0.004	0.104 ± 0.011	0.126 ± 0.016	0.111 ± 0.004	0.107 ± 0.001	0.092 ± 0.004	0.116 ± 0.009	0.116 ± 0.018	0.114 ± 0.007	0.11 ± 0.01	0.121 ± 0.008	0.102 ± 0.01
0.508	0.102 ± 0.004	0.102 ± 0.007	0.105 ± 0.008	0.093 ± 0.004	0.102 ± 0.005	0.093 ± 0.004	0.099 ± 0.004	0.091 ± 0.01	0.11 ± 0.014	0.095 ± 0.004	0.094 ± 0	0.078 ± 0.004	0.101 ± 0.007	0.1 ± 0.015	0.099 ± 0.005	0.096 ± 0.009	0.105 ± 0.007	0.088 ± 0.009
0.486	0.089 ± 0.004	0.086 ± 0.006	0.09 ± 0.008	0.079 ± 0.004	0.087 ± 0.004	0.081 ± 0.003	0.084 ± 0.006	0.077 ± 0.009	0.094 ± 0.012	0.08 ± 0.004	0.08 ± 0.001	0.065 ± 0.004	0.087 ± 0.006	0.084 ± 0.013	0.085 ± 0.003	0.082 ± 0.008	0.089 ± 0.006	0.074 ± 0.009
0.464	0.076 ± 0.003	0.072 ± 0.004	0.076 ± 0.007	0.065 ± 0.003	0.073 ± 0.004	0.07 ± 0.002	0.07 ± 0.007	0.064 ± 0.008	0.079 ± 0.01	0.065 ± 0.004	0.067 ± 0.001	0.053 ± 0.003	0.073 ± 0.005	0.069 ± 0.01	0.072 ± 0.002	0.068 ± 0.007	0.075 ± 0.006	0.061 ± 0.008
0.444	0.063 ± 0.003	0.059 ± 0.003	0.063 ± 0.006	0.053 ± 0.003	0.059 ± 0.003	0.059 ± 0.002	0.057 ± 0.007	0.052 ± 0.007	0.065 ± 0.008	0.052 ± 0.004	0.055 ± 0.002	0.042 ± 0.003	0.059 ± 0.004	0.056 ± 0.008	0.059 ± 0.003	0.056 ± 0.005	0.061 ± 0.005	0.049 ± 0.007
0.424	0.052 ± 0.003	0.046 ± 0.003	0.051 ± 0.005	0.042 ± 0.003	0.047 ± 0.003	0.048 ± 0.002	0.045 ± 0.008	0.042 ± 0.006	0.052 ± 0.006	0.04 ± 0.004	0.044 ± 0.002	0.032 ± 0.003	0.047 ± 0.003	0.043 ± 0.006	0.048 ± 0.003	0.044 ± 0.004	0.048 ± 0.005	0.038 ± 0.007
0.406	0.041 ± 0.003	0.036 ± 0.002	0.04 ± 0.005	0.032 ± 0.002	0.036 ± 0.003	0.039 ± 0.001	0.035 ± 0.008	0.032 ± 0.006	0.04 ± 0.004	0.03 ± 0.004	0.035 ± 0.002	0.024 ± 0.002	0.037 ± 0.002	0.033 ± 0.005	0.037 ± 0.004	0.034 ± 0.003	0.037 ± 0.004	0.029 ± 0.007
0.388	0.032 ± 0.003	0.026 ± 0.002	0.031 ± 0.004	0.023 ± 0.002	0.027 ± 0.003	0.031 ± 0.001	0.026 ± 0.007	0.024 ± 0.005	0.03 ± 0.003	0.022 ± 0.003	0.026 ± 0.002	0.017 ± 0.002	0.027 ± 0.002	0.024 ± 0.003	0.028 ± 0.004	0.025 ± 0.003	0.028 ± 0.004	0.021 ± 0.006
0.37	0.024 ± 0.003	0.019 ± 0.002	0.022 ± 0.003	0.016 ± 0.002	0.019 ± 0.003	0.023 ± 0.001	0.019 ± 0.007	0.017 ± 0.004	0.022 ± 0.002	0.015 ± 0.003	0.019 ± 0.002	0.011 ± 0.001	0.02 ± 0.001	0.016 ± 0.002	0.021 ± 0.004	0.018 ± 0.002	0.02 ± 0.003	0.015 ± 0.005
0.354	0.017 ± 0.002	0.012 ± 0.002	0.016 ± 0.003	0.011 ± 0.002	0.013 ± 0.002	0.017 ± 0.001	0.013 ± 0.006	0.011 ± 0.004	0.015 ± 0.002	0.009 ± 0.002	0.013 ± 0.002	0.007 ± 0.001	0.013 ± 0.001	0.01 ± 0.001	0.015 ± 0.003	0.012 ± 0.001	0.013 ± 0.003	0.01 ± 0.004
0.338	0.012 ± 0.002	0.008 ± 0.001	0.01 ± 0.002	0.007 ± 0.001	0.008 ± 0.002	0.012 ± 0.001	0.009 ± 0.005	0.007 ± 0.003	0.009 ± 0.001	0.005 ± 0.002	0.008 ± 0.001	0.004 ± 0.001	0.008 ± 0	0.006 ± 0.001	0.01 ± 0.003	0.007 ± 0.001	0.008 ± 0.002	0.006 ± 0.003
0.324	0.007 ± 0.002	0.004 ± 0.001	0.006 ± 0.001	0.004 ± 0.001	0.005 ± 0.001	0.008 ± 0.001	0.005 ± 0.003	0.004 ± 0.002	0.005 ± 0.001	0.003 ± 0.001	0.005 ± 0.001	0.002 ± 0	0.005 ± 0	0.003 ± 0	0.006 ± 0.002	0.004 ± 0	0.005 ± 0.002	0.004 ± 0.002
0.31	0.004 ± 0.001	0.002 ± 0.001	0.003 ± 0.001	0.002 ± 0.001	0.002 ± 0.001	0.005 ± 0	0.003 ± 0.002	0.002 ± 0.001	0.003 ± 0.001	0.001 ± 0.001	0.003 ± 0.001	0.001 ± 0	0.002 ± 0	0.002 ± 0	0.004 ± 0.001	0.002 ± 0	0.002 ± 0.001	0.002 ± 0.001
0.296	0.002 ± 0.001	0.001 ± 0	0.001 ± 0.001	0.001 ± 0	0.001 ± 0	0.002 ± 0	0.002 ± 0.001	0.001 ± 0.001	0.001 ± 0	0 ± 0	0.001 ± 0	0 ± 0	0.001 ± 0	0.001 ± 0	0.002 ± 0.001	0.001 ± 0	0.001 ± 0.001	0.001 ± 0.001
0.282	0.001 ± 0	0 ± 0	0.001 ± 0	0 ± 0	0 ± 0	0.001 ± 0	0.001 ± 0.001	0 ± 0	0 ± 0	0 ± 0	0 ± 0	0 ± 0	0 ± 0	0 ± 0	0.001 ± 0	0 ± 0	0 ± 0	0.001 ± 0
0.27	0 ± 0	0 ± 0	0 ± 0	0 ± 0	0 ± 0	0 ± 0	0 ± 0	0 ± 0	0 ± 0	0 ± 0	0 ± 0	0 ± 0	0 ± 0	0 ± 0	0 ± 0	0 ± 0	0 ± 0	0 ± 0
0.258	0 ± 0	0 ± 0	0 ± 0	0 ± 0	0 ± 0	0 ± 0	0 ± 0	0 ± 0	0 ± 0	0 ± 0	0 ± 0	0 ± 0	0 ± 0	0 ± 0	0 ± 0	0 ± 0	0 ± 0	0 ± 0
0.246	0 ± 0	0 ± 0	0 ± 0	0 ± 0	0 ± 0	0 ± 0	0 ± 0	0 ± 0	0 ± 0	0 ± 0	0 ± 0	0 ± 0	0 ± 0	0 ± 0	0 ± 0	0 ± 0	0 ± 0	0 ± 0
0.236	0 ± 0	0 ± 0	0 ± 0	0 ± 0	0 ± 0	0 ± 0	0 ± 0	0 ± 0	0 ± 0	0 ± 0	0 ± 0	0 ± 0	0 ± 0	0 ± 0	0 ± 0	0 ± 0	0 ± 0	0 ± 0
0.226	0 ± 0	0 ± 0	0 ± 0	0 ± 0	0 ± 0	0 ± 0	0 ± 0	0 ± 0	0 ± 0	0 ± 0	0 ± 0	0 ± 0	0 ± 0	0 ± 0	0 ± 0	0 ± 0	0 ± 0	0 ± 0
0.216	0 ± 0	0 ± 0	0 ± 0	0 ± 0	0 ± 0	0 ± 0	0 ± 0	0 ± 0	0 ± 0	0 ± 0	0 ± 0	0 ± 0	0 ± 0	0 ± 0	0 ± 0	0 ± 0	0 ± 0	0 ± 0
0.206	0 ± 0	0 ± 0	0 ± 0	0 ± 0	0 ± 0	0 ± 0	0 ± 0	0 ± 0	0 ± 0	0 ± 0	0 ± 0	0 ± 0	0 ± 0	0 ± 0	0 ± 0	0 ± 0	0 ± 0	0 ± 0
0.1968	0 ± 0	0 ± 0	0 ± 0	0 ± 0	0 ± 0	0 ± 0	0 ± 0	0 ± 0	0 ± 0	0 ± 0	0 ± 0	0 ± 0	0 ± 0	0 ± 0	0 ± 0	0 ± 0	0 ± 0	0 ± 0
0.1882	0 ± 0	0 ± 0	0 ± 0	0 ± 0	0 ± 0	0 ± 0	0 ± 0	0 ± 0	0 ± 0	0 ± 0	0 ± 0	0 ± 0	0 ± 0	0 ± 0	0 ± 0	0 ± 0	0 ± 0	0 ± 0
0.1798	0 ± 0	0 ± 0	0 ± 0	0 ± 0	0 ± 0	0 ± 0	0 ± 0	0 ± 0	0 ± 0	0 ± 0	0 ± 0	0 ± 0	0 ± 0	0 ± 0	0 ± 0	0 ± 0	0 ± 0	0 ± 0
0.172	0 ± 0	0 ± 0	0 ± 0	0 ± 0	0 ± 0	0 ± 0	0 ± 0	0 ± 0	0 ± 0	0 ± 0	0 ± 0	0 ± 0	0 ± 0	0 ± 0	0 ± 0	0 ± 0	0 ± 0	0 ± 0
0.1644	0 ± 0	0 ± 0	0 ± 0	0 ± 0	0 ± 0	0 ± 0	0 ± 0	0 ± 0	0 ± 0	0 ± 0	0 ± 0	0 ± 0	0 ± 0	0 ± 0	0 ± 0	0 ± 0	0 ± 0	0 ± 0
0.157	0 ± 0	0 ± 0	0 ± 0	0 ± 0	0 ± 0	0 ± 0	0 ± 0	0 ± 0	0 ± 0	0 ± 0	0 ± 0	0 ± 0	0 ± 0	0 ± 0	0 ± 0	0 ± 0	0 ± 0	0 ± 0
0.1502	0 ± 0	0 ± 0	0 ± 0	0 ± 0	0 ± 0	0 ± 0	0 ± 0	0 ± 0	0 ± 0	0 ± 0	0 ± 0	0 ± 0	0 ± 0	0 ± 0	0 ± 0	0 ± 0	0 ± 0	0 ± 0
0.1436	0 ± 0	0 ± 0	0 ± 0	0 ± 0	0 ± 0	0 ± 0	0 ± 0	0 ± 0	0 ± 0	0 ± 0	0 ± 0	0 ± 0	0 ± 0	0 ± 0	0 ± 0	0 ± 0	0 ± 0	0 ± 0
0.1372	0 ± 0	0 ± 0	0 ± 0	0 ± 0	0 ± 0	0 ± 0	0 ± 0	0 ± 0	0 ± 0	0 ± 0	0 ± 0	0 ± 0	0 ± 0	0 ± 0	0 ± 0	0 ± 0	0 ± 0	0 ± 0
0.1312	0 ± 0	0 ± 0	0 ± 0	0 ± 0	0 ± 0	0 ± 0	0 ± 0	0 ± 0	0 ± 0	0 ± 0	0 ± 0	0 ± 0	0 ± 0	0 ± 0	0 ± 0	0 ± 0	0 ± 0	0 ± 0
0.1254	0 ± 0	0 ± 0	0 ± 0	0 ± 0	0 ± 0	0 ± 0	0 ± 0	0 ± 0	0 ± 0	0 ± 0	0 ± 0	0 ± 0	0 ± 0	0 ± 0	0 ± 0	0 ± 0	0 ± 0	0 ± 0
0.1198	0 ± 0	0 ± 0	0 ± 0	0 ± 0	0 ± 0	0 ± 0	0 ± 0	0 ± 0	0 ± 0	0 ± 0	0 ± 0	0 ± 0	0 ± 0	0 ± 0	0 ± 0	0 ± 0	0 ± 0	0 ± 0
0.1146	0 ± 0	0 ± 0	0 ± 0	0 ± 0	0 ± 0	0 ± 0	0 ± 0	0 ± 0	0 ± 0	0 ± 0	0 ± 0	0 ± 0	0 ± 0	0 ± 0	0 ± 0	0 ± 0	0 ± 0	0 ± 0
0.1094	0 ± 0	0 ± 0	0 ± 0	0 ± 0	0 ± 0	0 ± 0	0 ± 0	0 ± 0	0 ± 0	0 ± 0	0 ± 0	0 ± 0	0 ± 0	0 ± 0	0 ± 0	0 ± 0	0 ± 0	0 ± 0
0.1046	0 ± 0	0 ± 0	0 ± 0	0 ± 0	0 ± 0	0 ± 0	0 ± 0	0 ± 0	0 ± 0	0 ± 0	0 ± 0	0 ± 0	0 ± 0	0 ± 0	0 ± 0	0 ± 0	0 ± 0	0 ± 0
0.1	0 ± 0	0 ± 0	0 ± 0	0 ± 0	0 ± 0	0 ± 0	0 ± 0	0 ± 0	0 ± 0	0 ± 0	0 ± 0	0 ± 0	0 ± 0	0 ± 0	0 ± 0	0 ± 0	0 ± 0	0 ± 0
