# Supplementary material for: Fiddler crab bioturbation determines consistent changes in bacterial communities across contrasting environmental conditions
Source: Sci Rep. 2019 Mar 6;9:3749. doi: 10.1038/s41598-019-40315-0 (PMC6403291; doi:10.1038/s41598-019-40315-0)
Supplement: Supplementary file 3 — Supplementary Dataset S3 [file 41598_2019_40315_MOESM3_ESM.xlsx]

## Sheet: Thuwal
THUWAL
Phylum	Class	Order	Family	Genus	LDA score	Section	p
Acidobacteria	Acidobacteria_6	BPC015			6.37925	Bulk	0.0411695
Acidobacteria	BPC102	B110			7.43189	Bulk	0.0395059
Acidobacteria	Solibacteres	Solibacterales	PAUC26f		7.40503	Bulk	0.00459552
Acidobacteria	Solibacteres	Solibacterales			6.17271	Bulk	0.00391243
Acidobacteria	Solibacteres				7.42975	Bulk	0.00349488
Acidobacteria	Sva0725	Sva0725			8.09903	Bulk	0.0194843
Actinobacteria	Acidimicrobiia	Acidimicrobiales	koll13		6.71069	Bulk	0.00174063
Bacteroidetes	Rhodothermi	Rhodothermales	Balneolaceae	KSA1	7.94717	Bulk	0.0338112
Bacteroidetes	Rhodothermi	Rhodothermales	Balneolaceae		8.00787	Bulk	0.0228215
Bacteroidetes	Rhodothermi	Rhodothermales			8.17029	Bulk	0.0197195
BRC1					6.32688	Bulk	0.011047
Caldithrix	KSB1	Ucn15732			7.00603	Bulk	0.0271821
Chloroflexi	Anaerolineae	SBR1031	SJA_101		6.78124	Bulk	0.00549549
Chloroflexi	SAR202				7.43542	Bulk	0.00394259
Cyanobacteria	Oscillatoriophycideae	Chroococcales	Cyanobacteriaceae		7.59197	Bulk	9.05072e-05
Cyanobacteria	Oscillatoriophycideae	Chroococcales			6.38023	Bulk	0.008332
Cyanobacteria	Synechococcophycideae	Pseudanabaenales	Pseudanabaenaceae	Halomicronema	7.99398	Bulk	0.00171504
Cyanobacteria	Synechococcophycideae	Pseudanabaenales	Pseudanabaenaceae		7.8298	Bulk	0.00220274
Cyanobacteria	Synechococcophycideae	Pseudanabaenales			8.22063	Bulk	0.00202055
Firmicutes	Clostridia	Halanaerobiales			7.3602	Bulk	0.00635548
Gemmatimonadetes	Gemm_2				7.63488	Bulk	0.0136869
Nitrospirae	Nitrospira	Nitrospirales	Thermodesulfovibrionaceae	BD2_6	6.5929	Bulk	0.0382564
NKB19					6.22487	Bulk	0.00166007
Planctomycetes	OM190	CL500_15			6.04268	Bulk	0.00652792
Planctomycetes	Planctomycetia	Pirellulales	Pirellulaceae		6.5268	Bulk	0.00236615
Planctomycetes	Planctomycetia	Planctomycetales	Planctomycetaceae	Planctomyces	6.42518	Bulk	0.00139019
Planctomycetes	Planctomycetia				6.77998	Bulk	0.000447579
Proteobacteria	Alphaproteobacteria	Kordiimonadales	Kordiimonadaceae		6.72231	Bulk	0.00238231
Proteobacteria	Deltaproteobacteria	Desulfarculales	Desulfarculaceae		7.46655	Bulk	0.0394511
Proteobacteria	Deltaproteobacteria	Desulfobacterales	Nitrospinaceae	Nitrospina	6.46239	Bulk	0.0396656
Proteobacteria	Deltaproteobacteria	NB1_j	NB1_i		6.15444	Bulk	0.00467327
Proteobacteria	Gammaproteobacteria	Alteromonadales	Alteromonadaceae	Marinobacter	7.07073	Bulk	0.000253604
Proteobacteria	Gammaproteobacteria	Chromatiales			7.55897	Bulk	0.00209865
Proteobacteria	Gammaproteobacteria	Thiotrichales	Piscirickettsiaceae	Methylophaga	6.0717	Bulk	0.00127096
Acidobacteria	BPC102	MVS_40			5.48941	Hole	0.00456273
Acidobacteria	Chloracidobacteria	RB41	Ellin6075		5.40201	Hole	0.0289355
Acidobacteria	Holophagae	Holophagales			7.82047	Hole	0.0111476
Acidobacteria	RB25				6.19721	Hole	0.00133357
Actinobacteria	Acidimicrobiia	Acidimicrobiales	C111		7.30304	Hole	0.000366154
Actinobacteria	Acidimicrobiia	Acidimicrobiales			7.30588	Hole	0.00161989
Actinobacteria	Acidimicrobiia				7.63927	Hole	0.00146574
Actinobacteria	Nitriliruptoria	Nitriliruptorales	Nitriliruptoraceae		7.15778	Hole	0.000150613
Actinobacteria	OPB41				6.0724	Hole	0.00357741
Actinobacteria					7.77334	Hole	0.00480131
Bacteroidetes	Bacteroidia	Bacteroidales	Marinilabiaceae		6.59651	Hole	0.00403892
Bacteroidetes	Bacteroidia	Bacteroidales	SB_1		8.10305	Hole	0.000303927
Bacteroidetes	Bacteroidia	Bacteroidales			7.83928	Hole	0.00150102
Bacteroidetes	Bacteroidia				8.30059	Hole	0.000875701
Bacteroidetes	BME43				5.95204	Hole	0.048845
Bacteroidetes	Cytophagia	Cytophagales	Cyclobacteriaceae		5.87123	Hole	0.0133539
Bacteroidetes	Cytophagia	Cytophagales	Cytophagaceae	Sporocytophaga	5.58697	Hole	0.00695243
Bacteroidetes	Cytophagia	Cytophagales	Flammeovirgaceae	Fulvivirga	6.69624	Hole	0.000559142
Bacteroidetes	Cytophagia	Cytophagales	Flammeovirgaceae	Roseivirga	6.48925	Hole	0.00803306
Bacteroidetes	Cytophagia	Cytophagales	Flammeovirgaceae		8.21514	Hole	0.000745011
Bacteroidetes	Cytophagia	Cytophagales			8.23879	Hole	0.000810484
Bacteroidetes	Flavobacteriia	Flavobacteriales	Cryomorphaceae	Cryomorpha	7.11106	Hole	0.000600723
Bacteroidetes	Flavobacteriia	Flavobacteriales	Cryomorphaceae	Fluviicola	5.83449	Hole	0.000202934
Bacteroidetes	Flavobacteriia	Flavobacteriales	Cryomorphaceae	Owenweeksia	6.58387	Hole	0.00260396
Bacteroidetes	Flavobacteriia	Flavobacteriales	Flavobacteriaceae	Gramella	5.94925	Hole	0.0490897
Bacteroidetes	Flavobacteriia	Flavobacteriales	Flavobacteriaceae	Muricauda	6.35352	Hole	0.00100116
Bacteroidetes	Flavobacteriia	Flavobacteriales	Flavobacteriaceae	Robiginitalea	7.84847	Hole	0.000293616
Bacteroidetes	Flavobacteriia	Flavobacteriales	Flavobacteriaceae		8.06265	Hole	0.0021772
Bacteroidetes	Flavobacteriia	Flavobacteriales			7.04798	Hole	0.000563806
Bacteroidetes	Flavobacteriia				8.33846	Hole	0.00199849
Bacteroidetes	Rhodothermi	Rhodothermales	Balneolaceae	Balneola	7.24283	Hole	0.00224615
Bacteroidetes	Rhodothermi	Rhodothermales	Rhodothermaceae	Rubricoccus	5.7131	Hole	0.00724613
Bacteroidetes	Rhodothermi	Rhodothermales	Rhodothermaceae	Salisaeta	7.1574	Hole	0.00264583
Bacteroidetes	Rhodothermi	Rhodothermales	Rhodothermaceae		7.40338	Hole	0.00706903
Bacteroidetes	Saprospirae	Saprospirales	Chitinophagaceae		5.95218	Hole	0.00129463
Bacteroidetes	Saprospirae	Saprospirales	Saprospiraceae		8.23	Hole	0.000734925
Bacteroidetes	Sphingobacteriia				5.00935	Hole	0.0482203
BRC1	NPL_UPA2				6.29052	Hole	0.0164407
Caldithrix	Caldithrixae	Caldithrixales	Caldithrixaceae		5.55269	Hole	0.0307971
Chlorobi	Ignavibacteria	Ignavibacteriales			6.76095	Hole	0.000165406
Chlorobi	OPB56				5.9474	Hole	0.00373857
Chlorobi					6.82372	Hole	9.60655e-05
Chloroflexi	Anaerolineae	Caldilineales	Caldilineaceae		6.49204	Hole	0.000243935
Chloroflexi	Anaerolineae	S0208			7.52776	Hole	0.00465069
Chloroflexi	Anaerolineae	SBR1031	A4b		7.28154	Hole	0.000850887
Chloroflexi	Anaerolineae	SBR1031	SHA_31		6.74371	Hole	0.00134096
Chloroflexi	Anaerolineae	SBR1031			7.42626	Hole	0.00109168
Chloroflexi	Ellin6529				6.27889	Hole	0.00524742
Chloroflexi					8.25586	Hole	0.0448536
Cyanobacteria	Oscillatoriophycideae	Chroococcales	Cyanobacteriaceae	Cyanothece	7.07628	Hole	0.00340291
Cyanobacteria	Oscillatoriophycideae	Chroococcales	Xenococcaceae		6.99728	Hole	0.000758738
Cyanobacteria	Oscillatoriophycideae	Chroococcales			6.92873	Hole	0.00285559
Cyanobacteria	Oscillatoriophycideae	Oscillatoriales	Phormidiaceae	Microcoleus	7.67548	Hole	0.010442
Cyanobacteria	Oscillatoriophycideae	Oscillatoriales			7.7927	Hole	0.0137119
Firmicutes	Clostridia	Clostridiales	Acidaminobacteraceae	NP25	7.05449	Hole	0.000654679
Firmicutes	Clostridia	Clostridiales	Acidaminobacteraceae	WH18	6.95843	Hole	0.0482211
Firmicutes	Clostridia	Clostridiales	Acidaminobacteraceae		7.31014	Hole	4.52507e-05
Firmicutes	Clostridia	Clostridiales	Lachnospiraceae		6.49841	Hole	0.000277891
Firmicutes	Clostridia	Clostridiales	Ruminococcaceae		6.48264	Hole	5.27519e-05
Firmicutes	Clostridia	Clostridiales			7.48932	Hole	2.77118e-05
Firmicutes	Clostridia	Halanaerobiales	Halanaerobiaceae		6.72947	Hole	0.0121219
Firmicutes	Clostridia	SHA_98			5.22383	Hole	0.0482211
Firmicutes	Clostridia				7.63384	Hole	0.000290754
Gemmatimonadetes	Gemm_5				7.17037	Hole	0.00806803
GN02	BB34				5.97227	Hole	0.0282313
GN04	GN15				7.23292	Hole	0.00406426
Lentisphaerae	Lentisphaeria	Lentisphaerales			6.74482	Hole	0.000530482
Lentisphaerae	Lentisphaeria				6.8485	Hole	0.00705166
Planctomycetes	Phycisphaerae	MSBL9			5.64138	Hole	0.0444172
Planctomycetes	Phycisphaerae	Phycisphaerales	Phycisphaeraceae		6.44608	Hole	0.000316652
Planctomycetes					5.45899	Hole	0.0193554
Proteobacteria	Alphaproteobacteria	Kiloniellales	Kiloniellaceae	Thalassospira	5.99321	Hole	0.00111655
Proteobacteria	Alphaproteobacteria	Kiloniellales			7.12902	Hole	9.89319e-05
Proteobacteria	Alphaproteobacteria	Rhizobiales	Hyphomicrobiaceae		6.79085	Hole	0.00042733
Proteobacteria	Alphaproteobacteria	Rhizobiales	Phyllobacteriaceae		5.92642	Hole	3.87545e-05
Proteobacteria	Alphaproteobacteria	Rhizobiales			6.85652	Hole	0.000624348
Proteobacteria	Alphaproteobacteria	Rhodobacterales	Hyphomonadaceae	Oceanicaulis	6.40062	Hole	0.00478654
Proteobacteria	Alphaproteobacteria	Rhodobacterales	Hyphomonadaceae		7.46657	Hole	0.00356914
Proteobacteria	Alphaproteobacteria	Rhodobacterales	Rhodobacteraceae	Rhodobacter	6.5683	Hole	0.000720793
Proteobacteria	Alphaproteobacteria	Rhodobacterales	Rhodobacteraceae		8.2012	Hole	0.000540846
Proteobacteria	Alphaproteobacteria	Rhodobacterales			8.28875	Hole	0.000918723
Proteobacteria	Alphaproteobacteria	Rhodospirillales	Rhodospirillaceae	Inquilinus	6.5465	Hole	0.00247627
Proteobacteria	Alphaproteobacteria	Rhodospirillales	Rhodospirillaceae	Rhodovibrio	7.35099	Hole	0.00158794
Proteobacteria	Alphaproteobacteria	Rhodospirillales	Rhodospirillaceae		7.93155	Hole	0.00414924
Proteobacteria	Alphaproteobacteria	Rhodospirillales			6.87342	Hole	0.00736532
Proteobacteria	Alphaproteobacteria	Rickettsiales	Pelagibacteraceae		5.78902	Hole	0.0306131
Proteobacteria	Alphaproteobacteria	Sphingomonadales	Erythrobacteraceae		6.64566	Hole	0.000741762
Proteobacteria	Alphaproteobacteria	Sphingomonadales	Sphingomonadaceae	Novosphingobium	4.9854	Hole	0.00314547
Proteobacteria	Alphaproteobacteria	Sphingomonadales	Sphingomonadaceae		5.72064	Hole	0.000344409
Proteobacteria	Alphaproteobacteria	Sphingomonadales			7.18953	Hole	0.00513925
Proteobacteria	Alphaproteobacteria				7.96117	Hole	0.00184755
Proteobacteria	Betaproteobacteria				5.2045	Hole	0.0300567
Proteobacteria	Deltaproteobacteria	Bdellovibrionales	Bdellovibrionaceae	Bdellovibrio	6.18413	Hole	0.000597516
Proteobacteria	Deltaproteobacteria	Desulfobacterales	Desulfobacteraceae	Desulfobacter	6.36881	Hole	0.00137557
Proteobacteria	Deltaproteobacteria	Desulfobacterales	Desulfobacteraceae	Desulfosarcina	6.23625	Hole	0.000146504
Proteobacteria	Deltaproteobacteria	Desulfobacterales	Desulfobacteraceae	Desulfotignum	6.46169	Hole	0.000110764
Proteobacteria	Deltaproteobacteria	Desulfobacterales	Desulfobacteraceae		8.03497	Hole	0.0128235
Proteobacteria	Deltaproteobacteria	Desulfobacterales	Desulfobulbaceae	Desulfobulbus	5.9744	Hole	0.0211022
Proteobacteria	Deltaproteobacteria	Desulfobacterales	Desulfobulbaceae		8.34016	Hole	0.000881237
Proteobacteria	Deltaproteobacteria	Desulfobacterales			8.56885	Hole	0.0080149
Proteobacteria	Deltaproteobacteria	Desulfuromonadales	Desulfuromonadaceae		7.77983	Hole	0.000328911
Proteobacteria	Deltaproteobacteria	Desulfuromonadales			6.86306	Hole	0.00495495
Proteobacteria	Deltaproteobacteria	GMD14H09			6.64458	Hole	0.00177574
Proteobacteria	Deltaproteobacteria	Myxococcales	Nannocystaceae	Plesiocystis	6.54886	Hole	0.00356493
Proteobacteria	Deltaproteobacteria	Myxococcales	OM27		6.61854	Hole	0.00187135
Proteobacteria	Deltaproteobacteria	Myxococcales			7.45191	Hole	0.00133006
Proteobacteria	Deltaproteobacteria	Sva0853	JTB36		6.85234	Hole	0.00204849
Proteobacteria	Epsilonproteobacteria	Campylobacterales	Campylobacteraceae	Arcobacter	6.59291	Hole	0.000115549
Proteobacteria	Epsilonproteobacteria	Campylobacterales	Helicobacteraceae	Sulfurimonas	7.35496	Hole	3.3406e-06
Proteobacteria	Epsilonproteobacteria	Campylobacterales	Helicobacteraceae		6.44487	Hole	0.000420443
Proteobacteria	Epsilonproteobacteria	Campylobacterales			7.46755	Hole	4.77874e-06
Proteobacteria	Gammaproteobacteria	Marinicellales	Marinicellaceae		7.56105	Hole	0.00276827
Proteobacteria	Gammaproteobacteria	34P16			6.02643	Hole	0.00373895
Proteobacteria	Gammaproteobacteria	Alteromonadales	211ds20		6.73957	Hole	0.000447539
Proteobacteria	Gammaproteobacteria	Alteromonadales	Alteromonadaceae	Alteromonas	6.11799	Hole	0.00330855
Proteobacteria	Gammaproteobacteria	Alteromonadales	Alteromonadaceae	Glaciecola	6.15476	Hole	0.000144001
Proteobacteria	Gammaproteobacteria	Alteromonadales	Alteromonadaceae	Microbulbifer	6.46598	Hole	0.00116091
Proteobacteria	Gammaproteobacteria	Alteromonadales	Alteromonadaceae		6.80188	Hole	7.16925e-05
Proteobacteria	Gammaproteobacteria	Alteromonadales	Colwelliaceae	Thalassomonas	5.93705	Hole	0.0105923
Proteobacteria	Gammaproteobacteria	Alteromonadales	HTCC2188	HTCC	7.38357	Hole	0.000804103
Proteobacteria	Gammaproteobacteria	Alteromonadales	OM60	Congregibacter	7.91299	Hole	0.000550374
Proteobacteria	Gammaproteobacteria	Alteromonadales			6.85112	Hole	0.000173228
Proteobacteria	Gammaproteobacteria	Cardiobacteriales			5.86774	Hole	0.00286291
Proteobacteria	Gammaproteobacteria	Chromatiales	Ectothiorhodospiraceae		7.46019	Hole	0.00316094
Proteobacteria	Gammaproteobacteria	Chromatiales	Halothiobacillaceae	Halothiobacillus	6.44388	Hole	0.0366431
Proteobacteria	Gammaproteobacteria	HOC36			7.34186	Hole	0.00148324
Proteobacteria	Gammaproteobacteria	HTCC2188	HTCC2089		7.03406	Hole	0.00131983
Proteobacteria	Gammaproteobacteria	HTCC2188			6.8737	Hole	0.000113874
Proteobacteria	Gammaproteobacteria	Oceanospirillales	Alcanivoracaceae	Alcanivorax	4.68751	Hole	0.0321996
Proteobacteria	Gammaproteobacteria	Oceanospirillales	Halomonadaceae	CandidatusPortiera	6.76667	Hole	0.00072126
Proteobacteria	Gammaproteobacteria	Oceanospirillales	Oceanospirillaceae	Marinobacterium	6.75567	Hole	0.000307041
Proteobacteria	Gammaproteobacteria	Oceanospirillales	Saccharospirillaceae		5.89953	Hole	0.000326198
Proteobacteria	Gammaproteobacteria	Oceanospirillales			5.99899	Hole	0.0449324
Proteobacteria	Gammaproteobacteria	Thiohalorhabdales			5.82564	Hole	0.0203265
Proteobacteria	Gammaproteobacteria	Thiotrichales	Piscirickettsiaceae	Thiomicrospira	6.91368	Hole	0.000543405
Proteobacteria	Gammaproteobacteria	Thiotrichales	Piscirickettsiaceae		7.99573	Hole	0.00165701
Proteobacteria	Gammaproteobacteria	Thiotrichales	Thiotrichaceae		5.98122	Hole	3.72248e-05
Proteobacteria	Gammaproteobacteria	Vibrionales	Pseudoalteromonadaceae	Pseudoalteromonas	6.80038	Hole	0.000642737
Proteobacteria	Gammaproteobacteria	Vibrionales	Pseudoalteromonadaceae		6.04186	Hole	0.000477776
Proteobacteria	Gammaproteobacteria	Vibrionales	Vibrionaceae	Salinivibrio	5.39472	Hole	0.00260859
Proteobacteria	Gammaproteobacteria	Vibrionales	Vibrionaceae	Vibrio	6.23974	Hole	3.25813e-05
Proteobacteria	Gammaproteobacteria	Vibrionales	Vibrionaceae		6.29774	Hole	6.68219e-05
Proteobacteria	Gammaproteobacteria	Vibrionales			6.97318	Hole	0.000138584
Proteobacteria	Gammaproteobacteria				7.50287	Hole	0.00166905
Proteobacteria	Zetaproteobacteria	Mariprofundales	Mariprofundaceae	Mariprofundus	5.49315	Hole	0.00490608
Proteobacteria					9.20784	Hole	0.0200278
SAR406	AB16	noFP_H7			6.7871	Hole	0.000531264
SAR406	AB16				7.11488	Hole	0.0128004
Spirochaetes	Spirochaetes	Spirochaetales	Spirochaetaceae	Spirochaeta	7.3725	Hole	0.00086659
Spirochaetes	Spirochaetes	Spirochaetales	Spirochaetaceae		7.57745	Hole	0.000613335
Spirochaetes	Spirochaetes	Spirochaetales			7.78798	Hole	0.000581328
Tenericutes	Mollicutes				7.07614	Hole	6.05394e-05
Thermi	Deinococci	Deinococcales	Trueperaceae	B_42	7.27697	Hole	0.000460395
TM7	TM7_1				5.65077	Hole	0.0118888
Verrucomicrobia	Methylacidiphilae	Methylacidiphilales	LD19		6.3677	Hole	0.01891
Verrucomicrobia	Opitutae	Pelagicoccales	Pelagicoccaceae	Pelagicoccus	6.89094	Hole	0.000143007
Verrucomicrobia	Opitutae	Puniceicoccales	Puniceicoccaceae	Coraliomargarita	7.32147	Hole	0.000571605
Verrucomicrobia	Opitutae	Puniceicoccales	Puniceicoccaceae		6.63011	Hole	0.000483344
Verrucomicrobia	Opitutae	Puniceicoccales			7.40193	Hole	0.000596794
Verrucomicrobia	Opitutae				7.29518	Hole	0.000508858
Verrucomicrobia	Pedosphaerae	Pedosphaerales			5.70172	Hole	0.00654495
Verrucomicrobia	Verruco_5	R76_B128			5.58091	Hole	0.00138148
Verrucomicrobia	Verrucomicrobiae	Verrucomicrobiales	Verrucomicrobiaceae	Luteolibacter	6.15335	Hole	0.00232911
Verrucomicrobia	Verrucomicrobiae	Verrucomicrobiales	Verrucomicrobiaceae		6.96571	Hole	0.000182767
Verrucomicrobia	Verrucomicrobiae	Verrucomicrobiales			7.02795	Hole	0.000428852
Verrucomicrobia					7.82378	Hole	0.000328911
WS3	PRR_12	GN03			6.82375	Hole	7.82023e-05
WS3					6.83567	Hole	8.11206e-05

## Sheet: Sheet1
THUWAL
Phylum	Class	Order	Family	Genus	LDA score	Section	p
Acidobacteria	Acidobacteria_6	BPC015			6.37925	Bulk	0.0411695
Acidobacteria	BPC102	B110			7.43189	Bulk	0.0395059
Acidobacteria	Solibacteres	Solibacterales	PAUC26f		7.40503	Bulk	0.00459552
Acidobacteria	Solibacteres	Solibacterales			6.17271	Bulk	0.00391243
Acidobacteria	Solibacteres				7.42975	Bulk	0.00349488
Acidobacteria	Sva0725	Sva0725			8.09903	Bulk	0.0194843
Actinobacteria	Acidimicrobiia	Acidimicrobiales	koll13		6.71069	Bulk	0.00174063
Bacteroidetes	Rhodothermi	Rhodothermales	Balneolaceae	KSA1	7.94717	Bulk	0.0338112
Bacteroidetes	Rhodothermi	Rhodothermales	Balneolaceae		8.00787	Bulk	0.0228215
Bacteroidetes	Rhodothermi	Rhodothermales			8.17029	Bulk	0.0197195
BRC1					6.32688	Bulk	0.011047
Caldithrix	KSB1	Ucn15732			7.00603	Bulk	0.0271821
Chloroflexi	Anaerolineae	SBR1031	SJA_101		6.78124	Bulk	0.00549549
Chloroflexi	SAR202				7.43542	Bulk	0.00394259
Cyanobacteria	Oscillatoriophycideae	Chroococcales	Cyanobacteriaceae		7.59197	Bulk	9.05072e-05
Cyanobacteria	Oscillatoriophycideae	Chroococcales			6.38023	Bulk	0.008332
Cyanobacteria	Synechococcophycideae	Pseudanabaenales	Pseudanabaenaceae	Halomicronema	7.99398	Bulk	0.00171504
Cyanobacteria	Synechococcophycideae	Pseudanabaenales	Pseudanabaenaceae		7.8298	Bulk	0.00220274
Cyanobacteria	Synechococcophycideae	Pseudanabaenales			8.22063	Bulk	0.00202055
Firmicutes	Clostridia	Halanaerobiales			7.3602	Bulk	0.00635548
Gemmatimonadetes	Gemm_2				7.63488	Bulk	0.0136869
Nitrospirae	Nitrospira	Nitrospirales	Thermodesulfovibrionaceae	BD2_6	6.5929	Bulk	0.0382564
NKB19					6.22487	Bulk	0.00166007
Planctomycetes	OM190	CL500_15			6.04268	Bulk	0.00652792
Planctomycetes	Planctomycetia	Pirellulales	Pirellulaceae		6.5268	Bulk	0.00236615
Planctomycetes	Planctomycetia	Planctomycetales	Planctomycetaceae	Planctomyces	6.42518	Bulk	0.00139019
Planctomycetes	Planctomycetia				6.77998	Bulk	0.000447579
Proteobacteria	Alphaproteobacteria	Kordiimonadales	Kordiimonadaceae		6.72231	Bulk	0.00238231
Proteobacteria	Deltaproteobacteria	Desulfarculales	Desulfarculaceae		7.46655	Bulk	0.0394511
Proteobacteria	Deltaproteobacteria	Desulfobacterales	Nitrospinaceae	Nitrospina	6.46239	Bulk	0.0396656
Proteobacteria	Deltaproteobacteria	NB1_j	NB1_i		6.15444	Bulk	0.00467327
Proteobacteria	Gammaproteobacteria	Alteromonadales	Alteromonadaceae	Marinobacter	7.07073	Bulk	0.000253604
Proteobacteria	Gammaproteobacteria	Chromatiales			7.55897	Bulk	0.00209865
Proteobacteria	Gammaproteobacteria	Thiotrichales	Piscirickettsiaceae	Methylophaga	6.0717	Bulk	0.00127096
Acidobacteria	BPC102	MVS_40			5.48941	Hole	0.00456273
Acidobacteria	Chloracidobacteria	RB41	Ellin6075		5.40201	Hole	0.0289355
Acidobacteria	Holophagae	Holophagales			7.82047	Hole	0.0111476
Acidobacteria	RB25				6.19721	Hole	0.00133357
Actinobacteria	Acidimicrobiia	Acidimicrobiales	C111		7.30304	Hole	0.000366154
Actinobacteria	Acidimicrobiia	Acidimicrobiales			7.30588	Hole	0.00161989
Actinobacteria	Acidimicrobiia				7.63927	Hole	0.00146574
Actinobacteria	Nitriliruptoria	Nitriliruptorales	Nitriliruptoraceae		7.15778	Hole	0.000150613
Actinobacteria	OPB41				6.0724	Hole	0.00357741
Actinobacteria					7.77334	Hole	0.00480131
Bacteroidetes	Bacteroidia	Bacteroidales	Marinilabiaceae		6.59651	Hole	0.00403892
Bacteroidetes	Bacteroidia	Bacteroidales	SB_1		8.10305	Hole	0.000303927
Bacteroidetes	Bacteroidia	Bacteroidales			7.83928	Hole	0.00150102
Bacteroidetes	Bacteroidia				8.30059	Hole	0.000875701
Bacteroidetes	BME43				5.95204	Hole	0.048845
Bacteroidetes	Cytophagia	Cytophagales	Cyclobacteriaceae		5.87123	Hole	0.0133539
Bacteroidetes	Cytophagia	Cytophagales	Cytophagaceae	Sporocytophaga	5.58697	Hole	0.00695243
Bacteroidetes	Cytophagia	Cytophagales	Flammeovirgaceae	Fulvivirga	6.69624	Hole	0.000559142
Bacteroidetes	Cytophagia	Cytophagales	Flammeovirgaceae	Roseivirga	6.48925	Hole	0.00803306
Bacteroidetes	Cytophagia	Cytophagales	Flammeovirgaceae		8.21514	Hole	0.000745011
Bacteroidetes	Cytophagia	Cytophagales			8.23879	Hole	0.000810484
Bacteroidetes	Flavobacteriia	Flavobacteriales	Cryomorphaceae	Cryomorpha	7.11106	Hole	0.000600723
Bacteroidetes	Flavobacteriia	Flavobacteriales	Cryomorphaceae	Fluviicola	5.83449	Hole	0.000202934
Bacteroidetes	Flavobacteriia	Flavobacteriales	Cryomorphaceae	Owenweeksia	6.58387	Hole	0.00260396
Bacteroidetes	Flavobacteriia	Flavobacteriales	Flavobacteriaceae	Gramella	5.94925	Hole	0.0490897
Bacteroidetes	Flavobacteriia	Flavobacteriales	Flavobacteriaceae	Muricauda	6.35352	Hole	0.00100116
Bacteroidetes	Flavobacteriia	Flavobacteriales	Flavobacteriaceae	Robiginitalea	7.84847	Hole	0.000293616
Bacteroidetes	Flavobacteriia	Flavobacteriales	Flavobacteriaceae		8.06265	Hole	0.0021772
Bacteroidetes	Flavobacteriia	Flavobacteriales			7.04798	Hole	0.000563806
Bacteroidetes	Flavobacteriia				8.33846	Hole	0.00199849
Bacteroidetes	Rhodothermi	Rhodothermales	Balneolaceae	Balneola	7.24283	Hole	0.00224615
Bacteroidetes	Rhodothermi	Rhodothermales	Rhodothermaceae	Rubricoccus	5.7131	Hole	0.00724613
Bacteroidetes	Rhodothermi	Rhodothermales	Rhodothermaceae	Salisaeta	7.1574	Hole	0.00264583
Bacteroidetes	Rhodothermi	Rhodothermales	Rhodothermaceae		7.40338	Hole	0.00706903
Bacteroidetes	Saprospirae	Saprospirales	Chitinophagaceae		5.95218	Hole	0.00129463
Bacteroidetes	Saprospirae	Saprospirales	Saprospiraceae		8.23	Hole	0.000734925
Bacteroidetes	Sphingobacteriia				5.00935	Hole	0.0482203
BRC1	NPL_UPA2				6.29052	Hole	0.0164407
Caldithrix	Caldithrixae	Caldithrixales	Caldithrixaceae		5.55269	Hole	0.0307971
Chlorobi	Ignavibacteria	Ignavibacteriales			6.76095	Hole	0.000165406
Chlorobi	OPB56				5.9474	Hole	0.00373857
Chlorobi					6.82372	Hole	9.60655e-05
Chloroflexi	Anaerolineae	Caldilineales	Caldilineaceae		6.49204	Hole	0.000243935
Chloroflexi	Anaerolineae	S0208			7.52776	Hole	0.00465069
Chloroflexi	Anaerolineae	SBR1031	A4b		7.28154	Hole	0.000850887
Chloroflexi	Anaerolineae	SBR1031	SHA_31		6.74371	Hole	0.00134096
Chloroflexi	Anaerolineae	SBR1031			7.42626	Hole	0.00109168
Chloroflexi	Ellin6529				6.27889	Hole	0.00524742
Chloroflexi					8.25586	Hole	0.0448536
Cyanobacteria	Oscillatoriophycideae	Chroococcales	Cyanobacteriaceae	Cyanothece	7.07628	Hole	0.00340291
Cyanobacteria	Oscillatoriophycideae	Chroococcales	Xenococcaceae		6.99728	Hole	0.000758738
Cyanobacteria	Oscillatoriophycideae	Chroococcales			6.92873	Hole	0.00285559
Cyanobacteria	Oscillatoriophycideae	Oscillatoriales	Phormidiaceae	Microcoleus	7.67548	Hole	0.010442
Cyanobacteria	Oscillatoriophycideae	Oscillatoriales			7.7927	Hole	0.0137119
Firmicutes	Clostridia	Clostridiales	Acidaminobacteraceae	NP25	7.05449	Hole	0.000654679
Firmicutes	Clostridia	Clostridiales	Acidaminobacteraceae	WH18	6.95843	Hole	0.0482211
Firmicutes	Clostridia	Clostridiales	Acidaminobacteraceae		7.31014	Hole	4.52507e-05
Firmicutes	Clostridia	Clostridiales	Lachnospiraceae		6.49841	Hole	0.000277891
Firmicutes	Clostridia	Clostridiales	Ruminococcaceae		6.48264	Hole	5.27519e-05
Firmicutes	Clostridia	Clostridiales			7.48932	Hole	2.77118e-05
Firmicutes	Clostridia	Halanaerobiales	Halanaerobiaceae		6.72947	Hole	0.0121219
Firmicutes	Clostridia	SHA_98			5.22383	Hole	0.0482211
Firmicutes	Clostridia				7.63384	Hole	0.000290754
Gemmatimonadetes	Gemm_5				7.17037	Hole	0.00806803
GN02	BB34				5.97227	Hole	0.0282313
GN04	GN15				7.23292	Hole	0.00406426
Lentisphaerae	Lentisphaeria	Lentisphaerales			6.74482	Hole	0.000530482
Lentisphaerae	Lentisphaeria				6.8485	Hole	0.00705166
Planctomycetes	Phycisphaerae	MSBL9			5.64138	Hole	0.0444172
Planctomycetes	Phycisphaerae	Phycisphaerales	Phycisphaeraceae		6.44608	Hole	0.000316652
Planctomycetes					5.45899	Hole	0.0193554
Proteobacteria	Alphaproteobacteria	Kiloniellales	Kiloniellaceae	Thalassospira	5.99321	Hole	0.00111655
Proteobacteria	Alphaproteobacteria	Kiloniellales			7.12902	Hole	9.89319e-05
Proteobacteria	Alphaproteobacteria	Rhizobiales	Hyphomicrobiaceae		6.79085	Hole	0.00042733
Proteobacteria	Alphaproteobacteria	Rhizobiales	Phyllobacteriaceae		5.92642	Hole	3.87545e-05
Proteobacteria	Alphaproteobacteria	Rhizobiales			6.85652	Hole	0.000624348
Proteobacteria	Alphaproteobacteria	Rhodobacterales	Hyphomonadaceae	Oceanicaulis	6.40062	Hole	0.00478654
Proteobacteria	Alphaproteobacteria	Rhodobacterales	Hyphomonadaceae		7.46657	Hole	0.00356914
Proteobacteria	Alphaproteobacteria	Rhodobacterales	Rhodobacteraceae	Rhodobacter	6.5683	Hole	0.000720793
Proteobacteria	Alphaproteobacteria	Rhodobacterales	Rhodobacteraceae		8.2012	Hole	0.000540846
Proteobacteria	Alphaproteobacteria	Rhodobacterales			8.28875	Hole	0.000918723
Proteobacteria	Alphaproteobacteria	Rhodospirillales	Rhodospirillaceae	Inquilinus	6.5465	Hole	0.00247627
Proteobacteria	Alphaproteobacteria	Rhodospirillales	Rhodospirillaceae	Rhodovibrio	7.35099	Hole	0.00158794
Proteobacteria	Alphaproteobacteria	Rhodospirillales	Rhodospirillaceae		7.93155	Hole	0.00414924
Proteobacteria	Alphaproteobacteria	Rhodospirillales			6.87342	Hole	0.00736532
Proteobacteria	Alphaproteobacteria	Rickettsiales	Pelagibacteraceae		5.78902	Hole	0.0306131
Proteobacteria	Alphaproteobacteria	Sphingomonadales	Erythrobacteraceae		6.64566	Hole	0.000741762
Proteobacteria	Alphaproteobacteria	Sphingomonadales	Sphingomonadaceae	Novosphingobium	4.9854	Hole	0.00314547
Proteobacteria	Alphaproteobacteria	Sphingomonadales	Sphingomonadaceae		5.72064	Hole	0.000344409
Proteobacteria	Alphaproteobacteria	Sphingomonadales			7.18953	Hole	0.00513925
Proteobacteria	Alphaproteobacteria				7.96117	Hole	0.00184755
Proteobacteria	Betaproteobacteria				5.2045	Hole	0.0300567
Proteobacteria	Deltaproteobacteria	Bdellovibrionales	Bdellovibrionaceae	Bdellovibrio	6.18413	Hole	0.000597516
Proteobacteria	Deltaproteobacteria	Desulfobacterales	Desulfobacteraceae	Desulfobacter	6.36881	Hole	0.00137557
Proteobacteria	Deltaproteobacteria	Desulfobacterales	Desulfobacteraceae	Desulfosarcina	6.23625	Hole	0.000146504
Proteobacteria	Deltaproteobacteria	Desulfobacterales	Desulfobacteraceae	Desulfotignum	6.46169	Hole	0.000110764
Proteobacteria	Deltaproteobacteria	Desulfobacterales	Desulfobacteraceae		8.03497	Hole	0.0128235
Proteobacteria	Deltaproteobacteria	Desulfobacterales	Desulfobulbaceae	Desulfobulbus	5.9744	Hole	0.0211022
Proteobacteria	Deltaproteobacteria	Desulfobacterales	Desulfobulbaceae		8.34016	Hole	0.000881237
Proteobacteria	Deltaproteobacteria	Desulfobacterales			8.56885	Hole	0.0080149
Proteobacteria	Deltaproteobacteria	Desulfuromonadales	Desulfuromonadaceae		7.77983	Hole	0.000328911
Proteobacteria	Deltaproteobacteria	Desulfuromonadales			6.86306	Hole	0.00495495
Proteobacteria	Deltaproteobacteria	GMD14H09			6.64458	Hole	0.00177574
Proteobacteria	Deltaproteobacteria	Myxococcales	Nannocystaceae	Plesiocystis	6.54886	Hole	0.00356493
Proteobacteria	Deltaproteobacteria	Myxococcales	OM27		6.61854	Hole	0.00187135
Proteobacteria	Deltaproteobacteria	Myxococcales			7.45191	Hole	0.00133006
Proteobacteria	Deltaproteobacteria	Sva0853	JTB36		6.85234	Hole	0.00204849
Proteobacteria	Epsilonproteobacteria	Campylobacterales	Campylobacteraceae	Arcobacter	6.59291	Hole	0.000115549
Proteobacteria	Epsilonproteobacteria	Campylobacterales	Helicobacteraceae	Sulfurimonas	7.35496	Hole	3.3406e-06
Proteobacteria	Epsilonproteobacteria	Campylobacterales	Helicobacteraceae		6.44487	Hole	0.000420443
Proteobacteria	Epsilonproteobacteria	Campylobacterales			7.46755	Hole	4.77874e-06
Proteobacteria	Gammaproteobacteria	Marinicellales	Marinicellaceae		7.56105	Hole	0.00276827
Proteobacteria	Gammaproteobacteria	34P16			6.02643	Hole	0.00373895
Proteobacteria	Gammaproteobacteria	Alteromonadales	211ds20		6.73957	Hole	0.000447539
Proteobacteria	Gammaproteobacteria	Alteromonadales	Alteromonadaceae	Alteromonas	6.11799	Hole	0.00330855
Proteobacteria	Gammaproteobacteria	Alteromonadales	Alteromonadaceae	Glaciecola	6.15476	Hole	0.000144001
Proteobacteria	Gammaproteobacteria	Alteromonadales	Alteromonadaceae	Microbulbifer	6.46598	Hole	0.00116091
Proteobacteria	Gammaproteobacteria	Alteromonadales	Alteromonadaceae		6.80188	Hole	7.16925e-05
Proteobacteria	Gammaproteobacteria	Alteromonadales	Colwelliaceae	Thalassomonas	5.93705	Hole	0.0105923
Proteobacteria	Gammaproteobacteria	Alteromonadales	HTCC2188	HTCC	7.38357	Hole	0.000804103
Proteobacteria	Gammaproteobacteria	Alteromonadales	OM60	Congregibacter	7.91299	Hole	0.000550374
Proteobacteria	Gammaproteobacteria	Alteromonadales			6.85112	Hole	0.000173228
Proteobacteria	Gammaproteobacteria	Cardiobacteriales			5.86774	Hole	0.00286291
Proteobacteria	Gammaproteobacteria	Chromatiales	Ectothiorhodospiraceae		7.46019	Hole	0.00316094
Proteobacteria	Gammaproteobacteria	Chromatiales	Halothiobacillaceae	Halothiobacillus	6.44388	Hole	0.0366431
Proteobacteria	Gammaproteobacteria	HOC36			7.34186	Hole	0.00148324
Proteobacteria	Gammaproteobacteria	HTCC2188	HTCC2089		7.03406	Hole	0.00131983
Proteobacteria	Gammaproteobacteria	HTCC2188			6.8737	Hole	0.000113874
Proteobacteria	Gammaproteobacteria	Oceanospirillales	Alcanivoracaceae	Alcanivorax	4.68751	Hole	0.0321996
Proteobacteria	Gammaproteobacteria	Oceanospirillales	Halomonadaceae	CandidatusPortiera	6.76667	Hole	0.00072126
Proteobacteria	Gammaproteobacteria	Oceanospirillales	Oceanospirillaceae	Marinobacterium	6.75567	Hole	0.000307041
Proteobacteria	Gammaproteobacteria	Oceanospirillales	Saccharospirillaceae		5.89953	Hole	0.000326198
Proteobacteria	Gammaproteobacteria	Oceanospirillales			5.99899	Hole	0.0449324
Proteobacteria	Gammaproteobacteria	Thiohalorhabdales			5.82564	Hole	0.0203265
Proteobacteria	Gammaproteobacteria	Thiotrichales	Piscirickettsiaceae	Thiomicrospira	6.91368	Hole	0.000543405
Proteobacteria	Gammaproteobacteria	Thiotrichales	Piscirickettsiaceae		7.99573	Hole	0.00165701
Proteobacteria	Gammaproteobacteria	Thiotrichales	Thiotrichaceae		5.98122	Hole	3.72248e-05
Proteobacteria	Gammaproteobacteria	Vibrionales	Pseudoalteromonadaceae	Pseudoalteromonas	6.80038	Hole	0.000642737
Proteobacteria	Gammaproteobacteria	Vibrionales	Pseudoalteromonadaceae		6.04186	Hole	0.000477776
Proteobacteria	Gammaproteobacteria	Vibrionales	Vibrionaceae	Salinivibrio	5.39472	Hole	0.00260859
Proteobacteria	Gammaproteobacteria	Vibrionales	Vibrionaceae	Vibrio	6.23974	Hole	3.25813e-05
Proteobacteria	Gammaproteobacteria	Vibrionales	Vibrionaceae		6.29774	Hole	6.68219e-05
Proteobacteria	Gammaproteobacteria	Vibrionales			6.97318	Hole	0.000138584
Proteobacteria	Gammaproteobacteria				7.50287	Hole	0.00166905
Proteobacteria	Zetaproteobacteria	Mariprofundales	Mariprofundaceae	Mariprofundus	5.49315	Hole	0.00490608
Proteobacteria					9.20784	Hole	0.0200278
SAR406	AB16	noFP_H7			6.7871	Hole	0.000531264
SAR406	AB16				7.11488	Hole	0.0128004
Spirochaetes	Spirochaetes	Spirochaetales	Spirochaetaceae	Spirochaeta	7.3725	Hole	0.00086659
Spirochaetes	Spirochaetes	Spirochaetales	Spirochaetaceae		7.57745	Hole	0.000613335
Spirochaetes	Spirochaetes	Spirochaetales			7.78798	Hole	0.000581328
Tenericutes	Mollicutes				7.07614	Hole	6.05394e-05
Thermi	Deinococci	Deinococcales	Trueperaceae	B_42	7.27697	Hole	0.000460395
TM7	TM7_1				5.65077	Hole	0.0118888
Verrucomicrobia	Methylacidiphilae	Methylacidiphilales	LD19		6.3677	Hole	0.01891
Verrucomicrobia	Opitutae	Pelagicoccales	Pelagicoccaceae	Pelagicoccus	6.89094	Hole	0.000143007
Verrucomicrobia	Opitutae	Puniceicoccales	Puniceicoccaceae	Coraliomargarita	7.32147	Hole	0.000571605
Verrucomicrobia	Opitutae	Puniceicoccales	Puniceicoccaceae		6.63011	Hole	0.000483344
Verrucomicrobia	Opitutae	Puniceicoccales			7.40193	Hole	0.000596794
Verrucomicrobia	Opitutae				7.29518	Hole	0.000508858
Verrucomicrobia	Pedosphaerae	Pedosphaerales			5.70172	Hole	0.00654495
Verrucomicrobia	Verruco_5	R76_B128			5.58091	Hole	0.00138148
Verrucomicrobia	Verrucomicrobiae	Verrucomicrobiales	Verrucomicrobiaceae	Luteolibacter	6.15335	Hole	0.00232911
Verrucomicrobia	Verrucomicrobiae	Verrucomicrobiales	Verrucomicrobiaceae		6.96571	Hole	0.000182767
Verrucomicrobia	Verrucomicrobiae	Verrucomicrobiales			7.02795	Hole	0.000428852
Verrucomicrobia					7.82378	Hole	0.000328911
WS3	PRR_12	GN03			6.82375	Hole	7.82023e-05
WS3					6.83567	Hole	8.11206e-05
FARASAN
Phylum	Class	Order	Family	Genus	LDA score	Section	p
Acidobacteria	Acidobacteria_5				7.39436	Bulk	2.91291e-06
Acidobacteria	Acidobacteria_6	BPC015			6.94101	Bulk	5.17139e-05
Acidobacteria	Acidobacteria_6	iii1_15	RB40		6.16879	Bulk	2.91291e-06
Acidobacteria	Acidobacteria_6	iii1_15			5.49136	Bulk	5.61636e-05
Acidobacteria	Acidobacteria_6				7.02181	Bulk	2.91359e-06
Acidobacteria	AT_s2_57				6.64787	Bulk	3.17641e-06
Acidobacteria	BPC102	B110			7.83433	Bulk	2.91359e-06
Acidobacteria	BPC102	MVS_40			5.04139	Bulk	0.000930109
Acidobacteria	BPC102				7.83502	Bulk	2.91359e-06
Acidobacteria	EC1113				7.03443	Bulk	0.000870161
Acidobacteria	RB25				6.95231	Bulk	2.67108e-06
Acidobacteria	Solibacteres	Solibacterales	PAUC26f		8.12681	Bulk	2.91359e-06
Acidobacteria	Sva0725	Sva0725			7.83245	Bulk	2.67108e-06
Acidobacteria					5.72428	Bulk	3.17641e-06
Actinobacteria	Acidimicrobiia	Acidimicrobiales	C111		7.09812	Bulk	3.17641e-06
Actinobacteria	Acidimicrobiia	Acidimicrobiales	koll13		7.49262	Bulk	2.91359e-06
Actinobacteria	Acidimicrobiia	Acidimicrobiales	wb1_P06		5.47712	Bulk	0.0190165
Actinobacteria	Acidimicrobiia	Acidimicrobiales			8.61461	Bulk	2.91359e-06
Actinobacteria	Acidimicrobiia				8.65866	Bulk	2.91359e-06
Actinobacteria	Actinobacteria	Actinomycetales	Mycobacteriaceae	Mycobacterium	5	Bulk	0.0190165
Actinobacteria	Nitriliruptoria	Euzebyales	Euzebyaceae	Euzebya	6.98744	Bulk	2.91359e-06
Actinobacteria	Nitriliruptoria	Nitriliruptorales	Nitriliruptoraceae		6.65658	Bulk	3.17641e-06
Bacteroidetes	Bacteroidia	Bacteroidales	Marinilabiaceae		5.26717	Bulk	4.24822e-05
Bacteroidetes	Bacteroidia	Bacteroidales	SB_1		7.05937	Bulk	3.17641e-06
Bacteroidetes	Bacteroidia	Bacteroidales			7.06837	Bulk	3.17641e-06
Bacteroidetes	Bacteroidia				7.36838	Bulk	3.17641e-06
Bacteroidetes	BME43				6.27068	Bulk	3.17567e-06
Bacteroidetes	Cytophagia	Cytophagales	Flammeovirgaceae	Fulvivirga	6.04922	Bulk	3.17641e-06
Bacteroidetes	Cytophagia	Cytophagales	Flammeovirgaceae	Roseivirga	5.69461	Bulk	5.61517e-05
Bacteroidetes	Cytophagia	Cytophagales	Flammeovirgaceae		7.79239	Bulk	3.17641e-06
Bacteroidetes	Cytophagia	Cytophagales			7.80848	Bulk	3.17641e-06
Bacteroidetes	Flavobacteriia	Flavobacteriales	Cryomorphaceae	Owenweeksia	6.39005	Bulk	3.17641e-06
Bacteroidetes	Flavobacteriia	Flavobacteriales	Cryomorphaceae		4.77815	Bulk	0.0140443
Bacteroidetes	Flavobacteriia	Flavobacteriales	Flavobacteriaceae	Gramella	6.32634	Bulk	3.17641e-06
Bacteroidetes	Flavobacteriia	Flavobacteriales	Flavobacteriaceae	Robiginitalea	6.06819	Bulk	3.17567e-06
Bacteroidetes	Flavobacteriia	Flavobacteriales			6.43854	Bulk	3.17641e-06
Bacteroidetes	Flavobacteriia				7.13925	Bulk	3.17641e-06
Bacteroidetes	Rhodothermi	Rhodothermales	Balneolaceae	Balneola	7.07427	Bulk	3.17641e-06
Bacteroidetes	Rhodothermi	Rhodothermales	Balneolaceae	KSA1	7.91492	Bulk	3.17641e-06
Bacteroidetes	Rhodothermi	Rhodothermales	Balneolaceae		7.97347	Bulk	3.17641e-06
Bacteroidetes	Rhodothermi	Rhodothermales	Rhodothermaceae	Rubricoccus	6.22789	Bulk	3.17641e-06
Bacteroidetes	Rhodothermi	Rhodothermales	Rhodothermaceae	Salisaeta	7.2235	Bulk	3.17641e-06
Bacteroidetes	Rhodothermi	Rhodothermales	Rhodothermaceae		8.18649	Bulk	2.91359e-06
Bacteroidetes	Rhodothermi	Rhodothermales			8.4293	Bulk	3.17641e-06
Bacteroidetes	Saprospirae	Saprospirales	Chitinophagaceae		6.0607	Bulk	3.17641e-06
Bacteroidetes	Saprospirae	Saprospirales	Saprospiraceae		8.3911	Bulk	3.17641e-06
Bacteroidetes	Sphingobacteriia	Sphingobacteriales	NS11_12		4	Bulk	0.0190165
BRC1	NPL_UPA2				5.77815	Bulk	3.17641e-06
Caldithrix	Caldithrixae	Caldithrixales	BA059		8.05423	Bulk	2.91359e-06
Caldithrix	Caldithrixae	Caldithrixales	Caldithrixaceae		5.70757	Bulk	3.17567e-06
Caldithrix	Caldithrixae	Caldithrixales			8.05618	Bulk	2.91359e-06
Caldithrix	KSB1	GW_22			5.60746	Bulk	5.61636e-05
Caldithrix	KSB1	Ucn15732			8.31394	Bulk	2.91359e-06
Caldithrix					8.50549	Bulk	2.91359e-06
Chlorobi	Ignavibacteria	Ignavibacteriales			4.8451	Bulk	0.000929941
Chlorobi	OPB56				5.9058	Bulk	3.17641e-06
Chlorobi					5.94201	Bulk	3.17641e-06
Chloroflexi	Anaerolineae	Caldilineales	Caldilineaceae		6.48144	Bulk	3.17641e-06
Chloroflexi	Anaerolineae	CFB_26			4.30103	Bulk	0.0190165
Chloroflexi	Anaerolineae	DRC31			5.11394	Bulk	0.000930109
Chloroflexi	Anaerolineae	envOPS12			6.26951	Bulk	5.61636e-05
Chloroflexi	Anaerolineae	GCA004			7.32397	Bulk	2.91291e-06
Chloroflexi	Anaerolineae	S0208			8.49403	Bulk	2.91359e-06
Chloroflexi	Anaerolineae	SBR1031	A4b		6.58659	Bulk	3.17641e-06
Chloroflexi	Anaerolineae	SBR1031	SHA_31		5.19033	Bulk	5.61636e-05
Chloroflexi	Anaerolineae	SBR1031	SJA_101		6.39533	Bulk	5.17139e-05
Chloroflexi	Anaerolineae	SBR1031			6.81291	Bulk	3.17641e-06
Chloroflexi	Anaerolineae				7.02387	Bulk	3.17641e-06
Chloroflexi	Ellin6529				6.40312	Bulk	2.91359e-06
Chloroflexi	S085				7.64914	Bulk	2.67171e-06
Chloroflexi	SAR202				8.66726	Bulk	2.67171e-06
Chloroflexi	Thermomicrobia	AKYG1722			4.92942	Bulk	0.000930109
Chloroflexi	TK17	TK18			6.95569	Bulk	4.75998e-05
Chloroflexi					8.96394	Bulk	2.91359e-06
Cyanobacteria	Oscillatoriophycideae	Chroococcales	Cyanobacteriaceae		6.57749	Bulk	5.61636e-05
Cyanobacteria	Oscillatoriophycideae	Chroococcales	Xenococcaceae		7.10397	Bulk	3.17641e-06
Cyanobacteria	Oscillatoriophycideae	Chroococcales			7.32685	Bulk	3.17641e-06
Cyanobacteria	Oscillatoriophycideae	Oscillatoriales	Phormidiaceae	Microcoleus	6.45561	Bulk	5.61636e-05
Cyanobacteria	Synechococcophycideae	Pseudanabaenales	Pseudanabaenaceae	Halomicronema	6.18469	Bulk	3.17641e-06
Cyanobacteria	Synechococcophycideae	Pseudanabaenales	Pseudanabaenaceae		6.95182	Bulk	3.17641e-06
Cyanobacteria	Synechococcophycideae	Pseudanabaenales			7.02036	Bulk	3.17641e-06
Cyanobacteria					6.5422	Bulk	3.17641e-06
Elusimicrobia	Elusimicrobia				4.95424	Bulk	4.2467e-05
Firmicutes	Clostridia	Clostridiales	Acidaminobacteraceae	NP25	5.36173	Bulk	2.08299e-06
Gemmatimonadetes	Gemm_1				7.87867	Bulk	2.67171e-06
Gemmatimonadetes	Gemm_2				7.861	Bulk	3.17641e-06
Gemmatimonadetes	Gemm_4				7.80363	Bulk	2.91359e-06
Gemmatimonadetes	Gemm_5				6.4257	Bulk	3.17641e-06
Gemmatimonadetes	Gemm_6				8.36795	Bulk	2.67171e-06
Gemmatimonadetes					5.59106	Bulk	5.61636e-05
GN02	BB34				6.79134	Bulk	2.91359e-06
GN04	GN15				7.273	Bulk	2.91359e-06
GN04					5.95904	Bulk	3.17567e-06
Lentisphaerae	Lentisphaeria	Lentisphaerales	3H8		5.5682	Bulk	5.61636e-05
Lentisphaerae	Lentisphaeria	Lentisphaerales			6.20952	Bulk	3.17641e-06
Lentisphaerae	Lentisphaeria				6.29885	Bulk	3.17641e-06
NC10	wb1_A12				7.44801	Bulk	0.000870161
Nitrospirae	Nitrospira	Nitrospirales	Nitrospiraceae		8.03034	Bulk	2.67171e-06
Nitrospirae	Nitrospira	Nitrospirales	Thermodesulfovibrionaceae	BD2_6	4.69897	Bulk	0.0190165
Nitrospirae	Nitrospira	Nitrospirales	Thermodesulfovibrionaceae		6.35025	Bulk	2.91359e-06
Nitrospirae	Nitrospira	Nitrospirales			7.4274	Bulk	0.000870161
Nitrospirae	Nitrospira				8.13443	Bulk	2.91359e-06
NKB19	noFP_H4				5.87506	Bulk	3.17641e-06
NKB19					7.06967	Bulk	2.91359e-06
Planctomycetes	OM190	CL500_15			6.6561	Bulk	5.17139e-05
Planctomycetes	Phycisphaerae	CCM11a			6.85431	Bulk	2.91359e-06
Planctomycetes	Phycisphaerae	MSBL9			5.14613	Bulk	0.000930109
Planctomycetes	Phycisphaerae	Phycisphaerales	Phycisphaeraceae		6.47202	Bulk	3.17641e-06
Planctomycetes	Phycisphaerae	Phycisphaerales			6.83916	Bulk	3.17641e-06
Planctomycetes	Phycisphaerae				6.17464	Bulk	3.17641e-06
Planctomycetes	Pla3				7.57322	Bulk	5.17139e-05
Planctomycetes	Planctomycetia	Pirellulales	Pirellulaceae		7.55047	Bulk	2.91359e-06
Planctomycetes	Planctomycetia	Planctomycetales	Planctomycetaceae	Planctomyces	7.02592	Bulk	3.17641e-06
Planctomycetes	Planctomycetia				7.66403	Bulk	2.91359e-06
Proteobacteria	Alphaproteobacteria	BD7_3			6.273	Bulk	3.17641e-06
Proteobacteria	Alphaproteobacteria	Caulobacterales	Caulobacteraceae		5.81954	Bulk	4.24822e-05
Proteobacteria	Alphaproteobacteria	Ellin329			5.93952	Bulk	3.17567e-06
Proteobacteria	Alphaproteobacteria	Kiloniellales	Kiloniellaceae	Thalassospira	5.88081	Bulk	0.000860925
Proteobacteria	Alphaproteobacteria	Rhizobiales	Hyphomicrobiaceae	Rhodoplanes	5.65321	Bulk	0.0190165
Proteobacteria	Alphaproteobacteria	Rhizobiales	Hyphomicrobiaceae		7.07427	Bulk	2.91359e-06
Proteobacteria	Alphaproteobacteria	Rhizobiales	Phyllobacteriaceae		5.16137	Bulk	0.0135649
Proteobacteria	Alphaproteobacteria	Rhizobiales	Rhizobiaceae		6.7344	Bulk	5.17139e-05
Proteobacteria	Alphaproteobacteria	Rhizobiales	Rhodobiaceae	Afifella	5.74819	Bulk	0.000894735
Proteobacteria	Alphaproteobacteria	Rhizobiales			6.12222	Bulk	3.17641e-06
Proteobacteria	Alphaproteobacteria	Rhodobacterales	Hyphomonadaceae		7.15731	Bulk	3.17641e-06
Proteobacteria	Alphaproteobacteria	Rhodobacterales	Rhodobacteraceae	Rhodobacter	5.85431	Bulk	5.61636e-05
Proteobacteria	Alphaproteobacteria	Rhodobacterales	Rhodobacteraceae		7.89323	Bulk	3.17641e-06
Proteobacteria	Alphaproteobacteria	Rhodobacterales			7.97025	Bulk	3.17641e-06
Proteobacteria	Alphaproteobacteria	Rhodospirillales	Rhodospirillaceae	Inquilinus	5.75587	Bulk	5.61636e-05
Proteobacteria	Alphaproteobacteria	Rhodospirillales	Rhodospirillaceae	Rhodovibrio	7.79737	Bulk	2.91359e-06
Proteobacteria	Alphaproteobacteria	Rhodospirillales	Rhodospirillaceae		8.7004	Bulk	2.91359e-06
Proteobacteria	Alphaproteobacteria	Rhodospirillales			7.81418	Bulk	2.91359e-06
Proteobacteria	Alphaproteobacteria	Rickettsiales	Pelagibacteraceae		4.74036	Bulk	0.000870161
Proteobacteria	Alphaproteobacteria	Sphingomonadales	Erythrobacteraceae		6.86894	Bulk	3.17641e-06
Proteobacteria	Alphaproteobacteria	Sphingomonadales	Sphingomonadaceae	Novosphingobium	5.70329	Bulk	3.17641e-06
Proteobacteria	Alphaproteobacteria	Sphingomonadales	Sphingomonadaceae		5.90849	Bulk	3.17567e-06
Proteobacteria	Alphaproteobacteria	Sphingomonadales			6.69461	Bulk	3.17641e-06
Proteobacteria	Alphaproteobacteria				8.49241	Bulk	2.91359e-06
Proteobacteria	Deltaproteobacteria	Bdellovibrionales	Bdellovibrionaceae	Bdellovibrio	5.56229	Bulk	5.17139e-05
Proteobacteria	Deltaproteobacteria	Desulfarculales	Desulfarculaceae		6.38292	Bulk	3.17641e-06
Proteobacteria	Deltaproteobacteria	Desulfobacterales	Desulfobulbaceae	Desulfobulbus	5.25527	Bulk	0.000930109
Proteobacteria	Deltaproteobacteria	Desulfobacterales	Desulfobulbaceae		7.36021	Bulk	3.17641e-06
Proteobacteria	Deltaproteobacteria	Desulfobacterales			7.53269	Bulk	3.17567e-06
Proteobacteria	Deltaproteobacteria	Desulfovibrionales	Desulfohalobiaceae	Desulfovermiculus	5.66276	Bulk	3.17567e-06
Proteobacteria	Deltaproteobacteria	Desulfovibrionales	Desulfovibrionaceae	Desulfovibrio	5.60746	Bulk	4.02753e-05
Proteobacteria	Deltaproteobacteria	Desulfovibrionales			5.93702	Bulk	3.17641e-06
Proteobacteria	Deltaproteobacteria	Desulfuromonadales	Desulfuromonadaceae		6.87535	Bulk	3.17641e-06
Proteobacteria	Deltaproteobacteria	Desulfuromonadales			7.08063	Bulk	2.67171e-06
Proteobacteria	Deltaproteobacteria	Entotheonellales	Entotheonellaceae	CandidatusEntotheonella	7.67541	Bulk	2.91359e-06
Proteobacteria	Deltaproteobacteria	Entotheonellales	Entotheonellaceae		7.95345	Bulk	2.67171e-06
Proteobacteria	Deltaproteobacteria	GMD14H09			6.42325	Bulk	3.17641e-06
Proteobacteria	Deltaproteobacteria	Myxococcales	Haliangiaceae		6.67715	Bulk	2.91359e-06
Proteobacteria	Deltaproteobacteria	Myxococcales	Nannocystaceae	Plesiocystis	6.5172	Bulk	3.17641e-06
Proteobacteria	Deltaproteobacteria	Myxococcales	OM27		6.18611	Bulk	5.61636e-05
Proteobacteria	Deltaproteobacteria	Myxococcales			7.00966	Bulk	3.17641e-06
Proteobacteria	Deltaproteobacteria	NB1_j	MND4		7.02531	Bulk	0.0190165
Proteobacteria	Deltaproteobacteria	NB1_j	NB1_i		6.98453	Bulk	2.91291e-06
Proteobacteria	Deltaproteobacteria	NB1_j			7.43489	Bulk	2.91359e-06
Proteobacteria	Deltaproteobacteria	Sva0853	JTB36		6.87186	Bulk	2.91359e-06
Proteobacteria	Deltaproteobacteria	Syntrophobacterales	Syntrophobacteraceae		8.35723	Bulk	2.67171e-06
Proteobacteria	Deltaproteobacteria				5.60206	Bulk	3.17641e-06
Proteobacteria	Epsilonproteobacteria	Campylobacterales	Campylobacteraceae	Arcobacter	4.95424	Bulk	5.38838e-05
Proteobacteria	Epsilonproteobacteria	Campylobacterales			5.38021	Bulk	5.17139e-05
Proteobacteria	Gammaproteobacteria	Alteromonadales	211ds20		6.61331	Bulk	3.17641e-06
Proteobacteria	Gammaproteobacteria	Alteromonadales	Alteromonadaceae	Alteromonas	5.51188	Bulk	5.61636e-05
Proteobacteria	Gammaproteobacteria	Alteromonadales	Alteromonadaceae	BD2_13	5.30103	Bulk	0.000870161
Proteobacteria	Gammaproteobacteria	Alteromonadales	Alteromonadaceae	Glaciecola	4.65321	Bulk	0.000870161
Proteobacteria	Gammaproteobacteria	Alteromonadales	Alteromonadaceae	Marinobacter	5.62325	Bulk	5.61636e-05
Proteobacteria	Gammaproteobacteria	Alteromonadales	Alteromonadaceae	Microbulbifer	5.63347	Bulk	5.61636e-05
Proteobacteria	Gammaproteobacteria	Alteromonadales	Alteromonadaceae		7.60385	Bulk	2.91359e-06
Proteobacteria	Gammaproteobacteria	Alteromonadales	HTCC2188	HTCC	7.256	Bulk	3.17641e-06
Proteobacteria	Gammaproteobacteria	Alteromonadales	OM60	Congregibacter	6.67806	Bulk	3.17641e-06
Proteobacteria	Gammaproteobacteria	Alteromonadales	Shewanellaceae	Shewanella	4	Bulk	0.0190165
Proteobacteria	Gammaproteobacteria	Alteromonadales			6.65418	Bulk	3.17641e-06
Proteobacteria	Gammaproteobacteria	Cardiobacteriales			4.54407	Bulk	0.0140443
Proteobacteria	Gammaproteobacteria	Chromatiales	Ectothiorhodospiraceae	Halorhodospira	6.1271	Bulk	3.17641e-06
Proteobacteria	Gammaproteobacteria	Chromatiales	Ectothiorhodospiraceae		8.11188	Bulk	2.91359e-06
Proteobacteria	Gammaproteobacteria	Chromatiales			8.28066	Bulk	2.91359e-06
Proteobacteria	Gammaproteobacteria	HOC36			6.52763	Bulk	3.17641e-06
Proteobacteria	Gammaproteobacteria	HTCC2188	HTCC2089		7.2752	Bulk	3.17641e-06
Proteobacteria	Gammaproteobacteria	HTCC2188			6.37566	Bulk	3.17641e-06
Proteobacteria	Gammaproteobacteria	Marinicellales	Marinicellaceae		7.73957	Bulk	2.91359e-06
Proteobacteria	Gammaproteobacteria	Oceanospirillales	Alcanivoracaceae	Alcanivoraxdieselolei	5.9058	Bulk	3.17567e-06
Proteobacteria	Gammaproteobacteria	Oceanospirillales	Halomonadaceae	CandidatusPortiera	7.0054	Bulk	3.17641e-06
Proteobacteria	Gammaproteobacteria	Oceanospirillales	Halomonadaceae	Halomonas	5.33244	Bulk	3.04157e-06
Proteobacteria	Gammaproteobacteria	Oceanospirillales	Oceanospirillaceae	Marinobacterium	6.5849	Bulk	2.67171e-06
Proteobacteria	Gammaproteobacteria	Oceanospirillales	Oceanospirillaceae		5.93702	Bulk	2.91291e-06
Proteobacteria	Gammaproteobacteria	Oceanospirillales	Saccharospirillaceae		5.43933	Bulk	5.61636e-05
Proteobacteria	Gammaproteobacteria	Oceanospirillales			6.50106	Bulk	2.91359e-06
Proteobacteria	Gammaproteobacteria	Thiotrichales	Piscirickettsiaceae	Methylophaga	5.72016	Bulk	0.0131037
Proteobacteria	Gammaproteobacteria	Thiotrichales	Piscirickettsiaceae		8.18622	Bulk	2.91359e-06
Proteobacteria	Gammaproteobacteria	Thiotrichales	Thiotrichaceae		5.04139	Bulk	4.2467e-05
Proteobacteria	Gammaproteobacteria	Thiotrichales			5.46982	Bulk	5.61517e-05
Proteobacteria	Gammaproteobacteria	Vibrionales	Pseudoalteromonadaceae	Pseudoalteromonas	6.23679	Bulk	2.91359e-06
Proteobacteria	Gammaproteobacteria	Vibrionales	Pseudoalteromonadaceae		5.85733	Bulk	5.17139e-05
Proteobacteria	Gammaproteobacteria	Vibrionales	Vibrionaceae	Salinivibriocosticola	5.35218	Bulk	5.38838e-05
Proteobacteria	Gammaproteobacteria	Vibrionales	Vibrionaceae	Vibrio	6.12385	Bulk	2.67171e-06
Proteobacteria	Gammaproteobacteria	Vibrionales	Vibrionaceae		6.19173	Bulk	2.67171e-06
Proteobacteria	Gammaproteobacteria	Vibrionales			6.60206	Bulk	2.91359e-06
Proteobacteria	Gammaproteobacteria				8.00108	Bulk	2.91359e-06
Proteobacteria					9.36814	Bulk	2.91359e-06
SAR406	AB16	noFP_H7			5.11394	Bulk	0.000870161
SBR1093	EC214				6.20548	Bulk	3.17641e-06
SBR1093	VHS_B5_50				5.91908	Bulk	5.17139e-05
SBR1093					6.30103	Bulk	0.0190165
Spirochaetes	Leptospirae	Leptospirales	Leptospiraceae	Leptonema	5.74036	Bulk	0.000870161
Spirochaetes	Leptospirae				5.74036	Bulk	0.000870161
Spirochaetes	Spirochaetes	Spirochaetales	Spirochaetaceae	Spirochaeta	5.66745	Bulk	3.17641e-06
Spirochaetes	Spirochaetes	Spirochaetales	Spirochaetaceae		6.50583	Bulk	3.17641e-06
Spirochaetes	Spirochaetes	Spirochaetales			6.56467	Bulk	3.17641e-06
Tenericutes	Mollicutes				5.78533	Bulk	1.00375e-07
Thermi	Deinococci	Deinococcales	Trueperaceae	B_42	6.44404	Bulk	3.17641e-06
TM6	SJA_4				4	Bulk	0.0190165
TM7	TM7_1				6.97474	Bulk	3.17641e-06
Verrucomicrobia	Methylacidiphilae	Methylacidiphilales	LD19		6.37383	Bulk	3.17641e-06
Verrucomicrobia	Opitutae	Pelagicoccales	Pelagicoccaceae	Pelagicoccus	6.91036	Bulk	3.17641e-06
Verrucomicrobia	Opitutae	Puniceicoccales	Puniceicoccaceae	Coraliomargarita	6.33945	Bulk	3.17641e-06
Verrucomicrobia	Opitutae	Puniceicoccales	Puniceicoccaceae		6.74233	Bulk	3.17641e-06
Verrucomicrobia	Opitutae	Puniceicoccales			6.88705	Bulk	3.17641e-06
Verrucomicrobia	Opitutae				7.10466	Bulk	3.17641e-06
Verrucomicrobia	Pedosphaerae	Pedosphaerales			6.85309	Bulk	2.91359e-06
Verrucomicrobia	Pedosphaerae				5.85431	Bulk	5.61636e-05
Verrucomicrobia	Verrucomicrobiae	Verrucomicrobiales	Verrucomicrobiaceae	Luteolibacter	6.30643	Bulk	3.17641e-06
Verrucomicrobia	Verrucomicrobiae	Verrucomicrobiales	Verrucomicrobiaceae		6.52634	Bulk	3.17641e-06
Verrucomicrobia	Verrucomicrobiae	Verrucomicrobiales			6.73119	Bulk	3.17641e-06
Verrucomicrobia					7.64508	Bulk	3.17641e-06
WS3	PRR_12	GN03			5.57403	Bulk	5.61636e-05
WS3	PRR_12	Sediment_1			6.22401	Bulk	0.0131037
WS3	PRR_12				6.09864	Bulk	0.000870161
WS3					6.64147	Bulk	2.91359e-06
Acidobacteria	Holophagae	Holophagales			5.10474	Hole	0.0140443
Acidobacteria	Solibacteres	Solibacterales			5.80371	Hole	5.61517e-05
Bacteroidetes	Cytophagia	Cytophagales	Cytophagaceae	Sporocytophaga	5.79112	Hole	5.61517e-05
Bacteroidetes	Cytophagia	Cytophagales	Flammeovirgaceae	Flexithrix	5.8617	Hole	0.000929941
Bacteroidetes	Flavobacteriia	Flavobacteriales	Cryomorphaceae	Crocinitomix	4.95861	Hole	0.0140443
Bacteroidetes	Flavobacteriia	Flavobacteriales	Cryomorphaceae	Cryomorpha	5.52681	Hole	0.000930109
Bacteroidetes	Flavobacteriia	Flavobacteriales	Cryomorphaceae	Fluviicola	5.56067	Hole	5.61636e-05
Bacteroidetes	Flavobacteriia	Flavobacteriales	Flavobacteriaceae		6.79366	Hole	3.17641e-06
Bacteroidetes	Rhodothermi	Rhodothermales	Rhodothermaceae	Salinibacter	6.71296	Hole	3.17641e-06
Bacteroidetes	Saprospirae	Saprospirales			4.25964	Hole	0.0140443
Bacteroidetes	Sphingobacteriia	Sphingobacteriales			4.65758	Hole	0.0140443
Chloroflexi	Anaerolineae	OPB11			5.77815	Hole	3.17641e-06
Cyanobacteria	Oscillatoriophycideae	Chroococcales	Cyanobacteriaceae	Cyanothece	5.43573	Hole	5.61636e-05
Cyanobacteria	Oscillatoriophycideae	Oscillatoriales	Phormidiaceae	Symploca	4.73676	Hole	0.0140443
Cyanobacteria	Oscillatoriophycideae				5	Hole	0.0140423
Proteobacteria	Alphaproteobacteria	Kordiimonadales	Kordiimonadaceae		5.751	Hole	0.000930109
Proteobacteria	Alphaproteobacteria	Rhodobacterales	Hyphomonadaceae	Oceanicaulis	5.33882	Hole	0.000930109
Proteobacteria	Deltaproteobacteria	Desulfobacterales	Desulfobacteraceae	Desulfococcus	6.82133	Hole	3.17641e-06
Proteobacteria	Deltaproteobacteria	Desulfobacterales	Desulfobacteraceae	Desulfosarcina	5.25964	Hole	0.0140423
Proteobacteria	Deltaproteobacteria	Desulfobacterales	Desulfobacteraceae		6.81291	Hole	3.17641e-06
Proteobacteria	Deltaproteobacteria	IndB3_24			5.37358	Hole	0.000929941
Proteobacteria	Gammaproteobacteria	34P16			5.908	Hole	3.17641e-06
Proteobacteria	Gammaproteobacteria	Alteromonadales	OM60		6.65845	Hole	3.17641e-06
SAR406	AB16	ST_3K15			6.25307	Hole	3.17641e-06
Mngazana
Phylum	Class	Order	Family	Genus	LDA score	Section	p
AC1	B04R032				0	Bulk	0.0111736
AC1					0	Bulk	0.0111736
Acidobacteria	BPC102	MVS_40			3.55305	Bulk	0.0198446
Bacteroidetes	Bacteroidia	Bacteroidales			3.37178	Bulk	0.0103826
Bacteroidetes	Bacteroidia				3.39481	Bulk	0.0274897
Chloroflexi	Anaerolineae	OPB11			0.436313	Bulk	9.34092e-06
Chloroflexi	Dehalococcoidetes	Dehalococcoidales	Dehalococcoidaceae		3.25763	Bulk	0.0157313
Chloroflexi	Dehalococcoidetes	Dehalococcoidales			3.25763	Bulk	0.0157313
Chloroflexi	Dehalococcoidetes				3.25842	Bulk	0.0157313
Gemmatimonadetes	Gemm_5				3.41527	Bulk	0.00827308
Gemmatimonadetes	JL_ETNP_Z39				2.82671	Bulk	0.00835506
GN04	GN15				3.00252	Bulk	0.0176357
GN04					2.75428	Bulk	0.029751
Nitrospirae	Nitrospira	Nitrospirales	Thermodesulfovibrionaceae	BD2_6	3.17254	Bulk	0.0180608
Nitrospirae	Nitrospira	Nitrospirales	Thermodesulfovibrionaceae		3.67206	Bulk	0.0258845
Planctomycetes	Phycisphaerae	MSBL9			3.15706	Bulk	0.0129444
Proteobacteria	Alphaproteobacteria	Rhodospirillales	Rhodospirillaceae		4.13141	Bulk	0.0238821
Proteobacteria	Alphaproteobacteria	Rickettsiales	Pelagibacteraceae		3.93063	Bulk	0.0108374
Proteobacteria	Alphaproteobacteria	Rickettsiales			3.93063	Bulk	0.0108374
Proteobacteria	Betaproteobacteria				3.25582	Bulk	0.0368297
Proteobacteria	Deltaproteobacteria	Desulfarculales	Desulfarculaceae		3.68104	Bulk	0.00640192
Proteobacteria	Deltaproteobacteria	Desulfarculales			3.68104	Bulk	0.00640192
Proteobacteria	Deltaproteobacteria	Desulfobacterales	Desulfobacteraceae	Desulfococcus	4.50239	Bulk	0.00285005
Proteobacteria	Deltaproteobacteria	Desulfobacterales	Desulfobulbaceae		4.18834	Bulk	0.00435765
Proteobacteria	Deltaproteobacteria	Desulfobacterales			4.69991	Bulk	0.00375817
Proteobacteria	Deltaproteobacteria	IndB3_24			3.12161	Bulk	0.0118615
Proteobacteria	Deltaproteobacteria	MBNT15			3.69606	Bulk	0.034771
Proteobacteria	Deltaproteobacteria	Syntrophobacterales	Syntrophobacteraceae		4.23266	Bulk	0.0452891
Proteobacteria	Deltaproteobacteria	Syntrophobacterales			4.23266	Bulk	0.0452891
Proteobacteria	Gammaproteobacteria	Alteromonadales	Alteromonadaceae	BD2_13	2.85799	Bulk	0.026382
Proteobacteria	Gammaproteobacteria	Alteromonadales	Colwelliaceae	Thalassomonas	2.91809	Bulk	0.0448584
Proteobacteria	Gammaproteobacteria	Alteromonadales	Colwelliaceae		2.91809	Bulk	0.0448584
Proteobacteria					5.407	Bulk	0.000856058
Acidobacteria	Acidobacteria_6	iii1_15			2.89089	Hole	0.00970437
Acidobacteria	Acidobacteria_6				3.04254	Hole	0.0132443
Acidobacteria	Chloracidobacteria	RB41	Ellin6075		2.87523	Hole	7.77446e-06
Acidobacteria	Chloracidobacteria	RB41			2.87523	Hole	7.77446e-06
Acidobacteria	Chloracidobacteria				2.87523	Hole	7.77446e-06
Acidobacteria	Solibacteres	Solibacterales	PAUC26f		3.12591	Hole	0.0004428
Actinobacteria	Acidimicrobiia	Acidimicrobiales	koll13		3.51625	Hole	0.000809336
Actinobacteria	Acidimicrobiia	Acidimicrobiales			3.73376	Hole	0.000283408
Actinobacteria	Acidimicrobiia				4.33959	Hole	0.00927445
Actinobacteria	Actinobacteria	Actinomycetales			3.03242	Hole	0.00457597
Actinobacteria	Actinobacteria				3.03242	Hole	0.00457597
Actinobacteria	Nitriliruptoria	Euzebyales	Euzebyaceae	Euzebya	2.74497	Hole	0.000856058
Actinobacteria	Nitriliruptoria	Euzebyales	Euzebyaceae		2.74497	Hole	0.000856058
Actinobacteria	Nitriliruptoria	Euzebyales			2.74497	Hole	0.000856058
Actinobacteria	Nitriliruptoria	Nitriliruptorales	Nitriliruptoraceae		3.18039	Hole	0.0194435
Actinobacteria	Nitriliruptoria	Nitriliruptorales			3.18039	Hole	0.0194435
Actinobacteria	Nitriliruptoria				3.31613	Hole	0.0106179
Actinobacteria					4.3981	Hole	0.0065556
Bacteroidetes	Cytophagia	Cytophagales	Flammeovirgaceae	Fulvivirga	2.91393	Hole	0.0118663
Bacteroidetes	Flavobacteriia	Flavobacteriales	Flavobacteriaceae	Gramella	4.19205	Hole	0.00125996
Bacteroidetes	Flavobacteriia	Flavobacteriales	Flavobacteriaceae	Robiginitalea	3.68441	Hole	0.00203736
Bacteroidetes	Flavobacteriia	Flavobacteriales	Flavobacteriaceae	Salegentibacter	2.93604	Hole	0.00528889
Bacteroidetes	Flavobacteriia	Flavobacteriales	Flavobacteriaceae		4.55399	Hole	0.00385256
Bacteroidetes	Flavobacteriia				4.77563	Hole	0.0046888
Bacteroidetes	Rhodothermi	Rhodothermales	Rhodothermaceae	Rubricoccus	2.93888	Hole	0.00125948
Bacteroidetes	Rhodothermi	Rhodothermales	Rhodothermaceae		3.84534	Hole	0.000111681
Bacteroidetes	Rhodothermi	Rhodothermales			3.94062	Hole	0.000360136
Bacteroidetes	Rhodothermi				3.94062	Hole	0.000360136
Bacteroidetes	Saprospirae	Saprospirales	Saprospiraceae		3.80584	Hole	0.00136677
Bacteroidetes	Saprospirae				3.82653	Hole	0.00125996
Chloroflexi	Anaerolineae	CFB_26			2.92832	Hole	0.00169266
Chloroflexi	Anaerolineae	envOPS12			3.99344	Hole	0.0167822
Chloroflexi	Anaerolineae	SBR1031	A4b		3.25364	Hole	0.00331696
Chloroflexi	Anaerolineae	SBR1031	SJA_101		3.40004	Hole	0.00640286
Chloroflexi	Anaerolineae	SBR1031			3.74104	Hole	0.00808482
Cyanobacteria	Oscillatoriophycideae	Oscillatoriales	Phormidiaceae	Phormidium	2.57293	Hole	0.0117384
Cyanobacteria	Oscillatoriophycideae	Oscillatoriales			2.705	Hole	0.00228457
Gemmatimonadetes	Gemm_2				3.85974	Hole	0.010152
Gemmatimonadetes	Gemm_4				3.50816	Hole	0.0118668
Planctomycetes	Phycisphaerae	Phycisphaerales	Phycisphaeraceae		3.14156	Hole	0.0086614
Planctomycetes	Planctomycetia	Planctomycetales	Planctomycetaceae	Planctomyces	3.27133	Hole	0.00019051
Planctomycetes	Planctomycetia	Planctomycetales	Planctomycetaceae		3.27133	Hole	0.00019051
Planctomycetes	Planctomycetia	Planctomycetales			3.27133	Hole	0.00019051
Planctomycetes	Planctomycetia				3.35263	Hole	0.000764989
Proteobacteria	Alphaproteobacteria	Rhizobiales	Phyllobacteriaceae		2.8506	Hole	9.51442e-05
Proteobacteria	Alphaproteobacteria	Rhizobiales			3.71398	Hole	0.0108579
Proteobacteria	Alphaproteobacteria	Sphingomonadales	Erythrobacteraceae		3.78944	Hole	0.00375817
Proteobacteria	Alphaproteobacteria	Sphingomonadales			4.07498	Hole	0.00257298
Proteobacteria	Deltaproteobacteria	Entotheonellales	Entotheonellaceae	CandidatusEntotheonella	2.80777	Hole	6.65374e-05
Proteobacteria	Deltaproteobacteria	GMD14H09			2.87147	Hole	0.015409
Proteobacteria	Deltaproteobacteria	Myxococcales	Haliangiaceae		3.19802	Hole	0.00736957
Proteobacteria	Deltaproteobacteria	Myxococcales	Nannocystaceae	Plesiocystis	2.97322	Hole	0.00133028
Proteobacteria	Deltaproteobacteria	Myxococcales	Nannocystaceae		2.97322	Hole	0.00133028
Proteobacteria	Deltaproteobacteria	Myxococcales			3.59006	Hole	0.0198523
Proteobacteria	Gammaproteobacteria	Alteromonadales	Alteromonadaceae	Alteromonas	2.95337	Hole	0.00219855
Proteobacteria	Gammaproteobacteria	Alteromonadales	Alteromonadaceae	Glaciecola	2.68082	Hole	0.00892624
Proteobacteria	Gammaproteobacteria	Alteromonadales	Alteromonadaceae	Marinobacter	3.20365	Hole	0.011607
Proteobacteria	Gammaproteobacteria	Alteromonadales	HTCC2188	HTCC	3.46662	Hole	0.0328113
Proteobacteria	Gammaproteobacteria	Alteromonadales	HTCC2188		3.46662	Hole	0.0328113
Proteobacteria	Gammaproteobacteria	HTCC2188	HTCC2089		3.28079	Hole	0.00625332
Proteobacteria	Gammaproteobacteria	Marinicellales	Marinicellaceae		3.92763	Hole	0.0258897
Proteobacteria	Gammaproteobacteria	Marinicellales			3.92763	Hole	0.0258897
Proteobacteria	Gammaproteobacteria	Oceanospirillales			3.1905	Hole	0.00457575
TM7	TM7_1				2.71951	Hole	0.00315228
TM7					2.71951	Hole	0.00315228
Verrucomicrobia	Verrucomicrobiae	Verrucomicrobiales	Verrucomicrobiaceae		3.27184	Hole	0.000673194
Verrucomicrobia	Verrucomicrobiae	Verrucomicrobiales			3.39316	Hole	0.000558789
Verrucomicrobia	Verrucomicrobiae				3.39316	Hole	0.000558789
Verrucomicrobia					3.72734	Hole	0.0118668

## Sheet: Farsan
FARASAN
Phylum	Class	Order	Family	Genus	LDA score	Section	p
Acidobacteria	Acidobacteria_5				7.39436	Bulk	2.91291e-06
Acidobacteria	Acidobacteria_6	BPC015			6.94101	Bulk	5.17139e-05
Acidobacteria	Acidobacteria_6	iii1_15	RB40		6.16879	Bulk	2.91291e-06
Acidobacteria	Acidobacteria_6	iii1_15			5.49136	Bulk	5.61636e-05
Acidobacteria	Acidobacteria_6				7.02181	Bulk	2.91359e-06
Acidobacteria	AT_s2_57				6.64787	Bulk	3.17641e-06
Acidobacteria	BPC102	B110			7.83433	Bulk	2.91359e-06
Acidobacteria	BPC102	MVS_40			5.04139	Bulk	0.000930109
Acidobacteria	BPC102				7.83502	Bulk	2.91359e-06
Acidobacteria	EC1113				7.03443	Bulk	0.000870161
Acidobacteria	RB25				6.95231	Bulk	2.67108e-06
Acidobacteria	Solibacteres	Solibacterales	PAUC26f		8.12681	Bulk	2.91359e-06
Acidobacteria	Sva0725	Sva0725			7.83245	Bulk	2.67108e-06
Acidobacteria					5.72428	Bulk	3.17641e-06
Actinobacteria	Acidimicrobiia	Acidimicrobiales	C111		7.09812	Bulk	3.17641e-06
Actinobacteria	Acidimicrobiia	Acidimicrobiales	koll13		7.49262	Bulk	2.91359e-06
Actinobacteria	Acidimicrobiia	Acidimicrobiales	wb1_P06		5.47712	Bulk	0.0190165
Actinobacteria	Acidimicrobiia	Acidimicrobiales			8.61461	Bulk	2.91359e-06
Actinobacteria	Acidimicrobiia				8.65866	Bulk	2.91359e-06
Actinobacteria	Actinobacteria	Actinomycetales	Mycobacteriaceae	Mycobacterium	5	Bulk	0.0190165
Actinobacteria	Nitriliruptoria	Euzebyales	Euzebyaceae	Euzebya	6.98744	Bulk	2.91359e-06
Actinobacteria	Nitriliruptoria	Nitriliruptorales	Nitriliruptoraceae		6.65658	Bulk	3.17641e-06
Bacteroidetes	Bacteroidia	Bacteroidales	Marinilabiaceae		5.26717	Bulk	4.24822e-05
Bacteroidetes	Bacteroidia	Bacteroidales	SB_1		7.05937	Bulk	3.17641e-06
Bacteroidetes	Bacteroidia	Bacteroidales			7.06837	Bulk	3.17641e-06
Bacteroidetes	Bacteroidia				7.36838	Bulk	3.17641e-06
Bacteroidetes	BME43				6.27068	Bulk	3.17567e-06
Bacteroidetes	Cytophagia	Cytophagales	Flammeovirgaceae	Fulvivirga	6.04922	Bulk	3.17641e-06
Bacteroidetes	Cytophagia	Cytophagales	Flammeovirgaceae	Roseivirga	5.69461	Bulk	5.61517e-05
Bacteroidetes	Cytophagia	Cytophagales	Flammeovirgaceae		7.79239	Bulk	3.17641e-06
Bacteroidetes	Cytophagia	Cytophagales			7.80848	Bulk	3.17641e-06
Bacteroidetes	Flavobacteriia	Flavobacteriales	Cryomorphaceae	Owenweeksia	6.39005	Bulk	3.17641e-06
Bacteroidetes	Flavobacteriia	Flavobacteriales	Cryomorphaceae		4.77815	Bulk	0.0140443
Bacteroidetes	Flavobacteriia	Flavobacteriales	Flavobacteriaceae	Gramella	6.32634	Bulk	3.17641e-06
Bacteroidetes	Flavobacteriia	Flavobacteriales	Flavobacteriaceae	Robiginitalea	6.06819	Bulk	3.17567e-06
Bacteroidetes	Flavobacteriia	Flavobacteriales			6.43854	Bulk	3.17641e-06
Bacteroidetes	Flavobacteriia				7.13925	Bulk	3.17641e-06
Bacteroidetes	Rhodothermi	Rhodothermales	Balneolaceae	Balneola	7.07427	Bulk	3.17641e-06
Bacteroidetes	Rhodothermi	Rhodothermales	Balneolaceae	KSA1	7.91492	Bulk	3.17641e-06
Bacteroidetes	Rhodothermi	Rhodothermales	Balneolaceae		7.97347	Bulk	3.17641e-06
Bacteroidetes	Rhodothermi	Rhodothermales	Rhodothermaceae	Rubricoccus	6.22789	Bulk	3.17641e-06
Bacteroidetes	Rhodothermi	Rhodothermales	Rhodothermaceae	Salisaeta	7.2235	Bulk	3.17641e-06
Bacteroidetes	Rhodothermi	Rhodothermales	Rhodothermaceae		8.18649	Bulk	2.91359e-06
Bacteroidetes	Rhodothermi	Rhodothermales			8.4293	Bulk	3.17641e-06
Bacteroidetes	Saprospirae	Saprospirales	Chitinophagaceae		6.0607	Bulk	3.17641e-06
Bacteroidetes	Saprospirae	Saprospirales	Saprospiraceae		8.3911	Bulk	3.17641e-06
Bacteroidetes	Sphingobacteriia	Sphingobacteriales	NS11_12		4	Bulk	0.0190165
BRC1	NPL_UPA2				5.77815	Bulk	3.17641e-06
Caldithrix	Caldithrixae	Caldithrixales	BA059		8.05423	Bulk	2.91359e-06
Caldithrix	Caldithrixae	Caldithrixales	Caldithrixaceae		5.70757	Bulk	3.17567e-06
Caldithrix	Caldithrixae	Caldithrixales			8.05618	Bulk	2.91359e-06
Caldithrix	KSB1	GW_22			5.60746	Bulk	5.61636e-05
Caldithrix	KSB1	Ucn15732			8.31394	Bulk	2.91359e-06
Caldithrix					8.50549	Bulk	2.91359e-06
Chlorobi	Ignavibacteria	Ignavibacteriales			4.8451	Bulk	0.000929941
Chlorobi	OPB56				5.9058	Bulk	3.17641e-06
Chlorobi					5.94201	Bulk	3.17641e-06
Chloroflexi	Anaerolineae	Caldilineales	Caldilineaceae		6.48144	Bulk	3.17641e-06
Chloroflexi	Anaerolineae	CFB_26			4.30103	Bulk	0.0190165
Chloroflexi	Anaerolineae	DRC31			5.11394	Bulk	0.000930109
Chloroflexi	Anaerolineae	envOPS12			6.26951	Bulk	5.61636e-05
Chloroflexi	Anaerolineae	GCA004			7.32397	Bulk	2.91291e-06
Chloroflexi	Anaerolineae	S0208			8.49403	Bulk	2.91359e-06
Chloroflexi	Anaerolineae	SBR1031	A4b		6.58659	Bulk	3.17641e-06
Chloroflexi	Anaerolineae	SBR1031	SHA_31		5.19033	Bulk	5.61636e-05
Chloroflexi	Anaerolineae	SBR1031	SJA_101		6.39533	Bulk	5.17139e-05
Chloroflexi	Anaerolineae	SBR1031			6.81291	Bulk	3.17641e-06
Chloroflexi	Anaerolineae				7.02387	Bulk	3.17641e-06
Chloroflexi	Ellin6529				6.40312	Bulk	2.91359e-06
Chloroflexi	S085				7.64914	Bulk	2.67171e-06
Chloroflexi	SAR202				8.66726	Bulk	2.67171e-06
Chloroflexi	Thermomicrobia	AKYG1722			4.92942	Bulk	0.000930109
Chloroflexi	TK17	TK18			6.95569	Bulk	4.75998e-05
Chloroflexi					8.96394	Bulk	2.91359e-06
Cyanobacteria	Oscillatoriophycideae	Chroococcales	Cyanobacteriaceae		6.57749	Bulk	5.61636e-05
Cyanobacteria	Oscillatoriophycideae	Chroococcales	Xenococcaceae		7.10397	Bulk	3.17641e-06
Cyanobacteria	Oscillatoriophycideae	Chroococcales			7.32685	Bulk	3.17641e-06
Cyanobacteria	Oscillatoriophycideae	Oscillatoriales	Phormidiaceae	Microcoleus	6.45561	Bulk	5.61636e-05
Cyanobacteria	Synechococcophycideae	Pseudanabaenales	Pseudanabaenaceae	Halomicronema	6.18469	Bulk	3.17641e-06
Cyanobacteria	Synechococcophycideae	Pseudanabaenales	Pseudanabaenaceae		6.95182	Bulk	3.17641e-06
Cyanobacteria	Synechococcophycideae	Pseudanabaenales			7.02036	Bulk	3.17641e-06
Cyanobacteria					6.5422	Bulk	3.17641e-06
Elusimicrobia	Elusimicrobia				4.95424	Bulk	4.2467e-05
Firmicutes	Clostridia	Clostridiales	Acidaminobacteraceae	NP25	5.36173	Bulk	2.08299e-06
Gemmatimonadetes	Gemm_1				7.87867	Bulk	2.67171e-06
Gemmatimonadetes	Gemm_2				7.861	Bulk	3.17641e-06
Gemmatimonadetes	Gemm_4				7.80363	Bulk	2.91359e-06
Gemmatimonadetes	Gemm_5				6.4257	Bulk	3.17641e-06
Gemmatimonadetes	Gemm_6				8.36795	Bulk	2.67171e-06
Gemmatimonadetes					5.59106	Bulk	5.61636e-05
GN02	BB34				6.79134	Bulk	2.91359e-06
GN04	GN15				7.273	Bulk	2.91359e-06
GN04					5.95904	Bulk	3.17567e-06
Lentisphaerae	Lentisphaeria	Lentisphaerales	3H8		5.5682	Bulk	5.61636e-05
Lentisphaerae	Lentisphaeria	Lentisphaerales			6.20952	Bulk	3.17641e-06
Lentisphaerae	Lentisphaeria				6.29885	Bulk	3.17641e-06
NC10	wb1_A12				7.44801	Bulk	0.000870161
Nitrospirae	Nitrospira	Nitrospirales	Nitrospiraceae		8.03034	Bulk	2.67171e-06
Nitrospirae	Nitrospira	Nitrospirales	Thermodesulfovibrionaceae	BD2_6	4.69897	Bulk	0.0190165
Nitrospirae	Nitrospira	Nitrospirales	Thermodesulfovibrionaceae		6.35025	Bulk	2.91359e-06
Nitrospirae	Nitrospira	Nitrospirales			7.4274	Bulk	0.000870161
Nitrospirae	Nitrospira				8.13443	Bulk	2.91359e-06
NKB19	noFP_H4				5.87506	Bulk	3.17641e-06
NKB19					7.06967	Bulk	2.91359e-06
Planctomycetes	OM190	CL500_15			6.6561	Bulk	5.17139e-05
Planctomycetes	Phycisphaerae	CCM11a			6.85431	Bulk	2.91359e-06
Planctomycetes	Phycisphaerae	MSBL9			5.14613	Bulk	0.000930109
Planctomycetes	Phycisphaerae	Phycisphaerales	Phycisphaeraceae		6.47202	Bulk	3.17641e-06
Planctomycetes	Phycisphaerae	Phycisphaerales			6.83916	Bulk	3.17641e-06
Planctomycetes	Phycisphaerae				6.17464	Bulk	3.17641e-06
Planctomycetes	Pla3				7.57322	Bulk	5.17139e-05
Planctomycetes	Planctomycetia	Pirellulales	Pirellulaceae		7.55047	Bulk	2.91359e-06
Planctomycetes	Planctomycetia	Planctomycetales	Planctomycetaceae	Planctomyces	7.02592	Bulk	3.17641e-06
Planctomycetes	Planctomycetia				7.66403	Bulk	2.91359e-06
Proteobacteria	Alphaproteobacteria	BD7_3			6.273	Bulk	3.17641e-06
Proteobacteria	Alphaproteobacteria	Caulobacterales	Caulobacteraceae		5.81954	Bulk	4.24822e-05
Proteobacteria	Alphaproteobacteria	Ellin329			5.93952	Bulk	3.17567e-06
Proteobacteria	Alphaproteobacteria	Kiloniellales	Kiloniellaceae	Thalassospira	5.88081	Bulk	0.000860925
Proteobacteria	Alphaproteobacteria	Rhizobiales	Hyphomicrobiaceae	Rhodoplanes	5.65321	Bulk	0.0190165
Proteobacteria	Alphaproteobacteria	Rhizobiales	Hyphomicrobiaceae		7.07427	Bulk	2.91359e-06
Proteobacteria	Alphaproteobacteria	Rhizobiales	Phyllobacteriaceae		5.16137	Bulk	0.0135649
Proteobacteria	Alphaproteobacteria	Rhizobiales	Rhizobiaceae		6.7344	Bulk	5.17139e-05
Proteobacteria	Alphaproteobacteria	Rhizobiales	Rhodobiaceae	Afifella	5.74819	Bulk	0.000894735
Proteobacteria	Alphaproteobacteria	Rhizobiales			6.12222	Bulk	3.17641e-06
Proteobacteria	Alphaproteobacteria	Rhodobacterales	Hyphomonadaceae		7.15731	Bulk	3.17641e-06
Proteobacteria	Alphaproteobacteria	Rhodobacterales	Rhodobacteraceae	Rhodobacter	5.85431	Bulk	5.61636e-05
Proteobacteria	Alphaproteobacteria	Rhodobacterales	Rhodobacteraceae		7.89323	Bulk	3.17641e-06
Proteobacteria	Alphaproteobacteria	Rhodobacterales			7.97025	Bulk	3.17641e-06
Proteobacteria	Alphaproteobacteria	Rhodospirillales	Rhodospirillaceae	Inquilinus	5.75587	Bulk	5.61636e-05
Proteobacteria	Alphaproteobacteria	Rhodospirillales	Rhodospirillaceae	Rhodovibrio	7.79737	Bulk	2.91359e-06
Proteobacteria	Alphaproteobacteria	Rhodospirillales	Rhodospirillaceae		8.7004	Bulk	2.91359e-06
Proteobacteria	Alphaproteobacteria	Rhodospirillales			7.81418	Bulk	2.91359e-06
Proteobacteria	Alphaproteobacteria	Rickettsiales	Pelagibacteraceae		4.74036	Bulk	0.000870161
Proteobacteria	Alphaproteobacteria	Sphingomonadales	Erythrobacteraceae		6.86894	Bulk	3.17641e-06
Proteobacteria	Alphaproteobacteria	Sphingomonadales	Sphingomonadaceae	Novosphingobium	5.70329	Bulk	3.17641e-06
Proteobacteria	Alphaproteobacteria	Sphingomonadales	Sphingomonadaceae		5.90849	Bulk	3.17567e-06
Proteobacteria	Alphaproteobacteria	Sphingomonadales			6.69461	Bulk	3.17641e-06
Proteobacteria	Alphaproteobacteria				8.49241	Bulk	2.91359e-06
Proteobacteria	Deltaproteobacteria	Bdellovibrionales	Bdellovibrionaceae	Bdellovibrio	5.56229	Bulk	5.17139e-05
Proteobacteria	Deltaproteobacteria	Desulfarculales	Desulfarculaceae		6.38292	Bulk	3.17641e-06
Proteobacteria	Deltaproteobacteria	Desulfobacterales	Desulfobulbaceae	Desulfobulbus	5.25527	Bulk	0.000930109
Proteobacteria	Deltaproteobacteria	Desulfobacterales	Desulfobulbaceae		7.36021	Bulk	3.17641e-06
Proteobacteria	Deltaproteobacteria	Desulfobacterales			7.53269	Bulk	3.17567e-06
Proteobacteria	Deltaproteobacteria	Desulfovibrionales	Desulfohalobiaceae	Desulfovermiculus	5.66276	Bulk	3.17567e-06
Proteobacteria	Deltaproteobacteria	Desulfovibrionales	Desulfovibrionaceae	Desulfovibrio	5.60746	Bulk	4.02753e-05
Proteobacteria	Deltaproteobacteria	Desulfovibrionales			5.93702	Bulk	3.17641e-06
Proteobacteria	Deltaproteobacteria	Desulfuromonadales	Desulfuromonadaceae		6.87535	Bulk	3.17641e-06
Proteobacteria	Deltaproteobacteria	Desulfuromonadales			7.08063	Bulk	2.67171e-06
Proteobacteria	Deltaproteobacteria	Entotheonellales	Entotheonellaceae	CandidatusEntotheonella	7.67541	Bulk	2.91359e-06
Proteobacteria	Deltaproteobacteria	Entotheonellales	Entotheonellaceae		7.95345	Bulk	2.67171e-06
Proteobacteria	Deltaproteobacteria	GMD14H09			6.42325	Bulk	3.17641e-06
Proteobacteria	Deltaproteobacteria	Myxococcales	Haliangiaceae		6.67715	Bulk	2.91359e-06
Proteobacteria	Deltaproteobacteria	Myxococcales	Nannocystaceae	Plesiocystis	6.5172	Bulk	3.17641e-06
Proteobacteria	Deltaproteobacteria	Myxococcales	OM27		6.18611	Bulk	5.61636e-05
Proteobacteria	Deltaproteobacteria	Myxococcales			7.00966	Bulk	3.17641e-06
Proteobacteria	Deltaproteobacteria	NB1_j	MND4		7.02531	Bulk	0.0190165
Proteobacteria	Deltaproteobacteria	NB1_j	NB1_i		6.98453	Bulk	2.91291e-06
Proteobacteria	Deltaproteobacteria	NB1_j			7.43489	Bulk	2.91359e-06
Proteobacteria	Deltaproteobacteria	Sva0853	JTB36		6.87186	Bulk	2.91359e-06
Proteobacteria	Deltaproteobacteria	Syntrophobacterales	Syntrophobacteraceae		8.35723	Bulk	2.67171e-06
Proteobacteria	Deltaproteobacteria				5.60206	Bulk	3.17641e-06
Proteobacteria	Epsilonproteobacteria	Campylobacterales	Campylobacteraceae	Arcobacter	4.95424	Bulk	5.38838e-05
Proteobacteria	Epsilonproteobacteria	Campylobacterales			5.38021	Bulk	5.17139e-05
Proteobacteria	Gammaproteobacteria	Alteromonadales	211ds20		6.61331	Bulk	3.17641e-06
Proteobacteria	Gammaproteobacteria	Alteromonadales	Alteromonadaceae	Alteromonas	5.51188	Bulk	5.61636e-05
Proteobacteria	Gammaproteobacteria	Alteromonadales	Alteromonadaceae	BD2_13	5.30103	Bulk	0.000870161
Proteobacteria	Gammaproteobacteria	Alteromonadales	Alteromonadaceae	Glaciecola	4.65321	Bulk	0.000870161
Proteobacteria	Gammaproteobacteria	Alteromonadales	Alteromonadaceae	Marinobacter	5.62325	Bulk	5.61636e-05
Proteobacteria	Gammaproteobacteria	Alteromonadales	Alteromonadaceae	Microbulbifer	5.63347	Bulk	5.61636e-05
Proteobacteria	Gammaproteobacteria	Alteromonadales	Alteromonadaceae		7.60385	Bulk	2.91359e-06
Proteobacteria	Gammaproteobacteria	Alteromonadales	HTCC2188	HTCC	7.256	Bulk	3.17641e-06
Proteobacteria	Gammaproteobacteria	Alteromonadales	OM60	Congregibacter	6.67806	Bulk	3.17641e-06
Proteobacteria	Gammaproteobacteria	Alteromonadales	Shewanellaceae	Shewanella	4	Bulk	0.0190165
Proteobacteria	Gammaproteobacteria	Alteromonadales			6.65418	Bulk	3.17641e-06
Proteobacteria	Gammaproteobacteria	Cardiobacteriales			4.54407	Bulk	0.0140443
Proteobacteria	Gammaproteobacteria	Chromatiales	Ectothiorhodospiraceae	Halorhodospira	6.1271	Bulk	3.17641e-06
Proteobacteria	Gammaproteobacteria	Chromatiales	Ectothiorhodospiraceae		8.11188	Bulk	2.91359e-06
Proteobacteria	Gammaproteobacteria	Chromatiales			8.28066	Bulk	2.91359e-06
Proteobacteria	Gammaproteobacteria	HOC36			6.52763	Bulk	3.17641e-06
Proteobacteria	Gammaproteobacteria	HTCC2188	HTCC2089		7.2752	Bulk	3.17641e-06
Proteobacteria	Gammaproteobacteria	HTCC2188			6.37566	Bulk	3.17641e-06
Proteobacteria	Gammaproteobacteria	Marinicellales	Marinicellaceae		7.73957	Bulk	2.91359e-06
Proteobacteria	Gammaproteobacteria	Oceanospirillales	Alcanivoracaceae	Alcanivoraxdieselolei	5.9058	Bulk	3.17567e-06
Proteobacteria	Gammaproteobacteria	Oceanospirillales	Halomonadaceae	CandidatusPortiera	7.0054	Bulk	3.17641e-06
Proteobacteria	Gammaproteobacteria	Oceanospirillales	Halomonadaceae	Halomonas	5.33244	Bulk	3.04157e-06
Proteobacteria	Gammaproteobacteria	Oceanospirillales	Oceanospirillaceae	Marinobacterium	6.5849	Bulk	2.67171e-06
Proteobacteria	Gammaproteobacteria	Oceanospirillales	Oceanospirillaceae		5.93702	Bulk	2.91291e-06
Proteobacteria	Gammaproteobacteria	Oceanospirillales	Saccharospirillaceae		5.43933	Bulk	5.61636e-05
Proteobacteria	Gammaproteobacteria	Oceanospirillales			6.50106	Bulk	2.91359e-06
Proteobacteria	Gammaproteobacteria	Thiotrichales	Piscirickettsiaceae	Methylophaga	5.72016	Bulk	0.0131037
Proteobacteria	Gammaproteobacteria	Thiotrichales	Piscirickettsiaceae		8.18622	Bulk	2.91359e-06
Proteobacteria	Gammaproteobacteria	Thiotrichales	Thiotrichaceae		5.04139	Bulk	4.2467e-05
Proteobacteria	Gammaproteobacteria	Thiotrichales			5.46982	Bulk	5.61517e-05
Proteobacteria	Gammaproteobacteria	Vibrionales	Pseudoalteromonadaceae	Pseudoalteromonas	6.23679	Bulk	2.91359e-06
Proteobacteria	Gammaproteobacteria	Vibrionales	Pseudoalteromonadaceae		5.85733	Bulk	5.17139e-05
Proteobacteria	Gammaproteobacteria	Vibrionales	Vibrionaceae	Salinivibriocosticola	5.35218	Bulk	5.38838e-05
Proteobacteria	Gammaproteobacteria	Vibrionales	Vibrionaceae	Vibrio	6.12385	Bulk	2.67171e-06
Proteobacteria	Gammaproteobacteria	Vibrionales	Vibrionaceae		6.19173	Bulk	2.67171e-06
Proteobacteria	Gammaproteobacteria	Vibrionales			6.60206	Bulk	2.91359e-06
Proteobacteria	Gammaproteobacteria				8.00108	Bulk	2.91359e-06
Proteobacteria					9.36814	Bulk	2.91359e-06
SAR406	AB16	noFP_H7			5.11394	Bulk	0.000870161
SBR1093	EC214				6.20548	Bulk	3.17641e-06
SBR1093	VHS_B5_50				5.91908	Bulk	5.17139e-05
SBR1093					6.30103	Bulk	0.0190165
Spirochaetes	Leptospirae	Leptospirales	Leptospiraceae	Leptonema	5.74036	Bulk	0.000870161
Spirochaetes	Leptospirae				5.74036	Bulk	0.000870161
Spirochaetes	Spirochaetes	Spirochaetales	Spirochaetaceae	Spirochaeta	5.66745	Bulk	3.17641e-06
Spirochaetes	Spirochaetes	Spirochaetales	Spirochaetaceae		6.50583	Bulk	3.17641e-06
Spirochaetes	Spirochaetes	Spirochaetales			6.56467	Bulk	3.17641e-06
Tenericutes	Mollicutes				5.78533	Bulk	1.00375e-07
Thermi	Deinococci	Deinococcales	Trueperaceae	B_42	6.44404	Bulk	3.17641e-06
TM6	SJA_4				4	Bulk	0.0190165
TM7	TM7_1				6.97474	Bulk	3.17641e-06
Verrucomicrobia	Methylacidiphilae	Methylacidiphilales	LD19		6.37383	Bulk	3.17641e-06
Verrucomicrobia	Opitutae	Pelagicoccales	Pelagicoccaceae	Pelagicoccus	6.91036	Bulk	3.17641e-06
Verrucomicrobia	Opitutae	Puniceicoccales	Puniceicoccaceae	Coraliomargarita	6.33945	Bulk	3.17641e-06
Verrucomicrobia	Opitutae	Puniceicoccales	Puniceicoccaceae		6.74233	Bulk	3.17641e-06
Verrucomicrobia	Opitutae	Puniceicoccales			6.88705	Bulk	3.17641e-06
Verrucomicrobia	Opitutae				7.10466	Bulk	3.17641e-06
Verrucomicrobia	Pedosphaerae	Pedosphaerales			6.85309	Bulk	2.91359e-06
Verrucomicrobia	Pedosphaerae				5.85431	Bulk	5.61636e-05
Verrucomicrobia	Verrucomicrobiae	Verrucomicrobiales	Verrucomicrobiaceae	Luteolibacter	6.30643	Bulk	3.17641e-06
Verrucomicrobia	Verrucomicrobiae	Verrucomicrobiales	Verrucomicrobiaceae		6.52634	Bulk	3.17641e-06
Verrucomicrobia	Verrucomicrobiae	Verrucomicrobiales			6.73119	Bulk	3.17641e-06
Verrucomicrobia					7.64508	Bulk	3.17641e-06
WS3	PRR_12	GN03			5.57403	Bulk	5.61636e-05
WS3	PRR_12	Sediment_1			6.22401	Bulk	0.0131037
WS3	PRR_12				6.09864	Bulk	0.000870161
WS3					6.64147	Bulk	2.91359e-06
Acidobacteria	Holophagae	Holophagales			5.10474	Hole	0.0140443
Acidobacteria	Solibacteres	Solibacterales			5.80371	Hole	5.61517e-05
Bacteroidetes	Cytophagia	Cytophagales	Cytophagaceae	Sporocytophaga	5.79112	Hole	5.61517e-05
Bacteroidetes	Cytophagia	Cytophagales	Flammeovirgaceae	Flexithrix	5.8617	Hole	0.000929941
Bacteroidetes	Flavobacteriia	Flavobacteriales	Cryomorphaceae	Crocinitomix	4.95861	Hole	0.0140443
Bacteroidetes	Flavobacteriia	Flavobacteriales	Cryomorphaceae	Cryomorpha	5.52681	Hole	0.000930109
Bacteroidetes	Flavobacteriia	Flavobacteriales	Cryomorphaceae	Fluviicola	5.56067	Hole	5.61636e-05
Bacteroidetes	Flavobacteriia	Flavobacteriales	Flavobacteriaceae		6.79366	Hole	3.17641e-06
Bacteroidetes	Rhodothermi	Rhodothermales	Rhodothermaceae	Salinibacter	6.71296	Hole	3.17641e-06
Bacteroidetes	Saprospirae	Saprospirales			4.25964	Hole	0.0140443
Bacteroidetes	Sphingobacteriia	Sphingobacteriales			4.65758	Hole	0.0140443
Chloroflexi	Anaerolineae	OPB11			5.77815	Hole	3.17641e-06
Cyanobacteria	Oscillatoriophycideae	Chroococcales	Cyanobacteriaceae	Cyanothece	5.43573	Hole	5.61636e-05
Cyanobacteria	Oscillatoriophycideae	Oscillatoriales	Phormidiaceae	Symploca	4.73676	Hole	0.0140443
Cyanobacteria	Oscillatoriophycideae				5	Hole	0.0140423
Proteobacteria	Alphaproteobacteria	Kordiimonadales	Kordiimonadaceae		5.751	Hole	0.000930109
Proteobacteria	Alphaproteobacteria	Rhodobacterales	Hyphomonadaceae	Oceanicaulis	5.33882	Hole	0.000930109
Proteobacteria	Deltaproteobacteria	Desulfobacterales	Desulfobacteraceae	Desulfococcus	6.82133	Hole	3.17641e-06
Proteobacteria	Deltaproteobacteria	Desulfobacterales	Desulfobacteraceae	Desulfosarcina	5.25964	Hole	0.0140423
Proteobacteria	Deltaproteobacteria	Desulfobacterales	Desulfobacteraceae		6.81291	Hole	3.17641e-06
Proteobacteria	Deltaproteobacteria	IndB3_24			5.37358	Hole	0.000929941
Proteobacteria	Gammaproteobacteria	34P16			5.908	Hole	3.17641e-06
Proteobacteria	Gammaproteobacteria	Alteromonadales	OM60		6.65845	Hole	3.17641e-06
SAR406	AB16	ST_3K15			6.25307	Hole	3.17641e-06

## Sheet: Mngazana
Mngazana
Phylum	Class	Order	Family	Genus	LDA score	Section	p
AC1	B04R032				0	Bulk	0.0111736
AC1					0	Bulk	0.0111736
Acidobacteria	BPC102	MVS_40			3.55305	Bulk	0.0198446
Bacteroidetes	Bacteroidia	Bacteroidales			3.37178	Bulk	0.0103826
Bacteroidetes	Bacteroidia				3.39481	Bulk	0.0274897
Chloroflexi	Anaerolineae	OPB11			0.436313	Bulk	9.34092e-06
Chloroflexi	Dehalococcoidetes	Dehalococcoidales	Dehalococcoidaceae		3.25763	Bulk	0.0157313
Chloroflexi	Dehalococcoidetes	Dehalococcoidales			3.25763	Bulk	0.0157313
Chloroflexi	Dehalococcoidetes				3.25842	Bulk	0.0157313
Gemmatimonadetes	Gemm_5				3.41527	Bulk	0.00827308
Gemmatimonadetes	JL_ETNP_Z39				2.82671	Bulk	0.00835506
GN04	GN15				3.00252	Bulk	0.0176357
GN04					2.75428	Bulk	0.029751
Nitrospirae	Nitrospira	Nitrospirales	Thermodesulfovibrionaceae	BD2_6	3.17254	Bulk	0.0180608
Nitrospirae	Nitrospira	Nitrospirales	Thermodesulfovibrionaceae		3.67206	Bulk	0.0258845
Planctomycetes	Phycisphaerae	MSBL9			3.15706	Bulk	0.0129444
Proteobacteria	Alphaproteobacteria	Rhodospirillales	Rhodospirillaceae		4.13141	Bulk	0.0238821
Proteobacteria	Alphaproteobacteria	Rickettsiales	Pelagibacteraceae		3.93063	Bulk	0.0108374
Proteobacteria	Alphaproteobacteria	Rickettsiales			3.93063	Bulk	0.0108374
Proteobacteria	Betaproteobacteria				3.25582	Bulk	0.0368297
Proteobacteria	Deltaproteobacteria	Desulfarculales	Desulfarculaceae		3.68104	Bulk	0.00640192
Proteobacteria	Deltaproteobacteria	Desulfarculales			3.68104	Bulk	0.00640192
Proteobacteria	Deltaproteobacteria	Desulfobacterales	Desulfobacteraceae	Desulfococcus	4.50239	Bulk	0.00285005
Proteobacteria	Deltaproteobacteria	Desulfobacterales	Desulfobulbaceae		4.18834	Bulk	0.00435765
Proteobacteria	Deltaproteobacteria	Desulfobacterales			4.69991	Bulk	0.00375817
Proteobacteria	Deltaproteobacteria	IndB3_24			3.12161	Bulk	0.0118615
Proteobacteria	Deltaproteobacteria	MBNT15			3.69606	Bulk	0.034771
Proteobacteria	Deltaproteobacteria	Syntrophobacterales	Syntrophobacteraceae		4.23266	Bulk	0.0452891
Proteobacteria	Deltaproteobacteria	Syntrophobacterales			4.23266	Bulk	0.0452891
Proteobacteria	Gammaproteobacteria	Alteromonadales	Alteromonadaceae	BD2_13	2.85799	Bulk	0.026382
Proteobacteria	Gammaproteobacteria	Alteromonadales	Colwelliaceae	Thalassomonas	2.91809	Bulk	0.0448584
Proteobacteria	Gammaproteobacteria	Alteromonadales	Colwelliaceae		2.91809	Bulk	0.0448584
Proteobacteria					5.407	Bulk	0.000856058
Acidobacteria	Acidobacteria_6	iii1_15			2.89089	Hole	0.00970437
Acidobacteria	Acidobacteria_6				3.04254	Hole	0.0132443
Acidobacteria	Chloracidobacteria	RB41	Ellin6075		2.87523	Hole	7.77446e-06
Acidobacteria	Chloracidobacteria	RB41			2.87523	Hole	7.77446e-06
Acidobacteria	Chloracidobacteria				2.87523	Hole	7.77446e-06
Acidobacteria	Solibacteres	Solibacterales	PAUC26f		3.12591	Hole	0.0004428
Actinobacteria	Acidimicrobiia	Acidimicrobiales	koll13		3.51625	Hole	0.000809336
Actinobacteria	Acidimicrobiia	Acidimicrobiales			3.73376	Hole	0.000283408
Actinobacteria	Acidimicrobiia				4.33959	Hole	0.00927445
Actinobacteria	Actinobacteria	Actinomycetales			3.03242	Hole	0.00457597
Actinobacteria	Actinobacteria				3.03242	Hole	0.00457597
Actinobacteria	Nitriliruptoria	Euzebyales	Euzebyaceae	Euzebya	2.74497	Hole	0.000856058
Actinobacteria	Nitriliruptoria	Euzebyales	Euzebyaceae		2.74497	Hole	0.000856058
Actinobacteria	Nitriliruptoria	Euzebyales			2.74497	Hole	0.000856058
Actinobacteria	Nitriliruptoria	Nitriliruptorales	Nitriliruptoraceae		3.18039	Hole	0.0194435
Actinobacteria	Nitriliruptoria	Nitriliruptorales			3.18039	Hole	0.0194435
Actinobacteria	Nitriliruptoria				3.31613	Hole	0.0106179
Actinobacteria					4.3981	Hole	0.0065556
Bacteroidetes	Cytophagia	Cytophagales	Flammeovirgaceae	Fulvivirga	2.91393	Hole	0.0118663
Bacteroidetes	Flavobacteriia	Flavobacteriales	Flavobacteriaceae	Gramella	4.19205	Hole	0.00125996
Bacteroidetes	Flavobacteriia	Flavobacteriales	Flavobacteriaceae	Robiginitalea	3.68441	Hole	0.00203736
Bacteroidetes	Flavobacteriia	Flavobacteriales	Flavobacteriaceae	Salegentibacter	2.93604	Hole	0.00528889
Bacteroidetes	Flavobacteriia	Flavobacteriales	Flavobacteriaceae		4.55399	Hole	0.00385256
Bacteroidetes	Flavobacteriia				4.77563	Hole	0.0046888
Bacteroidetes	Rhodothermi	Rhodothermales	Rhodothermaceae	Rubricoccus	2.93888	Hole	0.00125948
Bacteroidetes	Rhodothermi	Rhodothermales	Rhodothermaceae		3.84534	Hole	0.000111681
Bacteroidetes	Rhodothermi	Rhodothermales			3.94062	Hole	0.000360136
Bacteroidetes	Rhodothermi				3.94062	Hole	0.000360136
Bacteroidetes	Saprospirae	Saprospirales	Saprospiraceae		3.80584	Hole	0.00136677
Bacteroidetes	Saprospirae				3.82653	Hole	0.00125996
Chloroflexi	Anaerolineae	CFB_26			2.92832	Hole	0.00169266
Chloroflexi	Anaerolineae	envOPS12			3.99344	Hole	0.0167822
Chloroflexi	Anaerolineae	SBR1031	A4b		3.25364	Hole	0.00331696
Chloroflexi	Anaerolineae	SBR1031	SJA_101		3.40004	Hole	0.00640286
Chloroflexi	Anaerolineae	SBR1031			3.74104	Hole	0.00808482
Cyanobacteria	Oscillatoriophycideae	Oscillatoriales	Phormidiaceae	Phormidium	2.57293	Hole	0.0117384
Cyanobacteria	Oscillatoriophycideae	Oscillatoriales			2.705	Hole	0.00228457
Gemmatimonadetes	Gemm_2				3.85974	Hole	0.010152
Gemmatimonadetes	Gemm_4				3.50816	Hole	0.0118668
Planctomycetes	Phycisphaerae	Phycisphaerales	Phycisphaeraceae		3.14156	Hole	0.0086614
Planctomycetes	Planctomycetia	Planctomycetales	Planctomycetaceae	Planctomyces	3.27133	Hole	0.00019051
Planctomycetes	Planctomycetia	Planctomycetales	Planctomycetaceae		3.27133	Hole	0.00019051
Planctomycetes	Planctomycetia	Planctomycetales			3.27133	Hole	0.00019051
Planctomycetes	Planctomycetia				3.35263	Hole	0.000764989
Proteobacteria	Alphaproteobacteria	Rhizobiales	Phyllobacteriaceae		2.8506	Hole	9.51442e-05
Proteobacteria	Alphaproteobacteria	Rhizobiales			3.71398	Hole	0.0108579
Proteobacteria	Alphaproteobacteria	Sphingomonadales	Erythrobacteraceae		3.78944	Hole	0.00375817
Proteobacteria	Alphaproteobacteria	Sphingomonadales			4.07498	Hole	0.00257298
Proteobacteria	Deltaproteobacteria	Entotheonellales	Entotheonellaceae	CandidatusEntotheonella	2.80777	Hole	6.65374e-05
Proteobacteria	Deltaproteobacteria	GMD14H09			2.87147	Hole	0.015409
Proteobacteria	Deltaproteobacteria	Myxococcales	Haliangiaceae		3.19802	Hole	0.00736957
Proteobacteria	Deltaproteobacteria	Myxococcales	Nannocystaceae	Plesiocystis	2.97322	Hole	0.00133028
Proteobacteria	Deltaproteobacteria	Myxococcales	Nannocystaceae		2.97322	Hole	0.00133028
Proteobacteria	Deltaproteobacteria	Myxococcales			3.59006	Hole	0.0198523
Proteobacteria	Gammaproteobacteria	Alteromonadales	Alteromonadaceae	Alteromonas	2.95337	Hole	0.00219855
Proteobacteria	Gammaproteobacteria	Alteromonadales	Alteromonadaceae	Glaciecola	2.68082	Hole	0.00892624
Proteobacteria	Gammaproteobacteria	Alteromonadales	Alteromonadaceae	Marinobacter	3.20365	Hole	0.011607
Proteobacteria	Gammaproteobacteria	Alteromonadales	HTCC2188	HTCC	3.46662	Hole	0.0328113
Proteobacteria	Gammaproteobacteria	Alteromonadales	HTCC2188		3.46662	Hole	0.0328113
Proteobacteria	Gammaproteobacteria	HTCC2188	HTCC2089		3.28079	Hole	0.00625332
Proteobacteria	Gammaproteobacteria	Marinicellales	Marinicellaceae		3.92763	Hole	0.0258897
Proteobacteria	Gammaproteobacteria	Marinicellales			3.92763	Hole	0.0258897
Proteobacteria	Gammaproteobacteria	Oceanospirillales			3.1905	Hole	0.00457575
TM7	TM7_1				2.71951	Hole	0.00315228
TM7					2.71951	Hole	0.00315228
Verrucomicrobia	Verrucomicrobiae	Verrucomicrobiales	Verrucomicrobiaceae		3.27184	Hole	0.000673194
Verrucomicrobia	Verrucomicrobiae	Verrucomicrobiales			3.39316	Hole	0.000558789
Verrucomicrobia	Verrucomicrobiae				3.39316	Hole	0.000558789
Verrucomicrobia					3.72734	Hole	0.0118668
