# Supplementary material for: Fiddler crab bioturbation determines consistent changes in bacterial communities across contrasting environmental conditions
Source: Sci Rep. 2019 Mar 6;9:3749. doi: 10.1038/s41598-019-40315-0 (PMC6403291; doi:10.1038/s41598-019-40315-0)
Supplement: Supplementary file 4 — Supplementary Dataset S4 [file 41598_2019_40315_MOESM4_ESM.xlsx]

## Sheet: THUWAL_bulk_edge
Source	Target	SUID	cooc_method	EdgeBetweenness	interactionType	Label	method_number	method_scores	methodname_interactiontype	methodname_pval	methodname_score	name	nulldistribmean	nulldistribmedian	nulldistribsd	oriScore	pval	pval-brown-merge	qval	randdistribMean	randdistribMedian	randdistribNumNonNaNScores	randdistribSD	selected	shared interaction	shared name	weight
Verrucomicrobia	OTU-OTU-71	312	correl_spearman|dist_kullbackleibler|sim_mutInfo	6	copresence	Verrucomicrobia->OTU-OTU-71	3	0.898440545808967|0.6934376066795043|0.7402550791140903	correl_spearman=copresence|dist_kullbackleibler=copresence|sim_mutInfo=unknown	correl_spearman=1.311500064690163E-4|dist_kullbackleibler=0.0|sim_mutInfo=0.053203468083533156	correl_spearman=0.898440545808967|dist_kullbackleibler=0.6934376066795043|sim_mutInfo=0.7402550791140903	Verrucomicrobia->OTU-OTU-71	-0.0310019	-0.0523392	0.201769	0.898441	0	0	0	0.884012587859463|0.6316840289988264|0.8089675373766484	0.9027434149453444|0.6565492981278866|0.8036081041573752	100.0|100.0|100.0	0.06284694539175853|0.2716422357677588|0.13219109395212342	FALSE		Verrucomicrobia->OTU-OTU-71	0
OTU-OTU-582	OTU-OTU-488	313	dist_bray|correl_pearson|dist_kullbackleibler	458	copresence	OTU-OTU-582->OTU-OTU-488	3	0.28988554553472423|0.9159055065258755|0.7152603021122725	dist_bray=copresence|correl_pearson=copresence|dist_kullbackleibler=copresence	dist_bray=0.10005369899949801|correl_pearson=0.0713481163332127|dist_kullbackleibler=0.0	dist_bray=0.28988554553472423|correl_pearson=0.9159055065258755|dist_kullbackleibler=0.7152603021122725	OTU-OTU-582->OTU-OTU-488	0.700544	0.713897	0.0873801	0.289886	0	0	0	0.30560810002797545|0.7404018280096929|0.8258542700720659	0.313697999187524|0.8762742304641173|0.7707178819971932	100.0|100.0|100.0	0.09501396231890544|0.2384153199651226|0.3676227132576994	FALSE		OTU-OTU-582->OTU-OTU-488	0
Bacteroidales	Desulfobulbaceae	314	dist_kullbackleibler|correl_pearson|dist_bray	4	copresence	Bacteroidales->Desulfobulbaceae	3	0.7206553969411315|0.8696252126404057|0.24068171378740866	dist_kullbackleibler=copresence|correl_pearson=copresence|dist_bray=copresence	dist_kullbackleibler=9.846278992142743E-8|correl_pearson=0.01308797827218433|dist_bray=0.1032052663415508	dist_kullbackleibler=0.7206553969411315|correl_pearson=0.8696252126404057|dist_bray=0.24068171378740866	Bacteroidales->Desulfobulbaceae	4.12021	4.08297	1.18317	0.720655	2.96e-07	2.96e-07	1.76e-06	0.7913216490645127|0.837799069738254|0.2565204526092463	0.7183618163721777|0.8749135608662102|0.24143606596801398	100.0|100.0|100.0	0.4094705990295152|0.11742384706981387|0.08301039757902846	FALSE		Bacteroidales->Desulfobulbaceae	1.76e-06
OTU-OTU-2143	OTU-OTU-199	315	dist_kullbackleibler	458	copresence	OTU-OTU-2143->OTU-OTU-199	1	0.760324	dist_kullbackleibler=copresence	dist_kullbackleibler=7.993605777301127E-15	dist_kullbackleibler=0.7603241393902268	OTU-OTU-2143->OTU-OTU-199	4.3925	4.25051	1.30078	0.760324	1.8e-11	1.8e-11	1.29e-10	0.751212	0.716454	100	0.224832	FALSE		OTU-OTU-2143->OTU-OTU-199	1.29e-10
OTU-OTU-154	OTU-OTU-4	316	dist_kullbackleibler	912	mutualExclusion	OTU-OTU-154->OTU-OTU-4	1	24.4867	dist_kullbackleibler=mutualExclusion	dist_kullbackleibler=4.941713704909034E-12	dist_kullbackleibler=24.486747948496795	OTU-OTU-154->OTU-OTU-4	17.6024	15.8043	4.84238	24.4867	1.18e-08	1.18e-08	7.63e-08	23.7678	23.6888	28	0.820096	FALSE		OTU-OTU-154->OTU-OTU-4	7.63e-08
OTU-OTU-483	OTU-OTU-154	317	correl_pearson|dist_kullbackleibler|dist_bray	458	copresence	OTU-OTU-483->OTU-OTU-154	3	0.9719762820135698|0.7449530088281758|0.162813337525336	correl_pearson=copresence|dist_kullbackleibler=copresence|dist_bray=copresence	correl_pearson=4.11476884920603E-6|dist_kullbackleibler=0.0|dist_bray=0.007011965434705059	correl_pearson=0.9719762820135698|dist_kullbackleibler=0.7449530088281758|dist_bray=0.162813337525336	OTU-OTU-483->OTU-OTU-154	-0.0134132	-0.0695043	0.168391	0.971976	0	0	0	0.9548294515637988|0.8505544464005824|0.17451618517816953	0.9712850041955071|0.7368046647786239|0.1618230834058224	100.0|100.0|100.0	0.047148664851713894|0.5258832430364975|0.06473033240915493	FALSE		OTU-OTU-483->OTU-OTU-154	0
Opitutae	OTU-OTU-71	318	sim_mutInfo|correl_spearman|dist_kullbackleibler	6	copresence	Opitutae->OTU-OTU-71	3	0.7402550791140903|0.898440545808967|0.6934376066795043	sim_mutInfo=unknown|correl_spearman=copresence|dist_kullbackleibler=copresence	sim_mutInfo=0.05763717142211555|correl_spearman=1.872809661254693E-4|dist_kullbackleibler=0.0	sim_mutInfo=0.7402550791140903|correl_spearman=0.898440545808967|dist_kullbackleibler=0.6934376066795043	Opitutae->OTU-OTU-71	0.236356	0.21749	0.10248	0.740255	0	0	0	0.8089675373766484|0.884012587859463|0.6316840289988264	0.8036081041573752|0.9027434149453444|0.6565492981278866	100.0|100.0|100.0	0.13219109395212342|0.06284694539175853|0.2716422357677588	FALSE		Opitutae->OTU-OTU-71	0
OTU-OTU-488	Shewanella	319	dist_kullbackleibler|correl_spearman	342.183	mutualExclusion	OTU-OTU-488->Shewanella	2	21.529899309933985|-0.6062889459460555	dist_kullbackleibler=mutualExclusion|correl_spearman=mutualExclusion	dist_kullbackleibler=8.196776590807531E-13|correl_spearman=0.04852754033799889	dist_kullbackleibler=21.529899309933985|correl_spearman=-0.6062889459460555	OTU-OTU-488->Shewanella	11.6147	11.9069	2.7948	21.5299	9.28e-11	9.28e-11	6.52e-10	20.8487572863125|-0.6072708890821078	20.986537461485103|-0.6376438550518688	100.0|100.0	1.70964361284705|0.15085703071828588	FALSE		OTU-OTU-488->Shewanella	6.52e-10
OTU-OTU-488	OTU-OTU-67	320	correl_pearson|dist_bray|correl_spearman|sim_mutInfo	672.332	copresence	OTU-OTU-488->OTU-OTU-67	4	0.8307728305242559|0.27947017501938043|0.8281490221116958|0.6946577953731641	correl_pearson=copresence|dist_bray=copresence|correl_spearman=copresence|sim_mutInfo=unknown	correl_pearson=0.004587697680619174|dist_bray=0.05956278529640047|correl_spearman=0.003641621134637285|sim_mutInfo=0.08201572271793933	correl_pearson=0.8307728305242559|dist_bray=0.27947017501938043|correl_spearman=0.8281490221116958|sim_mutInfo=0.6946577953731641	OTU-OTU-488->OTU-OTU-67	0.0467234	0.020657	0.20032	0.830773	0.000117	0.000117	0.000601	0.8206387608532029|0.2653284571466338|0.8145187134660824|0.6794629909903567	0.8423627967971272|0.2620786798246484|0.8171658527303605|0.6732860415537734	100.0|100.0|100.0|100.0	0.08823112552350035|0.05161259680536479|0.08234114458369553|0.10643646685175082	FALSE		OTU-OTU-488->OTU-OTU-67	0.000601
OTU-OTU-364	OTU-OTU-148	321	dist_kullbackleibler	458	copresence	OTU-OTU-364->OTU-OTU-148	1	0.799376	dist_kullbackleibler=copresence	dist_kullbackleibler=3.026245920523252E-11	dist_kullbackleibler=0.7993764292658938	OTU-OTU-364->OTU-OTU-148	4.0811	4.00958	1.01855	0.799376	7.02e-08	7.02e-08	4.31e-07	0.776877	0.780625	100	0.255071	FALSE		OTU-OTU-364->OTU-OTU-148	4.31e-07
OTU-OTU-1001	OTU-OTU-87	322	correl_pearson|dist_bray	441.765	copresence	OTU-OTU-1001->OTU-OTU-87	2	0.9094847479327908|0.24742271026170637	correl_pearson=copresence|dist_bray=copresence	correl_pearson=1.6842036236131008E-4|dist_bray=0.06267123946389352	correl_pearson=0.9094847479327908|dist_bray=0.24742271026170637	OTU-OTU-1001->OTU-OTU-87	-0.0105181	-0.0733988	0.201896	0.909485	0.00707285	0.00707285	0.0285414	0.8918858350060745|0.24641915881065948	0.9038156697469536|0.24471413516454865	100.0|100.0	0.06335473075278127|0.07200310035710071	FALSE		OTU-OTU-1001->OTU-OTU-87	0.0285414
OTU-OTU-1001	Sva0725	323	dist_kullbackleibler	236.81	mutualExclusion	OTU-OTU-1001->Sva0725	1	22.1889	dist_kullbackleibler=mutualExclusion	dist_kullbackleibler=1.3982451718463906E-5	dist_kullbackleibler=22.188908525163324	OTU-OTU-1001->Sva0725	13.5276	13.4863	3.62244	22.1889	0.00880852	0.00880852	0.0346963	20.5481	21.2577	100	2.80812	FALSE		OTU-OTU-1001->Sva0725	0.0346963
Bacteroidia	Desulfobulbaceae	324	dist_kullbackleibler|dist_bray|correl_pearson	4	copresence	Bacteroidia->Desulfobulbaceae	3	0.7206553969411315|0.24068171378740866|0.8696252126404057	dist_kullbackleibler=copresence|dist_bray=copresence|correl_pearson=copresence	dist_kullbackleibler=3.0760688440878425E-8|dist_bray=0.10327605187872813|correl_pearson=0.007983614873503742	dist_kullbackleibler=0.7206553969411315|dist_bray=0.24068171378740866|correl_pearson=0.8696252126404057	Bacteroidia->Desulfobulbaceae	4.25594	4.1377	1.19658	0.720655	5.9e-08	5.9e-08	3.64e-07	0.7913216490645127|0.2565204526092463|0.837799069738254	0.7183618163721777|0.24143606596801398|0.8749135608662102	100.0|100.0|100.0	0.4094705990295152|0.08301039757902846|0.11742384706981387	FALSE		Bacteroidia->Desulfobulbaceae	3.64e-07
OTU-OTU-196	OTU-OTU-48	325	dist_kullbackleibler|dist_bray|correl_spearman|sim_mutInfo|correl_pearson	109.324	copresence	OTU-OTU-196->OTU-OTU-48	5	0.552687280269385|0.22461928708934575|0.8454445339042095|0.6173075216997024|0.8199909440934344	dist_kullbackleibler=copresence|dist_bray=copresence|correl_spearman=copresence|sim_mutInfo=unknown|correl_pearson=copresence	dist_kullbackleibler=0.0|dist_bray=0.03952348807283457|correl_spearman=0.0014461974369528452|sim_mutInfo=0.09750210272531418|correl_pearson=1.7858965121675396E-4	dist_kullbackleibler=0.552687280269385|dist_bray=0.22461928708934575|correl_spearman=0.8454445339042095|sim_mutInfo=0.6173075216997024|correl_pearson=0.8199909440934344	OTU-OTU-196->OTU-OTU-48	5.29928	5.1792	1.42064	0.552687	0	0	0	0.5476260758122377|0.21632074536022738|0.8367436707366102|0.7171235831152226|0.8236746496425004	0.5041058071631747|0.2154393632158786|0.8489637737995231|0.70879175965193|0.8272921506564377	100.0|100.0|100.0|100.0|100.0	0.2323966295961648|0.03721420404408677|0.07564318096320247|0.14599677420914056|0.055263643098017144	FALSE		OTU-OTU-196->OTU-OTU-48	0
OTU-OTU-196	OTU-OTU-67	326	correl_pearson|dist_kullbackleibler|dist_bray|sim_mutInfo	71.9468	copresence	OTU-OTU-196->OTU-OTU-67	4	0.8781708261520496|0.8005388382512684|0.1760791547301619|0.5963775959491202	correl_pearson=copresence|dist_kullbackleibler=copresence|dist_bray=copresence|sim_mutInfo=unknown	correl_pearson=0.0037793102641950904|dist_kullbackleibler=3.581069663027847E-9|dist_bray=0.07010324576324023|sim_mutInfo=0.15555601519934903	correl_pearson=0.8781708261520496|dist_kullbackleibler=0.8005388382512684|dist_bray=0.1760791547301619|sim_mutInfo=0.5963775959491202	OTU-OTU-196->OTU-OTU-67	0.0437804	0.0608885	0.205663	0.878171	3.51e-10	3.51e-10	2.42e-09	0.8555364742352383|0.8303857085497575|0.18347280306495586|0.6091882980488189	0.8811623772263559|0.6766071427338043|0.17026280498315743|0.600881337435371	100.0|100.0|100.0|100.0	0.09235202181034718|0.48204739125277146|0.05523929556204933|0.13561512109238935	FALSE		OTU-OTU-196->OTU-OTU-67	2.42e-09
OTU-OTU-196	BPC102	327	sim_mutInfo|dist_bray|dist_kullbackleibler	161.356	copresence	OTU-OTU-196->BPC102	3	0.6274143832683303|0.27651697816986165|0.7054122199464445	sim_mutInfo=unknown|dist_bray=copresence|dist_kullbackleibler=copresence	sim_mutInfo=0.10588673743940485|dist_bray=0.14841541154601257|dist_kullbackleibler=0.0	sim_mutInfo=0.6274143832683303|dist_bray=0.27651697816986165|dist_kullbackleibler=0.7054122199464445	OTU-OTU-196->BPC102	0.233747	0.229145	0.0899407	0.627414	0	0	0	0.6799833603488328|0.2705952223452143|0.6718552488762018	0.6765468350174224|0.2669780030996672|0.636869420542931	100.0|100.0|100.0	0.12770595160389311|0.05141221517423447|0.21909890693341796	FALSE		OTU-OTU-196->BPC102	0
OTU-OTU-129	Gemm-4	328	dist_kullbackleibler	83.0554	copresence	OTU-OTU-129->Gemm-4	1	0.817702	dist_kullbackleibler=copresence	dist_kullbackleibler=0.0	dist_kullbackleibler=0.8177023552540919	OTU-OTU-129->Gemm-4	5.09821	4.95057	1.52786	0.817702	0	0	0	0.753498	0.748404	100	0.170289	FALSE		OTU-OTU-129->Gemm-4	0
OTU-OTU-129	OTU-OTU-614	329	correl_spearman|dist_bray|sim_mutInfo|dist_kullbackleibler	47.4287	copresence	OTU-OTU-129->OTU-OTU-614	4	0.8940757142472413|0.26058087429977006|0.631868018121418|0.5629470396901421	correl_spearman=copresence|dist_bray=copresence|sim_mutInfo=unknown|dist_kullbackleibler=copresence	correl_spearman=2.589496588067952E-5|dist_bray=0.05580389893669224|sim_mutInfo=0.0751138023779252|dist_kullbackleibler=0.0	correl_spearman=0.8940757142472413|dist_bray=0.26058087429977006|sim_mutInfo=0.631868018121418|dist_kullbackleibler=0.5629470396901421	OTU-OTU-129->OTU-OTU-614	0.000272	0.0087464	0.207037	0.894076	0	0	0	0.8786199135923711|0.2557940354515744|0.7771025119041443|0.553504702280573	0.8852706033625951|0.2540568652844718|0.7688050301790685|0.5134218313227426	100.0|100.0|100.0|100.0	0.04709567361659832|0.05828435656731584|0.1460958828748862|0.18881055442822284	FALSE		OTU-OTU-129->OTU-OTU-614	0
Rhodovibrio	HTCC2089	330	dist_bray|dist_kullbackleibler|correl_pearson|correl_spearman|sim_mutInfo	54.4236	copresence	Rhodovibrio->HTCC2089	5	0.29046795213237886|0.7123402227924732|0.8316318712201048|0.8474576271186444|0.5556018271182248	dist_bray=copresence|dist_kullbackleibler=copresence|correl_pearson=copresence|correl_spearman=copresence|sim_mutInfo=unknown	dist_bray=0.041053912744554055|dist_kullbackleibler=0.0|correl_pearson=0.001936604140206244|correl_spearman=0.0012835185137336502|sim_mutInfo=0.0838448186160009	dist_bray=0.29046795213237886|dist_kullbackleibler=0.7123402227924732|correl_pearson=0.8316318712201048|correl_spearman=0.8474576271186444|sim_mutInfo=0.5556018271182248	Rhodovibrio->HTCC2089	0.632982	0.634079	0.0735795	0.290468	0	0	0	0.274270113666226|0.7037020165299235|0.8447864494229536|0.8301892424602404|0.736764334948745	0.2792789451860076|0.6773303235648093|0.8507732173511287|0.8407583936417512|0.6981329203019642	100.0|100.0|100.0|100.0|100.0	0.04256973378311931|0.2132302624977879|0.0834299864730116|0.0723264462268866|0.13569870855802177	FALSE		Rhodovibrio->HTCC2089	0
Rhodovibrio	OTU-OTU-87	331	dist_kullbackleibler|sim_mutInfo|correl_spearman	178.253	copresence	Rhodovibrio->OTU-OTU-87	3	0.6648287268503812|0.6976182421262427|0.9108759940359592	dist_kullbackleibler=copresence|sim_mutInfo=unknown|correl_spearman=copresence	dist_kullbackleibler=0.0|sim_mutInfo=0.0730366312549462|correl_spearman=9.933213813639874E-5	dist_kullbackleibler=0.6648287268503812|sim_mutInfo=0.6976182421262427|correl_spearman=0.9108759940359592	Rhodovibrio->OTU-OTU-87	4.90309	4.66879	1.36726	0.664829	0	0	0	0.6174407152701796|0.8547466985393721|0.9009018156456198	0.6284455413205073|0.82107973792236|0.9177501255177206	100.0|100.0|100.0	0.1346953414940081|0.17725595528038776|0.05575514188701035	FALSE		Rhodovibrio->OTU-OTU-87	0
Rhodovibrio	OTU-OTU-341	332	sim_mutInfo|correl_pearson|dist_kullbackleibler|correl_spearman|dist_bray	54.4236	copresence	Rhodovibrio->OTU-OTU-341	5	0.5556018271182248|0.8316318712201048|0.7123402227924732|0.8474576271186444|0.29046795213237886	sim_mutInfo=unknown|correl_pearson=copresence|dist_kullbackleibler=copresence|correl_spearman=copresence|dist_bray=copresence	sim_mutInfo=0.08472987072312738|correl_pearson=0.002219881354508013|dist_kullbackleibler=0.0|correl_spearman=0.0012300090304490086|dist_bray=0.03489984488184894	sim_mutInfo=0.5556018271182248|correl_pearson=0.8316318712201048|dist_kullbackleibler=0.7123402227924732|correl_spearman=0.8474576271186444|dist_bray=0.29046795213237886	Rhodovibrio->OTU-OTU-341	0.230641	0.229145	0.0912806	0.555602	0	0	0	0.736764334948745|0.8447864494229536|0.7037020165299235|0.8301892424602404|0.274270113666226	0.6981329203019642|0.8507732173511287|0.6773303235648093|0.8407583936417512|0.2792789451860076	100.0|100.0|100.0|100.0|100.0	0.13569870855802177|0.0834299864730116|0.2132302624977879|0.0723264462268866|0.04256973378311931	FALSE		Rhodovibrio->OTU-OTU-341	0
Rhodovibrio	HTCC2188	333	dist_kullbackleibler|sim_mutInfo|dist_bray|correl_pearson|correl_spearman	57.2327	copresence	Rhodovibrio->HTCC2188	5	0.7123402227924732|0.5556018271182248|0.29046795213237886|0.8316318712201048|0.8474576271186444	dist_kullbackleibler=copresence|sim_mutInfo=unknown|dist_bray=copresence|correl_pearson=copresence|correl_spearman=copresence	dist_kullbackleibler=0.0|sim_mutInfo=0.08467611729895402|dist_bray=0.03793273219567017|correl_pearson=0.0023892679605285183|correl_spearman=0.0012925189485063493	dist_kullbackleibler=0.7123402227924732|sim_mutInfo=0.5556018271182248|dist_bray=0.29046795213237886|correl_pearson=0.8316318712201048|correl_spearman=0.8474576271186444	Rhodovibrio->HTCC2188	5.20623	4.99002	1.58536	0.71234	0	0	0	0.7037020165299235|0.736764334948745|0.274270113666226|0.8447864494229536|0.8301892424602404	0.6773303235648093|0.6981329203019642|0.2792789451860076|0.8507732173511287|0.8407583936417512	100.0|100.0|100.0|100.0|100.0	0.2132302624977879|0.13569870855802177|0.04256973378311931|0.0834299864730116|0.0723264462268866	FALSE		Rhodovibrio->HTCC2188	0
OTU-OTU-1251	Shewanella	334	dist_kullbackleibler	111.914	mutualExclusion	OTU-OTU-1251->Shewanella	1	20.7775	dist_kullbackleibler=mutualExclusion	dist_kullbackleibler=5.0402323563680795E-6	dist_kullbackleibler=20.777532970256306	OTU-OTU-1251->Shewanella	13.0713	12.5865	3.38554	20.7775	0.00392904	0.00392904	0.016541	20.007	20.3059	100	2.46736	FALSE		OTU-OTU-1251->Shewanella	0.016541
OTU-OTU-420	Gemmatimonadetes	335	dist_kullbackleibler	458	copresence	OTU-OTU-420->Gemmatimonadetes	1	0.780594	dist_kullbackleibler=copresence	dist_kullbackleibler=1.1295116619791656E-8	dist_kullbackleibler=0.7805942435555424	OTU-OTU-420->Gemmatimonadetes	3.50831	3.35377	1.00247	0.780594	1.96e-05	1.96e-05	0.000106	0.782232	0.749463	100	0.237746	FALSE		OTU-OTU-420->Gemmatimonadetes	0.000106
OTU-OTU-60	OTU-OTU-126	336	sim_mutInfo|dist_kullbackleibler|correl_spearman	519.049	copresence	OTU-OTU-60->OTU-OTU-126	3	0.7392865056360058|0.6732007015443229|0.9076871564550739	sim_mutInfo=unknown|dist_kullbackleibler=copresence|correl_spearman=copresence	sim_mutInfo=0.07480776057300287|dist_kullbackleibler=0.0|correl_spearman=6.68368455358781E-7	sim_mutInfo=0.7392865056360058|dist_kullbackleibler=0.6732007015443229|correl_spearman=0.9076871564550739	OTU-OTU-60->OTU-OTU-126	0.240504	0.230114	0.0870539	0.739287	0	0	0	0.7687991426814902|0.6442893569433523|0.8951183122041322	0.7753767237395303|0.6046765053781806|0.895811160902634	100.0|100.0|100.0	0.13442864022891177|0.19569939480215157|0.035103072996352895	FALSE		OTU-OTU-60->OTU-OTU-126	0
OTU-OTU-60	OTU-OTU-180	337	correl_spearman|sim_mutInfo	129.483	copresence	OTU-OTU-60->OTU-OTU-180	2	0.8641436142485293|0.764145451617751	correl_spearman=copresence|sim_mutInfo=unknown	correl_spearman=2.1064760329847498E-4|sim_mutInfo=0.0546682363278409	correl_spearman=0.8641436142485293|sim_mutInfo=0.764145451617751	OTU-OTU-60->OTU-OTU-180	0.0164354	0.0151604	0.200305	0.864144	0.00757232	0.00757232	0.0303097	0.8478137810061155|0.8198680590085432	0.8510894110840401|0.8210797379223601	100.0|100.0	0.05558290337806873|0.1331765409215189	FALSE		OTU-OTU-60->OTU-OTU-180	0.0303097
OTU-OTU-60	OTU-OTU-544	338	correl_spearman|dist_bray|correl_pearson|dist_kullbackleibler	319.66	copresence	OTU-OTU-60->OTU-OTU-544	4	0.8593549558514451|0.23795258626693716|0.8822371001519909|0.5536862457351018	correl_spearman=copresence|dist_bray=copresence|correl_pearson=copresence|dist_kullbackleibler=copresence	correl_spearman=7.534688614004859E-4|dist_bray=0.05688449052802391|correl_pearson=0.0016102323565314047|dist_kullbackleibler=0.0	correl_spearman=0.8593549558514451|dist_bray=0.23795258626693716|correl_pearson=0.8822371001519909|dist_kullbackleibler=0.5536862457351018	OTU-OTU-60->OTU-OTU-544	0.00263525	-0.0158424	0.230233	0.859355	0	0	0	0.839433080957197|0.23975047269993766|0.8581268980117183|0.5764167404795516	0.8472852664441576|0.23923900688147726|0.877228048600494|0.5462010247462525	100.0|100.0|100.0|100.0	0.06953552469807107|0.07267842493198735|0.08943957808160882|0.20180180777190387	FALSE		OTU-OTU-60->OTU-OTU-544	0
Nitrospira	OTU-OTU-126	339	sim_mutInfo|correl_spearman	135.411	copresence	Nitrospira->OTU-OTU-126	2	0.7291796440673777|0.9180445825056506	sim_mutInfo=unknown|correl_spearman=copresence	sim_mutInfo=0.060874409098875315|correl_spearman=3.1904094349721746E-6	sim_mutInfo=0.7291796440673777|correl_spearman=0.9180445825056506	Nitrospira->OTU-OTU-126	0.237083	0.232883	0.0884137	0.72918	0.000252	0.000252	0.00125778	0.7747993722935589|0.9084695991770536	0.7684369466687785|0.9127012118430254	100.0|100.0	0.1207422491604229|0.03898182863559793	FALSE		Nitrospira->OTU-OTU-126	0.00125778
Nitrospira	OTU-OTU-137	340	correl_pearson|dist_bray|sim_mutInfo	28.2815	copresence	Nitrospira->OTU-OTU-137	3	0.9296858037268176|0.20833650490322586|0.764145451617751	correl_pearson=copresence|dist_bray=copresence|sim_mutInfo=unknown	correl_pearson=2.6217518711568744E-8|dist_bray=0.005680011136856455|sim_mutInfo=0.11034581293097545	correl_pearson=0.9296858037268176|dist_bray=0.20833650490322586|sim_mutInfo=0.764145451617751	Nitrospira->OTU-OTU-137	0.0100148	-0.0186271	0.187345	0.929686	3.86e-08	3.86e-08	2.39e-07	0.9388181291089966|0.20609597481194494|0.6881855289742984	0.9366718267167233|0.19349654740667943|0.6750362202042043	100.0|100.0|100.0	0.029120237972124662|0.05235923324397987|0.14418931621786474	FALSE		Nitrospira->OTU-OTU-137	2.39e-07
Nitrospira	OTU-OTU-156	341	dist_kullbackleibler|sim_mutInfo	113.982	copresence	Nitrospira->OTU-OTU-156	2	0.7605006167803968|0.5639084034032589	dist_kullbackleibler=copresence|sim_mutInfo=unknown	dist_kullbackleibler=0.0|sim_mutInfo=0.13748801070305816	dist_kullbackleibler=0.7605006167803968|sim_mutInfo=0.5639084034032589	Nitrospira->OTU-OTU-156	12.0589	12.2932	3.0663	0.760501	0	0	0	0.7533621843777822|0.6962390426305042	0.6832802568813704|0.6957622872764847	100.0|100.0	0.3778071356962541|0.1768500302353285	FALSE		Nitrospira->OTU-OTU-156	0
Nitrospira	OTU-OTU-180	342	correl_spearman|sim_mutInfo	27.6469	copresence	Nitrospira->OTU-OTU-180	2	0.8893006344302454|0.5757000410632971	correl_spearman=copresence|sim_mutInfo=unknown	correl_spearman=2.6915558700602027E-5|sim_mutInfo=0.10264404360331064	correl_spearman=0.8893006344302454|sim_mutInfo=0.5757000410632971	Nitrospira->OTU-OTU-180	0.0304143	0.0402136	0.20387	0.889301	0.00240935	0.00240935	0.0106255	0.8742066218264364|0.7058041612800239	0.8819786804460006|0.7044665987144955	100.0|100.0	0.04365818745013267|0.12686758030538553	FALSE		Nitrospira->OTU-OTU-180	0.0106255
Nitrospira	OTU-OTU-35	343	sim_mutInfo|correl_spearman	42.5053	copresence	Nitrospira->OTU-OTU-35	2	0.5757000410632971|0.8800975232527896	sim_mutInfo=unknown|correl_spearman=copresence	sim_mutInfo=0.09379196698379683|correl_spearman=4.226780880400849E-5	sim_mutInfo=0.5757000410632971|correl_spearman=0.8800975232527896	Nitrospira->OTU-OTU-35	0.229013	0.230114	0.104692	0.5757	0.0032356	0.0032356	0.0138976	0.699476600405464|0.8665954640823677	0.7034318254540369|0.8690260954331726	100.0|100.0	0.12746137913654396|0.047403643159222936	FALSE		Nitrospira->OTU-OTU-35	0.0138976
Nitrospira	OTU-OTU-74	344	correl_spearman|sim_mutInfo	120.534	copresence	Nitrospira->OTU-OTU-74	2	0.8714579055441478|0.5963775959491202	correl_spearman=copresence|sim_mutInfo=unknown	correl_spearman=1.969330688723625E-4|sim_mutInfo=0.09752119021350714	correl_spearman=0.8714579055441478|sim_mutInfo=0.5963775959491202	Nitrospira->OTU-OTU-74	0.00485832	-0.0222793	0.202617	0.871458	0.011251	0.011251	0.0430876	0.8593790767333833|0.6945052764383748	0.8691103421186617|0.6793303775531884	100.0|100.0	0.05813244588488416|0.12572782829059725	FALSE		Nitrospira->OTU-OTU-74	0.0430876
Desulfuromonadaceae	Desulfobacterales	345	dist_kullbackleibler	458	copresence	Desulfuromonadaceae->Desulfobacterales	1	0.809717	dist_kullbackleibler=copresence	dist_kullbackleibler=9.557071034560494E-6	dist_kullbackleibler=0.809717326257757	Desulfuromonadaceae->Desulfobacterales	2.56937	2.54424	0.653813	0.809717	0.00654155	0.00654155	0.0265963	0.741901	0.753349	100	0.182738	FALSE		Desulfuromonadaceae->Desulfobacterales	0.0265963
Desulfuromonadaceae	OTU-OTU-48	346	dist_bray|dist_kullbackleibler|sim_mutInfo	912	copresence	Desulfuromonadaceae->OTU-OTU-48	3	0.2606679499942277|0.5894878406080191|0.575447670198538	dist_bray=copresence|dist_kullbackleibler=copresence|sim_mutInfo=unknown	dist_bray=0.10016155116937808|dist_kullbackleibler=2.14430695422152E-11|sim_mutInfo=0.11611662823936586	dist_bray=0.2606679499942277|dist_kullbackleibler=0.5894878406080191|sim_mutInfo=0.575447670198538	Desulfuromonadaceae->OTU-OTU-48	0.546501	0.54112	0.0672874	0.260668	5.96e-10	5.96e-10	4.08e-09	0.2562990721164771|0.5978854012367669|0.6737436013327068	0.252082844219154|0.5680753497943924|0.6398742476958819	100.0|100.0|100.0	0.051351300067269644|0.2307205889580658|0.14703264691960372	FALSE		Desulfuromonadaceae->OTU-OTU-48	4.08e-09
OTU-OTU-68	Caldithrix	347	dist_kullbackleibler	57.6729	copresence	OTU-OTU-68->Caldithrix	1	0.816787	dist_kullbackleibler=copresence	dist_kullbackleibler=0.0	dist_kullbackleibler=0.8167873291890826	OTU-OTU-68->Caldithrix	6.7077	6.65659	2.16254	0.816787	0	0	0	0.78867	0.734027	100	0.260198	FALSE		OTU-OTU-68->Caldithrix	0
OTU-OTU-68	Gemm-4	348	correl_spearman|dist_kullbackleibler	85.1177	copresence	OTU-OTU-68->Gemm-4	2	0.8401615850741118|0.6926939667456443	correl_spearman=copresence|dist_kullbackleibler=copresence	correl_spearman=0.0023863695751418224|dist_kullbackleibler=0.0	correl_spearman=0.8401615850741118|dist_kullbackleibler=0.6926939667456443	OTU-OTU-68->Gemm-4	0.0119446	0.0244278	0.213594	0.840162	0	0	0	0.8331231293364679|0.6223357974378999	0.8481978680170215|0.6197644768018218	100.0|100.0	0.08467705130565728|0.19030204599872746	FALSE		OTU-OTU-68->Gemm-4	0
OTU-OTU-68	OTU-OTU-249	349	dist_kullbackleibler|sim_mutInfo	458	copresence	OTU-OTU-68->OTU-OTU-249	2	0.5369348978528207|0.7072811448387113	dist_kullbackleibler=copresence|sim_mutInfo=unknown	dist_kullbackleibler=0.0|sim_mutInfo=0.05907534834777939	dist_kullbackleibler=0.5369348978528207|sim_mutInfo=0.7072811448387113	OTU-OTU-68->OTU-OTU-249	5.83279	5.95718	2.02088	0.536935	0	0	0	0.502490674582208|0.782912106402957	0.4883958433762243|0.7802462144953726	100.0|100.0	0.10657559828852929|0.12307329069070877	FALSE		OTU-OTU-68->OTU-OTU-249	0
Desulfohalobiaceae	OTU-OTU-108	350	dist_kullbackleibler	57.8255	copresence	Desulfohalobiaceae->OTU-OTU-108	1	0.639953	dist_kullbackleibler=copresence	dist_kullbackleibler=0.0	dist_kullbackleibler=0.6399534176500807	Desulfohalobiaceae->OTU-OTU-108	4.70939	4.68139	1.09776	0.639953	0	0	0	0.601335	0.611129	100	0.219113	FALSE		Desulfohalobiaceae->OTU-OTU-108	0
Desulfohalobiaceae	OTU-OTU-471	351	dist_kullbackleibler	36.2014	copresence	Desulfohalobiaceae->OTU-OTU-471	1	0.794907	dist_kullbackleibler=copresence	dist_kullbackleibler=8.881784197001252E-16	dist_kullbackleibler=0.7949073107916554	Desulfohalobiaceae->OTU-OTU-471	4.99572	4.90529	1.25661	0.794907	1.88e-12	1.88e-12	1.39e-11	0.779755	0.731792	100	0.281502	FALSE		Desulfohalobiaceae->OTU-OTU-471	1.39e-11
Desulfohalobiaceae	Desulfococcus	352	dist_kullbackleibler	98.5345	copresence	Desulfohalobiaceae->Desulfococcus	1	0.778703	dist_kullbackleibler=copresence	dist_kullbackleibler=1.7601131663269598E-9	dist_kullbackleibler=0.7787029513367427	Desulfohalobiaceae->Desulfococcus	4.18629	4.15256	1.10699	0.778703	3.47e-06	3.47e-06	1.96e-05	0.742229	0.731903	100	0.340141	FALSE		Desulfohalobiaceae->Desulfococcus	1.96e-05
Desulfohalobiaceae	OTU-OTU-46	353	dist_bray|correl_spearman|dist_kullbackleibler|sim_mutInfo	168.821	copresence	Desulfohalobiaceae->OTU-OTU-46	4	0.27477689665872407|0.9045422233785443|0.4751233433606627|0.7965385653643953	dist_bray=copresence|correl_spearman=copresence|dist_kullbackleibler=copresence|sim_mutInfo=unknown	dist_bray=0.02024164797328276|correl_spearman=2.7164282710534504E-4|dist_kullbackleibler=0.0|sim_mutInfo=0.05101336009507684	dist_bray=0.27477689665872407|correl_spearman=0.9045422233785443|dist_kullbackleibler=0.4751233433606627|sim_mutInfo=0.7965385653643953	Desulfohalobiaceae->OTU-OTU-46	0.716169	0.730894	0.0765723	0.274777	0	0	0	0.2557830881130545|0.8916515578381109|0.4405879093005203|0.8531580900534729	0.2544510331168198|0.9019761438741496|0.4309152773927607|0.8440623198212943	100.0|100.0|100.0|100.0	0.05049542226958849|0.05926775045236128|0.14143016566323885|0.14235321196657424	FALSE		Desulfohalobiaceae->OTU-OTU-46	0
Desulfohalobiaceae	Gemm-4	354	dist_kullbackleibler|dist_bray	97.3765	copresence	Desulfohalobiaceae->Gemm-4	2	0.677722739598838|0.2850551052847279	dist_kullbackleibler=copresence|dist_bray=copresence	dist_kullbackleibler=6.179501355063621E-13|dist_bray=0.044923065103210646	dist_kullbackleibler=0.677722739598838|dist_bray=0.2850551052847279	Desulfohalobiaceae->Gemm-4	4.0771	4.10881	0.896893	0.677723	6.44e-11	6.44e-11	4.56e-10	0.6570659683412052|0.2718190570093148	0.599880614341716|0.2633258918284036	100.0|100.0	0.2319458003746769|0.05234582812765052	FALSE		Desulfohalobiaceae->Gemm-4	4.56e-10
Desulfohalobiaceae	Desulfobacteraceae	355	correl_spearman|correl_pearson|dist_kullbackleibler|dist_bray	32.9881	copresence	Desulfohalobiaceae->Desulfobacteraceae	4	0.9053846153846153|0.880215708681769|0.3837795733006399|0.21453879112631558	correl_spearman=copresence|correl_pearson=copresence|dist_kullbackleibler=copresence|dist_bray=copresence	correl_spearman=1.4829964181006794E-4|correl_pearson=7.547104457527043E-4|dist_kullbackleibler=0.0|dist_bray=0.04321848952646001	correl_spearman=0.9053846153846153|correl_pearson=0.880215708681769|dist_kullbackleibler=0.3837795733006399|dist_bray=0.21453879112631558	Desulfohalobiaceae->Desulfobacteraceae	0.0551231	0.0430769	0.244538	0.905385	0	0	0	0.8934202660299486|0.8741076744588885|0.36931325074140625|0.21039837779778192	0.9053088100898246|0.8805363204974611|0.36436788664841446|0.20515429879599667	100.0|100.0|100.0|100.0	0.05367824976930808|0.06719897600066031|0.11655254454018373|0.05172814323904467	FALSE		Desulfohalobiaceae->Desulfobacteraceae	0
OTU-OTU-32	OTU-OTU-137	356	correl_spearman|sim_mutInfo	71.34	copresence	OTU-OTU-32->OTU-OTU-137	2	0.8930622274814799|0.6311518155080926	correl_spearman=copresence|sim_mutInfo=unknown	correl_spearman=1.829942667058715E-5|sim_mutInfo=0.04089304381732617	correl_spearman=0.8930622274814799|sim_mutInfo=0.6311518155080926	OTU-OTU-32->OTU-OTU-137	-0.00532054	-0.00906462	0.214653	0.893062	0.000808	0.000808	0.00382947	0.8771210767275056|0.7842444481356999	0.8866812286301707|0.7688619875518075	100.0|100.0	0.04569830011333984|0.0980050718866619	FALSE		OTU-OTU-32->OTU-OTU-137	0.00382947
OTU-OTU-455	OTU-OTU-119	357	correl_pearson|dist_kullbackleibler|dist_bray	27.7556	copresence	OTU-OTU-455->OTU-OTU-119	3	0.9273934061323659|0.3243799253401936|0.1993330461929541	correl_pearson=copresence|dist_kullbackleibler=copresence|dist_bray=copresence	correl_pearson=1.0133527727251845E-4|dist_kullbackleibler=0.0|dist_bray=0.004475248696269807	correl_pearson=0.9273934061323659|dist_kullbackleibler=0.3243799253401936|dist_bray=0.1993330461929541	OTU-OTU-455->OTU-OTU-119	0.035242	-0.0768731	0.239623	0.927393	0	0	0	0.9460870544398854|0.47261307261411295|0.14719985225020485	0.9425456936859479|0.26350484845544864|0.16053444081115764	100.0|100.0|100.0	0.06009192001929649|0.6389392015167316|0.08608375551276945	FALSE		OTU-OTU-455->OTU-OTU-119	0
OTU-OTU-455	OTU-OTU-149	358	dist_kullbackleibler	23.2707	mutualExclusion	OTU-OTU-455->OTU-OTU-149	1	21.6043	dist_kullbackleibler=mutualExclusion	dist_kullbackleibler=3.39630598811258E-6	dist_kullbackleibler=21.604300060477613	OTU-OTU-455->OTU-OTU-149	12.4128	11.4781	3.97939	21.6043	0.00285291	0.00285291	0.0123702	19.9617	20.7233	100	2.814	FALSE		OTU-OTU-455->OTU-OTU-149	0.0123702
OTU-OTU-221	Shewanellaceae	359	dist_kullbackleibler	140.204	mutualExclusion	OTU-OTU-221->Shewanellaceae	1	19.6654	dist_kullbackleibler=mutualExclusion	dist_kullbackleibler=7.782777643461358E-7	dist_kullbackleibler=19.665439110042904	OTU-OTU-221->Shewanellaceae	11.2122	11.0738	3.12984	19.6654	0.000836	0.000836	0.0039468	19.0347	19.4111	100	2.6516	FALSE		OTU-OTU-221->Shewanellaceae	0.0039468
OTU-OTU-221	Shewanella	360	dist_kullbackleibler	138.809	mutualExclusion	OTU-OTU-221->Shewanella	1	19.6654	dist_kullbackleibler=mutualExclusion	dist_kullbackleibler=1.3817252833003835E-6	dist_kullbackleibler=19.665439110042904	OTU-OTU-221->Shewanella	11.4014	11.2737	2.82653	19.6654	0.00135633	0.00135633	0.00622194	19.0347	19.4111	100	2.6516	FALSE		OTU-OTU-221->Shewanella	0.00622194
OTU-OTU-221	OTU-OTU-48	361	dist_kullbackleibler|sim_mutInfo|correl_spearman	279.889	copresence	OTU-OTU-221->OTU-OTU-48	3	0.7546391372120076|1.1320180707948473|0.9136141864730318	dist_kullbackleibler=copresence|sim_mutInfo=unknown|correl_spearman=copresence	dist_kullbackleibler=0.0|sim_mutInfo=0.0527360018362073|correl_spearman=3.4534957457532656E-5	dist_kullbackleibler=0.7546391372120076|sim_mutInfo=1.1320180707948473|correl_spearman=0.9136141864730318	OTU-OTU-221->OTU-OTU-48	5.69089	5.69357	1.56467	0.754639	0	0	0	0.7158019526535848|0.8905825056648219|0.899646774716533	0.6923089635854938|0.8801928658077015|0.9105549532117467	100.0|100.0|100.0	0.2149732512383776|0.16135861368678892|0.052887060685879124	FALSE		OTU-OTU-221->OTU-OTU-48	0
OTU-OTU-221	algae	362	dist_kullbackleibler	145.631	mutualExclusion	OTU-OTU-221->algae	1	19.6654	dist_kullbackleibler=mutualExclusion	dist_kullbackleibler=1.8851187982837914E-6	dist_kullbackleibler=19.665439110042904	OTU-OTU-221->algae	11.5056	11.6202	2.4405	19.6654	0.00175732	0.00175732	0.0079026	19.0347	19.4111	100	2.6516	FALSE		OTU-OTU-221->algae	0.0079026
OTU-OTU-553	Nitriliruptoraceae	363	sim_mutInfo|dist_kullbackleibler|dist_bray	114.833	copresence	OTU-OTU-553->Nitriliruptoraceae	3	0.7291035652681612|0.8098760663379007|0.27307980174361357	sim_mutInfo=unknown|dist_kullbackleibler=copresence|dist_bray=copresence	sim_mutInfo=0.09767552952542324|dist_kullbackleibler=0.0|dist_bray=0.09407508483432014	sim_mutInfo=0.7291035652681612|dist_kullbackleibler=0.8098760663379007|dist_bray=0.27307980174361357	OTU-OTU-553->Nitriliruptoraceae	0.229598	0.219931	0.0871469	0.729104	0	0	0	0.7224101713084531|0.8213054567996536|0.2756626642655394	0.7191418071050428|0.8118496247745874|0.2664222564644235	100.0|100.0|100.0	0.1448384711328244|0.32783080595688024|0.06080133655915309	FALSE		OTU-OTU-553->Nitriliruptoraceae	0
OTU-OTU-553	OTU-OTU-400	364	dist_bray|sim_mutInfo|dist_kullbackleibler	114.833	copresence	OTU-OTU-553->OTU-OTU-400	3	0.27307980174361357|0.7291035652681612|0.8098760663379007	dist_bray=copresence|sim_mutInfo=unknown|dist_kullbackleibler=copresence	dist_bray=0.08515724106124878|sim_mutInfo=0.09281799239465832|dist_kullbackleibler=0.0	dist_bray=0.27307980174361357|sim_mutInfo=0.7291035652681612|dist_kullbackleibler=0.8098760663379007	OTU-OTU-553->OTU-OTU-400	0.613771	0.62166	0.0702726	0.27308	0	0	0	0.2756626642655394|0.7224101713084531|0.8213054567996536	0.2664222564644235|0.7191418071050428|0.8118496247745874	100.0|100.0|100.0	0.06080133655915309|0.1448384711328244|0.32783080595688024	FALSE		OTU-OTU-553->OTU-OTU-400	0
OTU-OTU-91	Halomonadaceae	365	dist_kullbackleibler|correl_spearman	23.977	mutualExclusion	OTU-OTU-91->Halomonadaceae	2	22.2459344690947|-0.6940051667031111	dist_kullbackleibler=mutualExclusion|correl_spearman=mutualExclusion	dist_kullbackleibler=3.537690584920483E-9|correl_spearman=0.030784802833895286	dist_kullbackleibler=22.2459344690947|correl_spearman=-0.6940051667031111	OTU-OTU-91->Halomonadaceae	10.4151	9.84906	3.63128	22.2459	2.44e-07	2.44e-07	1.46e-06	21.2553850368121|-0.6829482053048784	22.37043054081303|-0.6901693468260222	100.0|100.0	3.506380865432436|0.13786493953129206	FALSE		OTU-OTU-91->Halomonadaceae	1.46e-06
OTU-OTU-91	OTU-OTU-1	366	dist_kullbackleibler|correl_spearman	37.9274	mutualExclusion	OTU-OTU-91->OTU-OTU-1	2	22.2459344690947|-0.6940051667031111	dist_kullbackleibler=mutualExclusion|correl_spearman=mutualExclusion	dist_kullbackleibler=1.0894505408920452E-8|correl_spearman=0.03027556467514647	dist_kullbackleibler=22.2459344690947|correl_spearman=-0.6940051667031111	OTU-OTU-91->OTU-OTU-1	10.7745	10.3268	3.64339	22.2459	7.08e-07	7.08e-07	4.13e-06	21.2553850368121|-0.6829482053048784	22.37043054081303|-0.6901693468260222	100.0|100.0	3.506380865432436|0.13786493953129206	FALSE		OTU-OTU-91->OTU-OTU-1	4.13e-06
OTU-OTU-91	OTU-OTU-2	367	dist_bray|dist_kullbackleibler|correl_spearman	87.652	mutualExclusion	OTU-OTU-91->OTU-OTU-2	3	0.990451892255154|23.550566097186646|-0.6561788223216262	dist_bray=mutualExclusion|dist_kullbackleibler=mutualExclusion|correl_spearman=mutualExclusion	dist_bray=0.08781142005814813|dist_kullbackleibler=1.924876258385666E-9|correl_spearman=0.03854830968670453	dist_bray=0.990451892255154|dist_kullbackleibler=23.550566097186646|correl_spearman=-0.6561788223216262	OTU-OTU-91->OTU-OTU-2	0.850613	0.850418	0.0870689	0.990452	1.55e-08	1.55e-08	9.92e-08	0.9874254107594463|22.67790767806785|-0.6496798747162791	0.9904869143089051|22.97245341963815|-0.6882613373428406	100.0|100.0|100.0	0.010204337316134269|2.9150365604908344|0.15708007869142343	FALSE		OTU-OTU-91->OTU-OTU-2	9.92e-08
OTU-OTU-91	Halomonas	368	correl_spearman|dist_kullbackleibler	37.9274	mutualExclusion	OTU-OTU-91->Halomonas	2	-0.6940051667031111|22.2459344690947	correl_spearman=mutualExclusion|dist_kullbackleibler=mutualExclusion	correl_spearman=0.035241205705695666|dist_kullbackleibler=3.099379664028845E-8	correl_spearman=-0.6940051667031111|dist_kullbackleibler=22.2459344690947	OTU-OTU-91->Halomonas	-0.0113385	-0.0203095	0.214981	-0.694005	2.21e-06	2.21e-06	1.27e-05	-0.6829482053048784|21.2553850368121	-0.6901693468260222|22.37043054081303	100.0|100.0	0.13786493953129206|3.506380865432436	FALSE		OTU-OTU-91->Halomonas	1.27e-05
OTU-OTU-91	Oceanospirillales	369	correl_spearman|dist_kullbackleibler	24.6847	mutualExclusion	OTU-OTU-91->Oceanospirillales	2	-0.6940051667031111|22.2459344690947	correl_spearman=mutualExclusion|dist_kullbackleibler=mutualExclusion	correl_spearman=0.02908472751938751|dist_kullbackleibler=4.1960061092360945E-8	correl_spearman=-0.6940051667031111|dist_kullbackleibler=22.2459344690947	OTU-OTU-91->Oceanospirillales	0.0204526	0.0243714	0.197339	-0.694005	2.46e-06	2.46e-06	1.4e-05	-0.6829482053048784|21.2553850368121	-0.6901693468260222|22.37043054081303	100.0|100.0	0.13786493953129206|3.506380865432436	FALSE		OTU-OTU-91->Oceanospirillales	1.4e-05
OTU-OTU-91	Shewanella	370	correl_spearman|dist_kullbackleibler|dist_bray	82.5916	mutualExclusion	OTU-OTU-91->Shewanella	3	-0.6561788223216262|23.550566097186646|0.990451892255154	correl_spearman=mutualExclusion|dist_kullbackleibler=mutualExclusion|dist_bray=mutualExclusion	correl_spearman=0.04637220744772008|dist_kullbackleibler=2.2316466452565464E-9|dist_bray=0.060658656069500605	correl_spearman=-0.6561788223216262|dist_kullbackleibler=23.550566097186646|dist_bray=0.990451892255154	OTU-OTU-91->Shewanella	0.0165941	0.0326879	0.212524	-0.656179	1.49e-08	1.49e-08	9.58e-08	-0.6496798747162791|22.67790767806785|0.9874254107594463	-0.6882613373428406|22.97245341963815|0.9904869143089051	100.0|100.0|100.0	0.15708007869142343|2.9150365604908344|0.010204337316134269	FALSE		OTU-OTU-91->Shewanella	9.58e-08
OTU-OTU-91	Shewanellaceae	371	dist_bray|dist_kullbackleibler|correl_spearman	81.7137	mutualExclusion	OTU-OTU-91->Shewanellaceae	3	0.990451892255154|23.550566097186646|-0.6561788223216262	dist_bray=mutualExclusion|dist_kullbackleibler=mutualExclusion|correl_spearman=mutualExclusion	dist_bray=0.06965645646052776|dist_kullbackleibler=7.524604273001501E-10|correl_spearman=0.04330514398270091	dist_bray=0.990451892255154|dist_kullbackleibler=23.550566097186646|correl_spearman=-0.6561788223216262	OTU-OTU-91->Shewanellaceae	0.838087	0.853009	0.0934384	0.990452	5.45e-09	5.45e-09	3.57e-08	0.9874254107594463|22.67790767806785|-0.6496798747162791	0.9904869143089051|22.97245341963815|-0.6882613373428406	100.0|100.0|100.0	0.010204337316134269|2.9150365604908344|0.15708007869142343	FALSE		OTU-OTU-91->Shewanellaceae	3.57e-08
OTU-OTU-91	algae	372	dist_bray|correl_spearman|dist_kullbackleibler	84.2112	mutualExclusion	OTU-OTU-91->algae	3	0.990451892255154|-0.6561788223216262|23.550566097186646	dist_bray=mutualExclusion|correl_spearman=mutualExclusion|dist_kullbackleibler=mutualExclusion	dist_bray=0.06426061359075097|correl_spearman=0.048512783602572274|dist_kullbackleibler=2.2741819316607348E-8	dist_bray=0.990451892255154|correl_spearman=-0.6561788223216262|dist_kullbackleibler=23.550566097186646	OTU-OTU-91->algae	0.833884	0.840743	0.104138	0.990452	1.61e-07	1.61e-07	9.72e-07	0.9874254107594463|-0.6496798747162791|22.67790767806785	0.9904869143089051|-0.6882613373428406|22.97245341963815	100.0|100.0|100.0	0.010204337316134269|0.15708007869142343|2.9150365604908344	FALSE		OTU-OTU-91->algae	9.72e-07
OTU-OTU-20	OTU-OTU-359	373	dist_bray|dist_kullbackleibler	131.427	mutualExclusion	OTU-OTU-20->OTU-OTU-359	2	0.99082481978318|21.34747315579571	dist_bray=mutualExclusion|dist_kullbackleibler=mutualExclusion	dist_bray=0.14741835131966874|dist_kullbackleibler=6.952913872204647E-6	dist_bray=0.99082481978318|dist_kullbackleibler=21.34747315579571	OTU-OTU-20->OTU-OTU-359	0.847193	0.860099	0.0716166	0.990825	0.00105522	0.00105522	0.00492437	0.9839401213499548|19.786409450334876	0.9900236741072683|20.237006550640906	100.0|100.0	0.017039968628833897|3.0637214210830863	FALSE		OTU-OTU-20->OTU-OTU-359	0.00492437
OTU-OTU-20	OTU-OTU-139	374	dist_kullbackleibler|correl_spearman	89.6068	mutualExclusion	OTU-OTU-20->OTU-OTU-139	2	20.17206294325723|-0.6209680626378383	dist_kullbackleibler=mutualExclusion|correl_spearman=mutualExclusion	dist_kullbackleibler=3.8866229322365164E-5|correl_spearman=0.07655479405878785	dist_kullbackleibler=20.17206294325723|correl_spearman=-0.6209680626378383	OTU-OTU-20->OTU-OTU-139	9.60153	8.80392	3.65265	20.1721	0.00256043	0.00256043	0.0112002	17.424513569422885|-0.5936063912160889	18.8095096079047|-0.6316522361001762	100.0|100.0	3.919835546697837|0.18721833612589375	FALSE		OTU-OTU-20->OTU-OTU-139	0.0112002
OTU-OTU-20	OTU-OTU-149	375	sim_mutInfo|correl_pearson|correl_spearman	175.761	mutualExclusion	OTU-OTU-20->OTU-OTU-149	3	0.8094142856947015|-0.38775586981371507|-0.8248271430627366	sim_mutInfo=unknown|correl_pearson=mutualExclusion|correl_spearman=mutualExclusion	sim_mutInfo=0.09551291127710426|correl_pearson=0.041857897125100685|correl_spearman=0.0013690936630601502	sim_mutInfo=0.8094142856947015|correl_pearson=-0.38775586981371507|correl_spearman=-0.8248271430627366	OTU-OTU-20->OTU-OTU-149	0.228516	0.227269	0.09252	0.809414	0.00419859	0.00419859	0.0175761	0.6892022031512339|-0.43149934416625446|-0.7965305191670055	0.681512119768966|-0.42242809450975083|-0.8092083695308343	100.0|100.0|100.0	0.12413463611251174|0.07278648208143534|0.0713018283597572	FALSE		OTU-OTU-20->OTU-OTU-149	0.0175761
OTU-OTU-137	OTU-OTU-248	376	sim_mutInfo|dist_bray|correl_pearson	43.0306	copresence	OTU-OTU-137->OTU-OTU-248	3	0.764145451617751|0.23414938512967376|0.8991132443939676	sim_mutInfo=unknown|dist_bray=copresence|correl_pearson=copresence	sim_mutInfo=0.10487552543304463|dist_bray=0.006989495129434253|correl_pearson=1.1130429128369812E-6	sim_mutInfo=0.764145451617751|dist_bray=0.23414938512967376|correl_pearson=0.8991132443939676	OTU-OTU-137->OTU-OTU-248	0.216281	0.216522	0.0937496	0.764145	1.68e-06	1.68e-06	9.66e-06	0.7004763022330589|0.2277303583538168|0.9166425944963261	0.6799697041439444|0.22349142183448567|0.9138170287012815	100.0|100.0|100.0	0.1490297046730045|0.05074390705072419|0.03672856788031922	FALSE		OTU-OTU-137->OTU-OTU-248	9.66e-06
OTU-OTU-137	Thermodesulfovibrionaceae	377	correl_pearson|sim_mutInfo|dist_bray	27.5857	copresence	OTU-OTU-137->Thermodesulfovibrionaceae	3	0.9296858037268176|0.764145451617751|0.20833650490322586	correl_pearson=copresence|sim_mutInfo=unknown|dist_bray=copresence	correl_pearson=2.2548030664815144E-8|sim_mutInfo=0.11221296501168598|dist_bray=0.006229504731713464	correl_pearson=0.9296858037268176|sim_mutInfo=0.764145451617751|dist_bray=0.20833650490322586	OTU-OTU-137->Thermodesulfovibrionaceae	0.00544372	-0.10043	0.23539	0.929686	3.7e-08	3.7e-08	2.31e-07	0.9388181291089966|0.6881855289742984|0.20609597481194494	0.9366718267167233|0.6750362202042043|0.19349654740667943	100.0|100.0|100.0	0.029120237972124662|0.14418931621786474|0.05235923324397987	FALSE		OTU-OTU-137->Thermodesulfovibrionaceae	2.31e-07
OTU-OTU-248	OTU-OTU-180	378	sim_mutInfo|correl_spearman	37.4411	copresence	OTU-OTU-248->OTU-OTU-180	2	0.5757000410632971|0.8917014460417557	sim_mutInfo=unknown|correl_spearman=copresence	sim_mutInfo=0.09764101797207181|correl_spearman=2.2933360111943024E-5	sim_mutInfo=0.5757000410632971|correl_spearman=0.8917014460417557	OTU-OTU-248->OTU-OTU-180	0.227708	0.224702	0.0937812	0.5757	0.00202657	0.00202657	0.00902455	0.7128599262385725|0.8777387629253702	0.6984149428094097|0.891058690210016	100.0|100.0	0.14032728048221638|0.04430871787486727	FALSE		OTU-OTU-248->OTU-OTU-180	0.00902455
Gammaproteobacteria	OTU-OTU-247	379	correl_spearman|correl_pearson|sim_mutInfo	291.524	mutualExclusion	Gammaproteobacteria->OTU-OTU-247	3	-0.8128417435544517|-0.42932163451133903|0.7225196010207984	correl_spearman=mutualExclusion|correl_pearson=mutualExclusion|sim_mutInfo=unknown	correl_spearman=0.0027924049854288757|correl_pearson=0.038594793392766946|sim_mutInfo=0.09552401613509248	correl_spearman=-0.8128417435544517|correl_pearson=-0.42932163451133903|sim_mutInfo=0.7225196010207984	Gammaproteobacteria->OTU-OTU-247	0.0146569	-0.00643199	0.189405	-0.812842	0.00693556	0.00693556	0.0280065	-0.7990641897801529|-0.4399444784830259|0.6955810997034068	-0.816793487395706|-0.4331767215751725|0.7007445900428123	100.0|100.0|100.0	0.08622073223558911|0.07011140894290682|0.120766450672814	FALSE		Gammaproteobacteria->OTU-OTU-247	0.0280065
Gammaproteobacteria	OTU-OTU-35	380	correl_pearson|correl_spearman|sim_mutInfo	121.679	mutualExclusion	Gammaproteobacteria->OTU-OTU-35	3	-0.45478002815758267|-0.7276062507980051|0.6974266541348417	correl_pearson=mutualExclusion|correl_spearman=mutualExclusion|sim_mutInfo=unknown	correl_pearson=0.025559707898037853|correl_spearman=0.006256118650891596|sim_mutInfo=0.11789575218055653	correl_pearson=-0.45478002815758267|correl_spearman=-0.7276062507980051|sim_mutInfo=0.6974266541348417	Gammaproteobacteria->OTU-OTU-35	0.0535252	0.0214095	0.223708	-0.45478	0.0110921	0.0110921	0.0425718	-0.46390716713258606|-0.7085397291377802|0.6276571967281548	-0.46534310394488987|-0.7184860138379834|0.6217724265629916	100.0|100.0|100.0	0.0703762203105402|0.08614753362770414|0.10818544617675721	FALSE		Gammaproteobacteria->OTU-OTU-35	0.0425718
Gammaproteobacteria	Deltaproteobacteria	381	correl_spearman|sim_mutInfo|correl_pearson	240.514	mutualExclusion	Gammaproteobacteria->Deltaproteobacteria	3	-0.7823076923076923|0.6092533162794265|-0.657913453432027	correl_spearman=mutualExclusion|sim_mutInfo=unknown|correl_pearson=mutualExclusion	correl_spearman=0.0010109892346528149|sim_mutInfo=0.0944820691156314|correl_pearson=0.012871612126139298	correl_spearman=-0.7823076923076923|sim_mutInfo=0.6092533162794265|correl_pearson=-0.657913453432027	Gammaproteobacteria->Deltaproteobacteria	0.0550692	0.0696154	0.201487	-0.782308	0.00122987	0.00122987	0.00567689	-0.7679638420698929|0.690696648442852|-0.6650166181656324	-0.782846290574351|0.6915231873418939|-0.6679888376549479	100.0|100.0|100.0	0.07108296846814298|0.11344126183679838|0.09463215658821271	FALSE		Gammaproteobacteria->Deltaproteobacteria	0.00567689
Gammaproteobacteria	OTU-OTU-430	382	sim_mutInfo|correl_spearman|correl_pearson	178.539	mutualExclusion	Gammaproteobacteria->OTU-OTU-430	3	0.617559892564461|-0.7938226791569508|-0.44148331943454705	sim_mutInfo=unknown|correl_spearman=mutualExclusion|correl_pearson=mutualExclusion	sim_mutInfo=0.09573632152614125|correl_spearman=0.004136158808483392|correl_pearson=0.03700534546581302	sim_mutInfo=0.617559892564461|correl_spearman=-0.7938226791569508|correl_pearson=-0.44148331943454705	Gammaproteobacteria->OTU-OTU-430	0.226749	0.216522	0.0893471	0.61756	0.00913453	0.00913453	0.0357927	0.6899332191102525|-0.7782745590852399|-0.45753299840403616	0.6907188386957974|-0.7891830797798873|-0.44796168337305037	100.0|100.0|100.0	0.12573759759890896|0.09206567738639437|0.07485783084888452	FALSE		Gammaproteobacteria->OTU-OTU-430	0.0357927
Nitrospirae	OTU-OTU-35	383	correl_spearman|sim_mutInfo	33.3058	copresence	Nitrospirae->OTU-OTU-35	2	0.8800975232527896|0.5757000410632971	correl_spearman=copresence|sim_mutInfo=unknown	correl_spearman=5.011325982329229E-5|sim_mutInfo=0.09453112404464886	correl_spearman=0.8800975232527896|sim_mutInfo=0.5757000410632971	Nitrospirae->OTU-OTU-35	0.0196406	0.0158053	0.196592	0.880098	0.00373745	0.00373745	0.0158468	0.8665954640823677|0.699476600405464	0.8690260954331726|0.7034318254540369	100.0|100.0	0.047403643159222936|0.12746137913654396	FALSE		Nitrospirae->OTU-OTU-35	0.0158468
Nitrospirae	OTU-OTU-2	384	dist_kullbackleibler	325.103	mutualExclusion	Nitrospirae->OTU-OTU-2	1	21.0797	dist_kullbackleibler=mutualExclusion	dist_kullbackleibler=2.2452246229986983E-6	dist_kullbackleibler=21.079704384772505	Nitrospirae->OTU-OTU-2	13.2958	13.5789	3.83789	21.0797	0.00203104	0.00203104	0.0090377	20.4907	20.8147	100	2.46001	FALSE		Nitrospirae->OTU-OTU-2	0.0090377
Nitrospirae	Caldithrix	385	sim_mutInfo|correl_spearman	90.8246	copresence	Nitrospirae->Caldithrix	2	0.7546787138632314|0.8553323779250657	sim_mutInfo=unknown|correl_spearman=copresence	sim_mutInfo=0.06497439838996844|correl_spearman=2.982217998500625E-4	sim_mutInfo=0.7546787138632314|correl_spearman=0.8553323779250657	Nitrospirae->Caldithrix	0.228012	0.23053	0.0861091	0.754679	0.0113279	0.0113279	0.0432984	0.7651710652169018|0.8336418476017025	0.7604688022513462|0.8437273934000608	100.0|100.0	0.1258285860437739|0.06278676407691054	FALSE		Nitrospirae->Caldithrix	0.0432984
Nitrospirae	OTU-OTU-126	386	correl_spearman|sim_mutInfo	20.3057	copresence	Nitrospirae->OTU-OTU-126	2	0.9180445825056506|0.7291796440673777	correl_spearman=copresence|sim_mutInfo=unknown	correl_spearman=1.7139977154800867E-6|sim_mutInfo=0.05772965519486861	correl_spearman=0.9180445825056506|sim_mutInfo=0.7291796440673777	Nitrospirae->OTU-OTU-126	-0.00830554	-0.0111907	0.21875	0.918045	0.000139	0.000139	0.000706	0.9084695991770536|0.7747993722935589	0.9127012118430254|0.7684369466687785	100.0|100.0	0.03898182863559793|0.1207422491604229	FALSE		Nitrospirae->OTU-OTU-126	0.000706
Nitrospirae	OTU-OTU-137	387	sim_mutInfo|dist_bray|correl_pearson	36.3282	copresence	Nitrospirae->OTU-OTU-137	3	0.764145451617751|0.20833650490322586|0.9296858037268176	sim_mutInfo=unknown|dist_bray=copresence|correl_pearson=copresence	sim_mutInfo=0.11351990264184053|dist_bray=0.00592855069502618|correl_pearson=2.3213835742552646E-8	sim_mutInfo=0.764145451617751|dist_bray=0.20833650490322586|correl_pearson=0.9296858037268176	Nitrospirae->OTU-OTU-137	0.229473	0.223318	0.087889	0.764145	3.67e-08	3.67e-08	2.29e-07	0.6881855289742984|0.20609597481194494|0.9388181291089966	0.6750362202042043|0.19349654740667943|0.9366718267167233	100.0|100.0|100.0	0.14418931621786474|0.05235923324397987|0.029120237972124662	FALSE		Nitrospirae->OTU-OTU-137	2.29e-07
Nitrospirae	OTU-OTU-156	388	sim_mutInfo|dist_kullbackleibler	96.0305	copresence	Nitrospirae->OTU-OTU-156	2	0.5639084034032589|0.7605006167803968	sim_mutInfo=unknown|dist_kullbackleibler=copresence	sim_mutInfo=0.1347613994536782|dist_kullbackleibler=0.0	sim_mutInfo=0.5639084034032589|dist_kullbackleibler=0.7605006167803968	Nitrospirae->OTU-OTU-156	0.2319	0.22386	0.084052	0.563908	0	0	0	0.6962390426305042|0.7533621843777822	0.6957622872764847|0.6832802568813704	100.0|100.0	0.1768500302353285|0.3778071356962541	FALSE		Nitrospirae->OTU-OTU-156	0
Nitrospirae	OTU-OTU-180	389	sim_mutInfo|correl_spearman	31.4285	copresence	Nitrospirae->OTU-OTU-180	2	0.5757000410632971|0.8893006344302454	sim_mutInfo=unknown|correl_spearman=copresence	sim_mutInfo=0.09686720732327231|correl_spearman=1.98463245140168E-5	sim_mutInfo=0.5757000410632971|correl_spearman=0.8893006344302454	Nitrospirae->OTU-OTU-180	0.242903	0.251044	0.0933208	0.5757	0.00178616	0.00178616	0.00801408	0.7058041612800239|0.8742066218264364	0.7044665987144955|0.8819786804460006	100.0|100.0	0.12686758030538553|0.04365818745013267	FALSE		Nitrospirae->OTU-OTU-180	0.00801408
OTU-OTU-454	OTU-OTU-301	390	correl_spearman|sim_mutInfo|dist_kullbackleibler|correl_pearson|dist_bray	458	copresence	OTU-OTU-454->OTU-OTU-301	5	0.8878239030404884|0.6945817165739472|0.5999076947879493|0.8210080405887416|0.2760187232322836	correl_spearman=copresence|sim_mutInfo=unknown|dist_kullbackleibler=copresence|correl_pearson=copresence|dist_bray=copresence	correl_spearman=1.4566066301879843E-4|sim_mutInfo=0.07447321219604996|dist_kullbackleibler=0.0|correl_pearson=0.0021610407405874277|dist_bray=0.025257388374429923	correl_spearman=0.8878239030404884|sim_mutInfo=0.6945817165739472|dist_kullbackleibler=0.5999076947879493|correl_pearson=0.8210080405887416|dist_bray=0.2760187232322836	OTU-OTU-454->OTU-OTU-301	0.0155457	0.0514539	0.21631	0.887824	0	0	0	0.871741100989101|0.7569537865557651|0.5953525577882761|0.8437544506330119|0.2566451377726536	0.8741458942489186|0.7362476916004361|0.5474803681474918|0.8492962897754655|0.25655494829671804	100.0|100.0|100.0|100.0|100.0	0.05585134979523815|0.129021152299365|0.23679073202114637|0.08528697549141119|0.051696751473577864	FALSE		OTU-OTU-454->OTU-OTU-301	0
OTU-OTU-454	Sva07251	391	dist_kullbackleibler|dist_bray	191.211	mutualExclusion	OTU-OTU-454->Sva07251	2	22.396361517437477|0.9908820810314136	dist_kullbackleibler=mutualExclusion|dist_bray=mutualExclusion	dist_kullbackleibler=1.0278801503282864E-5|dist_bray=0.2921488405879874	dist_kullbackleibler=22.396361517437477|dist_bray=0.9908820810314136	OTU-OTU-454->Sva07251	14.1796	13.7796	3.6418	22.3964	0.00257982	0.00257982	0.0112685	21.07234730189927|0.9838773901509924	21.591944796386432|0.9910795955853948	100.0|100.0	2.6195322089517297|0.022933359096770713	FALSE		OTU-OTU-454->Sva07251	0.0112685
OTU-OTU-703	Rhodovibrio	392	dist_bray|dist_kullbackleibler|correl_spearman|correl_pearson|sim_mutInfo	114.743	copresence	OTU-OTU-703->Rhodovibrio	5	0.2542598985720843|0.453836355543271|0.8975346687211098|0.8086583472936538|0.5556018271182248	dist_bray=copresence|dist_kullbackleibler=copresence|correl_spearman=copresence|correl_pearson=copresence|sim_mutInfo=unknown	dist_bray=0.046819701697117244|dist_kullbackleibler=0.0|correl_spearman=9.660783056997246E-5|correl_pearson=0.00701274954580422|sim_mutInfo=0.062142630507621255	dist_bray=0.2542598985720843|dist_kullbackleibler=0.453836355543271|correl_spearman=0.8975346687211098|correl_pearson=0.8086583472936538|sim_mutInfo=0.5556018271182248	OTU-OTU-703->Rhodovibrio	0.714241	0.723791	0.0806322	0.25426	0	0	0	0.22159812599095072|0.39223985634363523|0.8775940472995574|0.8497312173279045|0.7988545986841383	0.22862382792986624|0.4056708800279818|0.8816086175461177|0.8562823511060578|0.7928018729186248	100.0|100.0|100.0|100.0|100.0	0.08634836535588995|0.1703327950057353|0.05440908105729182|0.11472213755770215|0.13615989593636998	FALSE		OTU-OTU-703->Rhodovibrio	0
OTU-OTU-703	HTCC2089	393	dist_kullbackleibler|dist_bray|correl_pearson|sim_mutInfo	54.4993	copresence	OTU-OTU-703->HTCC2089	4	0.6065118059803828|0.265918971479696|0.902892157901551|0.6654212933375476	dist_kullbackleibler=copresence|dist_bray=copresence|correl_pearson=copresence|sim_mutInfo=unknown	dist_kullbackleibler=0.0|dist_bray=0.049881030099297785|correl_pearson=0.005703612552133808|sim_mutInfo=0.08615882578586365	dist_kullbackleibler=0.6065118059803828|dist_bray=0.265918971479696|correl_pearson=0.902892157901551|sim_mutInfo=0.6654212933375476	OTU-OTU-703->HTCC2089	4.79067	4.75998	1.3661	0.606512	0	0	0	0.6061991382734627|0.2628487841299723|0.8769250823107925|0.7181609220430422	0.5670084415623081|0.2573155314283157|0.9125582259763532|0.7126249858873928	100.0|100.0|100.0|100.0	0.2193409343044145|0.05589040555769008|0.10370214656844284|0.1339613427176172	FALSE		OTU-OTU-703->HTCC2089	0
OTU-OTU-703	Rhodospirillales	394	dist_kullbackleibler|correl_pearson|dist_bray	64.8244	copresence	OTU-OTU-703->Rhodospirillales	3	0.5126216836994261|0.8159348771653756|0.28229804830470595	dist_kullbackleibler=copresence|correl_pearson=copresence|dist_bray=copresence	dist_kullbackleibler=0.0|correl_pearson=0.00586681570437575|dist_bray=0.05173058533914299	dist_kullbackleibler=0.5126216836994261|correl_pearson=0.8159348771653756|dist_bray=0.28229804830470595	OTU-OTU-703->Rhodospirillales	4.9887	4.53897	1.73295	0.512622	0	0	0	0.4785062442565745|0.8534516573629648|0.2510267891987741	0.4517411837086298|0.8536287344470397|0.2623772519736486	100.0|100.0|100.0	0.17580836299772507|0.10677894422646853|0.07278388308368765	FALSE		OTU-OTU-703->Rhodospirillales	0
OTU-OTU-703	OTU-OTU-341	395	dist_bray|sim_mutInfo|dist_kullbackleibler|correl_pearson	54.4993	copresence	OTU-OTU-703->OTU-OTU-341	4	0.265918971479696|0.6654212933375476|0.6065118059803828|0.902892157901551	dist_bray=copresence|sim_mutInfo=unknown|dist_kullbackleibler=copresence|correl_pearson=copresence	dist_bray=0.05347748747317793|sim_mutInfo=0.09515950657831657|dist_kullbackleibler=0.0|correl_pearson=0.003377099019608587	dist_bray=0.265918971479696|sim_mutInfo=0.6654212933375476|dist_kullbackleibler=0.6065118059803828|correl_pearson=0.902892157901551	OTU-OTU-703->OTU-OTU-341	0.643952	0.650752	0.0649444	0.265919	0	0	0	0.2628487841299723|0.7181609220430422|0.6061991382734627|0.8769250823107925	0.2573155314283157|0.7126249858873928|0.5670084415623081|0.9125582259763532	100.0|100.0|100.0|100.0	0.05589040555769008|0.1339613427176172|0.2193409343044145|0.10370214656844284	FALSE		OTU-OTU-703->OTU-OTU-341	0
OTU-OTU-703	Rhodospirillaceae	396	correl_pearson|dist_kullbackleibler|dist_bray	64.8244	copresence	OTU-OTU-703->Rhodospirillaceae	3	0.8159348771653756|0.5126216836994261|0.28229804830470595	correl_pearson=copresence|dist_kullbackleibler=copresence|dist_bray=copresence	correl_pearson=0.004822628756965819|dist_kullbackleibler=0.0|dist_bray=0.06114516780304535	correl_pearson=0.8159348771653756|dist_kullbackleibler=0.5126216836994261|dist_bray=0.28229804830470595	OTU-OTU-703->Rhodospirillaceae	0.00767354	-0.043151	0.216466	0.815935	0	0	0	0.8534516573629648|0.4785062442565745|0.2510267891987741	0.8536287344470397|0.4517411837086298|0.2623772519736486	100.0|100.0|100.0	0.10677894422646853|0.17580836299772507|0.07278388308368765	FALSE		OTU-OTU-703->Rhodospirillaceae	0
OTU-OTU-703	OTU-OTU-78	397	correl_spearman|dist_kullbackleibler|dist_bray|sim_mutInfo|correl_pearson	114.743	copresence	OTU-OTU-703->OTU-OTU-78	5	0.8975346687211098|0.453836355543271|0.2542598985720843|0.5556018271182248|0.8086583472936538	correl_spearman=copresence|dist_kullbackleibler=copresence|dist_bray=copresence|sim_mutInfo=unknown|correl_pearson=copresence	correl_spearman=6.731602871506981E-5|dist_kullbackleibler=0.0|dist_bray=0.051275662983426895|sim_mutInfo=0.0643892007635869|correl_pearson=0.00610598408175933	correl_spearman=0.8975346687211098|dist_kullbackleibler=0.453836355543271|dist_bray=0.2542598985720843|sim_mutInfo=0.5556018271182248|correl_pearson=0.8086583472936538	OTU-OTU-703->OTU-OTU-78	-0.012943	-0.0142527	0.201782	0.897535	0	0	0	0.8775940472995574|0.39223985634363523|0.22159812599095072|0.7988545986841383|0.8497312173279045	0.8816086175461177|0.4056708800279818|0.22862382792986624|0.7928018729186248|0.8562823511060578	100.0|100.0|100.0|100.0|100.0	0.05440908105729182|0.1703327950057353|0.08634836535588995|0.13615989593636998|0.11472213755770215	FALSE		OTU-OTU-703->OTU-OTU-78	0
OTU-OTU-703	OTU-OTU-87	398	correl_spearman|correl_pearson|dist_bray|dist_kullbackleibler	97.4005	copresence	OTU-OTU-703->OTU-OTU-87	4	0.8854669426385064|0.8680101627224565|0.249608378386465|0.42562272291349257	correl_spearman=copresence|correl_pearson=copresence|dist_bray=copresence|dist_kullbackleibler=copresence	correl_spearman=8.845161233498877E-4|correl_pearson=0.001148885503876096|dist_bray=0.04172114861678522|dist_kullbackleibler=0.0	correl_spearman=0.8854669426385064|correl_pearson=0.8680101627224565|dist_bray=0.249608378386465|dist_kullbackleibler=0.42562272291349257	OTU-OTU-703->OTU-OTU-87	-0.0168662	-0.0404235	0.188889	0.885467	0	0	0	0.8670818750817563|0.8543899020926122|0.24790364758361944|0.42177022259673025	0.8939627683556745|0.867617647889519|0.24952991052300977|0.39317593991099425	100.0|100.0|100.0|100.0	0.0799351729704553|0.08067608457650617|0.053900976711729214|0.15149727816206457	FALSE		OTU-OTU-703->OTU-OTU-87	0
OTU-OTU-703	HTCC2188	399	correl_pearson|sim_mutInfo|dist_kullbackleibler|dist_bray	56.1064	copresence	OTU-OTU-703->HTCC2188	4	0.902892157901551|0.6654212933375476|0.6065118059803828|0.265918971479696	correl_pearson=copresence|sim_mutInfo=unknown|dist_kullbackleibler=copresence|dist_bray=copresence	correl_pearson=0.004359467003960837|sim_mutInfo=0.09347330615201038|dist_kullbackleibler=0.0|dist_bray=0.05157445603801625	correl_pearson=0.902892157901551|sim_mutInfo=0.6654212933375476|dist_kullbackleibler=0.6065118059803828|dist_bray=0.265918971479696	OTU-OTU-703->HTCC2188	0.032283	-0.00987963	0.206369	0.902892	0	0	0	0.8769250823107925|0.7181609220430422|0.6061991382734627|0.2628487841299723	0.9125582259763532|0.7126249858873928|0.5670084415623081|0.2573155314283157	100.0|100.0|100.0|100.0	0.10370214656844284|0.1339613427176172|0.2193409343044145|0.05589040555769008	FALSE		OTU-OTU-703->HTCC2188	0
OTU-OTU-703	OTU-OTU-93	400	dist_kullbackleibler|correl_spearman	584.484	copresence	OTU-OTU-703->OTU-OTU-93	2	0.7364313161051677|0.8364833982524298	dist_kullbackleibler=copresence|correl_spearman=copresence	dist_kullbackleibler=0.0|correl_spearman=0.004122771076461529	dist_kullbackleibler=0.7364313161051677|correl_spearman=0.8364833982524298	OTU-OTU-703->OTU-OTU-93	6.49412	6.37839	1.8655	0.736431	0	0	0	0.7285676307573702|0.8245236566076446	0.7123676815132495|0.8502674864516544	100.0|100.0	0.2943689340553274|0.09742543128473925	FALSE		OTU-OTU-703->OTU-OTU-93	0
Desulfuromonadales	OTU-OTU-201	401	dist_kullbackleibler	141.195	copresence	Desulfuromonadales->OTU-OTU-201	1	0.797171	dist_kullbackleibler=copresence	dist_kullbackleibler=4.723113233850995E-9	dist_kullbackleibler=0.7971709183686768	Desulfuromonadales->OTU-OTU-201	3.84509	3.66039	1.11381	0.797171	8.74e-06	8.74e-06	4.79e-05	0.725553	0.721618	100	0.295324	FALSE		Desulfuromonadales->OTU-OTU-201	4.79e-05
Desulfuromonadales	Gemm-5	402	dist_kullbackleibler	141.195	copresence	Desulfuromonadales->Gemm-5	1	0.797171	dist_kullbackleibler=copresence	dist_kullbackleibler=5.5937884768653134E-8	dist_kullbackleibler=0.7971709183686768	Desulfuromonadales->Gemm-5	3.60919	3.44833	1.08895	0.797171	8.36e-05	8.36e-05	0.000434	0.725553	0.721618	100	0.295324	FALSE		Desulfuromonadales->Gemm-5	0.000434
Desulfuromonadales	OTU-OTU-48	403	dist_kullbackleibler|correl_spearman|dist_bray	278.068	copresence	Desulfuromonadales->OTU-OTU-48	3	0.5661763967432563|0.8360279613524247|0.2538136576771891	dist_kullbackleibler=copresence|correl_spearman=copresence|dist_bray=copresence	dist_kullbackleibler=4.338751580235112E-13|correl_spearman=0.0012001698272154915|dist_bray=0.0763014989462727	dist_kullbackleibler=0.5661763967432563|correl_spearman=0.8360279613524247|dist_bray=0.2538136576771891	Desulfuromonadales->OTU-OTU-48	3.79096	3.64689	1.15509	0.566176	7.44e-14	7.44e-14	5.67e-13	0.5694701186779789|0.8194863535069525|0.2517431330660344	0.5587713284079232|0.8232212291067009|0.2517325302143186	100.0|100.0|100.0	0.2030023781537463|0.06766188601815777|0.04882528974328372	FALSE		Desulfuromonadales->OTU-OTU-48	5.67e-13
Rhodothermi	Actinobacteria	404	dist_kullbackleibler	207.343	copresence	Rhodothermi->Actinobacteria	1	0.674543	dist_kullbackleibler=copresence	dist_kullbackleibler=2.2659651932599445E-13	dist_kullbackleibler=0.6745428468476192	Rhodothermi->Actinobacteria	3.68282	3.55131	1.23636	0.674543	5.41e-10	5.41e-10	3.71e-09	0.609584	0.608674	100	0.180251	FALSE		Rhodothermi->Actinobacteria	3.71e-09
Rhodothermi	OTU-OTU-48	405	dist_bray|dist_kullbackleibler	105.506	copresence	Rhodothermi->OTU-OTU-48	2	0.27013632572582424|0.49533127352640477	dist_bray=copresence|dist_kullbackleibler=copresence	dist_bray=0.11502024017916723|dist_kullbackleibler=0.0	dist_bray=0.27013632572582424|dist_kullbackleibler=0.49533127352640477	Rhodothermi->OTU-OTU-48	0.525659	0.520515	0.0686842	0.270136	0	0	0	0.2587583678820275|0.48601921220722233	0.25738964729791275|0.49009901195548095	100.0|100.0	0.04944838559223164|0.14524502088811933	FALSE		Rhodothermi->OTU-OTU-48	0
Rhodothermi	OTU-OTU-147	406	dist_kullbackleibler|dist_bray|correl_pearson|correl_spearman|sim_mutInfo	231.507	copresence	Rhodothermi->OTU-OTU-147	5	0.30061135719154675|0.16345314229183172|0.8110306304386158|0.8889806879929122|0.630899444643334	dist_kullbackleibler=copresence|dist_bray=copresence|correl_pearson=copresence|correl_spearman=copresence|sim_mutInfo=unknown	dist_kullbackleibler=0.0|dist_bray=0.06514650923056675|correl_pearson=0.005862357340210567|correl_spearman=2.0989087872813617E-4|sim_mutInfo=0.0654481665109875	dist_kullbackleibler=0.30061135719154675|dist_bray=0.16345314229183172|correl_pearson=0.8110306304386158|correl_spearman=0.8889806879929122|sim_mutInfo=0.630899444643334	Rhodothermi->OTU-OTU-147	4.43482	4.46466	1.19103	0.300611	0	0	0	0.30222565007046787|0.16603172975085756|0.8155834066064344|0.8722004617109888|0.7880455470076044	0.290998834943625|0.1638265546143719|0.8062403486951304|0.8770219824432902|0.7732806687119137	100.0|100.0|100.0|100.0|100.0	0.11881833416733369|0.04366227776304204|0.07868013326193753|0.055878911606346546|0.13660708944618155	FALSE		Rhodothermi->OTU-OTU-147	0
Rhodothermi	Chromatiales	407	dist_bray|correl_spearman|dist_kullbackleibler	50.1134	copresence	Rhodothermi->Chromatiales	3	0.26986733351337655|0.8297422085417466|0.4243396565186893	dist_bray=copresence|correl_spearman=copresence|dist_kullbackleibler=copresence	dist_bray=0.1373076507699943|correl_spearman=0.003779380210854222|dist_kullbackleibler=0.0	dist_bray=0.26986733351337655|correl_spearman=0.8297422085417466|dist_kullbackleibler=0.4243396565186893	Rhodothermi->Chromatiales	0.511672	0.503989	0.0642905	0.269867	0	0	0	0.266730347730821|0.7993011891481951|0.42078831467967426	0.2723468135726465|0.8074705222454306|0.4207877173382164	100.0|100.0|100.0	0.05026745656344127|0.07635303524243472|0.11053298600278277	FALSE		Rhodothermi->Chromatiales	0
Rhodothermi	Gemmatimonadetes	408	dist_kullbackleibler|dist_bray	128.735	copresence	Rhodothermi->Gemmatimonadetes	2	0.6622528421316524|0.29138812457387164	dist_kullbackleibler=copresence|dist_bray=copresence	dist_kullbackleibler=2.2782040320912245E-7|dist_bray=0.17324883562582183	dist_kullbackleibler=0.6622528421316524|dist_bray=0.29138812457387164	Rhodothermi->Gemmatimonadetes	3.13388	3.09093	0.865667	0.662253	6.11e-05	6.11e-05	0.00032	0.6463316028692817|0.29121692153621553	0.6547447898480312|0.29558286014413815	100.0|100.0	0.24320638734354652|0.0677914856616532	FALSE		Rhodothermi->Gemmatimonadetes	0.00032
Rhodothermi	Ectothiorhodospiraceae	409	correl_spearman|dist_kullbackleibler	109.613	copresence	Rhodothermi->Ectothiorhodospiraceae	2	0.8466717968449402|0.510236727258375	correl_spearman=copresence|dist_kullbackleibler=copresence	correl_spearman=0.0021232818502974204|dist_kullbackleibler=0.0	correl_spearman=0.8466717968449402|dist_kullbackleibler=0.510236727258375	Rhodothermi->Ectothiorhodospiraceae	0.0251943	0.0305887	0.220186	0.846672	0	0	0	0.8168364206127124|0.4934609675959141	0.822892990271843|0.5117030860929712	100.0|100.0	0.07665779677413118|0.12292863263194828	FALSE		Rhodothermi->Ectothiorhodospiraceae	0
Rhodothermi	Acidimicrobiales	410	dist_kullbackleibler	66.8335	copresence	Rhodothermi->Acidimicrobiales	1	0.754003	dist_kullbackleibler=copresence	dist_kullbackleibler=9.50350909079134E-14	dist_kullbackleibler=0.7540030166260431	Rhodothermi->Acidimicrobiales	4.29025	4.01189	1.32146	0.754003	2.25e-10	2.25e-10	1.56e-09	0.660072	0.679984	100	0.243567	FALSE		Rhodothermi->Acidimicrobiales	1.56e-09
Rhodothermi	BPC102	411	correl_spearman|correl_pearson|dist_bray|dist_kullbackleibler|sim_mutInfo	25.2817	copresence	Rhodothermi->BPC102	5	0.8831570288751016|0.8404075858028549|0.17541727850229039|0.17829254673903086|0.6076446189872335	correl_spearman=copresence|correl_pearson=copresence|dist_bray=copresence|dist_kullbackleibler=copresence|sim_mutInfo=unknown	correl_spearman=6.407645898156566E-4|correl_pearson=1.987482959068254E-4|dist_bray=0.013789823901996456|dist_kullbackleibler=0.0|sim_mutInfo=0.051373927901715355	correl_spearman=0.8831570288751016|correl_pearson=0.8404075858028549|dist_bray=0.17541727850229039|dist_kullbackleibler=0.17829254673903086|sim_mutInfo=0.6076446189872335	Rhodothermi->BPC102	0.058795	0.0488932	0.206937	0.883157	0	0	0	0.8690916670870443|0.8491251189926586|0.1673070955741505|0.16876827671056183|0.8550885221861634	0.879806833477816|0.8523905285765889|0.1674488951253741|0.1662561526053415|0.8421358491053216	100.0|100.0|100.0|100.0|100.0	0.06332185435128207|0.0475476708726039|0.020287961255858356|0.03892225083013757|0.1399357666940209	FALSE		Rhodothermi->BPC102	0
Rhodothermi	Acidimicrobiia	412	dist_kullbackleibler	66.8335	copresence	Rhodothermi->Acidimicrobiia	1	0.754003	dist_kullbackleibler=copresence	dist_kullbackleibler=9.619416374562206E-12	dist_kullbackleibler=0.7540030166260431	Rhodothermi->Acidimicrobiia	3.97245	3.63839	1.52451	0.754003	2.28e-08	2.28e-08	1.45e-07	0.660072	0.679984	100	0.243567	FALSE		Rhodothermi->Acidimicrobiia	1.45e-07
OTU-OTU-471	OTU-OTU-48	413	dist_kullbackleibler|sim_mutInfo|dist_bray	94.4748	copresence	OTU-OTU-471->OTU-OTU-48	3	0.773422534703979|0.6976182421262431|0.2644978160739605	dist_kullbackleibler=copresence|sim_mutInfo=unknown|dist_bray=copresence	dist_kullbackleibler=1.5543122344752192E-15|sim_mutInfo=0.10695661334521828|dist_bray=0.08532942946886113	dist_kullbackleibler=0.773422534703979|sim_mutInfo=0.6976182421262431|dist_bray=0.2644978160739605	OTU-OTU-471->OTU-OTU-48	5.11596	5.12747	1.41661	0.773423	2.53e-14	2.53e-14	1.95e-13	0.7289920809853194|0.7171240707280142|0.25024539907126153	0.7001228544759779|0.701153410134409|0.24415896781843816	100.0|100.0|100.0	0.3089048999189133|0.14596052559112094|0.06655543865741348	FALSE		OTU-OTU-471->OTU-OTU-48	1.95e-13
OTU-OTU-471	Desulfovibrionales	414	dist_kullbackleibler	36.2014	copresence	OTU-OTU-471->Desulfovibrionales	1	0.794907	dist_kullbackleibler=copresence	dist_kullbackleibler=6.661338147750939E-15	dist_kullbackleibler=0.7949073107916554	OTU-OTU-471->Desulfovibrionales	4.86716	4.83015	1.31939	0.794907	1.5e-11	1.5e-11	1.08e-10	0.779755	0.731792	100	0.281502	FALSE		OTU-OTU-471->Desulfovibrionales	1.08e-10
OTU-OTU-471	OTU-OTU-416	415	correl_pearson|dist_kullbackleibler|dist_bray	309.574	copresence	OTU-OTU-471->OTU-OTU-416	3	0.8815853969204357|0.7434795601517193|0.21406033422401471	correl_pearson=copresence|dist_kullbackleibler=copresence|dist_bray=copresence	correl_pearson=5.251580381604448E-5|dist_kullbackleibler=0.0|dist_bray=0.0295827299022986	correl_pearson=0.8815853969204357|dist_kullbackleibler=0.7434795601517193|dist_bray=0.21406033422401471	OTU-OTU-471->OTU-OTU-416	0.0387912	-0.0108029	0.218688	0.881585	0	0	0	0.8821524517881778|0.7156433965159029|0.20933653793847826	0.8873654545185484|0.6639469776176846|0.20380823562941264	100.0|100.0|100.0	0.04727841451172936|0.3939145602134434|0.049785646626547865	FALSE		OTU-OTU-471->OTU-OTU-416	0
GCA004	OTU-OTU-139	416	dist_kullbackleibler|correl_spearman	77.1765	mutualExclusion	GCA004->OTU-OTU-139	2	21.273268309197046|-0.6413148422579816	dist_kullbackleibler=mutualExclusion|correl_spearman=mutualExclusion	dist_kullbackleibler=1.2533695217253893E-6|correl_spearman=0.07758590343510585	dist_kullbackleibler=21.273268309197046|correl_spearman=-0.6413148422579816	GCA004->OTU-OTU-139	9.13094	8.59385	3.02286	21.2733	0.000137	0.000137	0.000697	18.45497299337419|-0.6126039126811729	19.905499329532503|-0.6577896739688361	100.0|100.0	3.9229461292613292|0.18153836878578494	FALSE		GCA004->OTU-OTU-139	0.000697
GCA004	OTU-OTU-359	417	dist_kullbackleibler|dist_bray	108.634	mutualExclusion	GCA004->OTU-OTU-359	2	22.160331308150905|0.9910457677643855	dist_kullbackleibler=mutualExclusion|dist_bray=mutualExclusion	dist_kullbackleibler=2.505504064220787E-6|dist_bray=0.1919066152320973	dist_kullbackleibler=22.160331308150905|dist_bray=0.9910457677643855	GCA004->OTU-OTU-359	12.6289	11.6341	3.54759	22.1603	0.000554	0.000554	0.00267268	20.593563347078028|0.9843126390893754	21.206854503263358|0.9901949515128743	100.0|100.0	3.0449251136424977|0.01717358315230946	FALSE		GCA004->OTU-OTU-359	0.00267268
Desulfovibrionales	OTU-OTU-46	418	dist_bray|dist_kullbackleibler|correl_spearman|sim_mutInfo	168.821	copresence	Desulfovibrionales->OTU-OTU-46	4	0.27477689665872407|0.4751233433606627|0.9045422233785443|0.7965385653643953	dist_bray=copresence|dist_kullbackleibler=copresence|correl_spearman=copresence|sim_mutInfo=unknown	dist_bray=0.02027169167564047|dist_kullbackleibler=0.0|correl_spearman=1.114521860927642E-4|sim_mutInfo=0.050042043862405405	dist_bray=0.27477689665872407|dist_kullbackleibler=0.4751233433606627|correl_spearman=0.9045422233785443|sim_mutInfo=0.7965385653643953	Desulfovibrionales->OTU-OTU-46	0.716031	0.708786	0.0816833	0.274777	0	0	0	0.2557830881130545|0.4405879093005203|0.8916515578381109|0.8531580900534729	0.2544510331168198|0.4309152773927607|0.9019761438741496|0.8440623198212943	100.0|100.0|100.0|100.0	0.05049542226958849|0.14143016566323885|0.05926775045236128|0.14235321196657424	FALSE		Desulfovibrionales->OTU-OTU-46	0
Desulfovibrionales	Gemm-4	419	dist_kullbackleibler|dist_bray	97.3765	copresence	Desulfovibrionales->Gemm-4	2	0.677722739598838|0.2850551052847279	dist_kullbackleibler=copresence|dist_bray=copresence	dist_kullbackleibler=7.55506768257419E-13|dist_bray=0.05310942367628135	dist_kullbackleibler=0.677722739598838|dist_bray=0.2850551052847279	Desulfovibrionales->Gemm-4	4.06371	4.02959	0.993427	0.677723	9.37e-11	9.37e-11	6.57e-10	0.6570659683412052|0.2718190570093148	0.599880614341716|0.2633258918284036	100.0|100.0	0.2319458003746769|0.05234582812765052	FALSE		Desulfovibrionales->Gemm-4	6.57e-10
Desulfovibrionales	OTU-OTU-108	420	dist_kullbackleibler	57.8255	copresence	Desulfovibrionales->OTU-OTU-108	1	0.639953	dist_kullbackleibler=copresence	dist_kullbackleibler=0.0	dist_kullbackleibler=0.6399534176500807	Desulfovibrionales->OTU-OTU-108	4.77202	4.77856	1.1074	0.639953	0	0	0	0.601335	0.611129	100	0.219113	FALSE		Desulfovibrionales->OTU-OTU-108	0
Desulfovibrionales	Desulfobacteraceae	421	dist_bray|dist_kullbackleibler|correl_spearman|correl_pearson	32.9881	copresence	Desulfovibrionales->Desulfobacteraceae	4	0.21453879112631558|0.3837795733006399|0.9053846153846153|0.880215708681769	dist_bray=copresence|dist_kullbackleibler=copresence|correl_spearman=copresence|correl_pearson=copresence	dist_bray=0.037676721000980073|dist_kullbackleibler=0.0|correl_spearman=1.2790726300049293E-4|correl_pearson=9.204333248802321E-4	dist_bray=0.21453879112631558|dist_kullbackleibler=0.3837795733006399|correl_spearman=0.9053846153846153|correl_pearson=0.880215708681769	Desulfovibrionales->Desulfobacteraceae	0.614853	0.611522	0.0820267	0.214539	0	0	0	0.21039837779778192|0.36931325074140625|0.8934202660299486|0.8741076744588885	0.20515429879599667|0.36436788664841446|0.9053088100898246|0.8805363204974611	100.0|100.0|100.0|100.0	0.05172814323904467|0.11655254454018373|0.05367824976930808|0.06719897600066031	FALSE		Desulfovibrionales->Desulfobacteraceae	0
GN15	Gemm-4	422	dist_kullbackleibler	83.0554	copresence	GN15->Gemm-4	1	0.817702	dist_kullbackleibler=copresence	dist_kullbackleibler=0.0	dist_kullbackleibler=0.8177023552540919	GN15->Gemm-4	5.02101	4.88891	1.31151	0.817702	0	0	0	0.753498	0.748404	100	0.170289	FALSE		GN15->Gemm-4	0
GN15	Gemmatimonadetes	423	dist_kullbackleibler	187.834	copresence	GN15->Gemmatimonadetes	1	0.774727	dist_kullbackleibler=copresence	dist_kullbackleibler=0.0	dist_kullbackleibler=0.7747273207756743	GN15->Gemmatimonadetes	4.39132	4.3276	1.21462	0.774727	0	0	0	0.717482	0.707867	100	0.162524	FALSE		GN15->Gemmatimonadetes	0
GN15	OTU-OTU-217	424	correl_pearson|dist_bray|sim_mutInfo|correl_spearman|dist_kullbackleibler	274.223	copresence	GN15->OTU-OTU-217	5	0.8268467460578087|0.22472232090867672|0.6402901035986366|0.8868290696857241|0.6119471682348341	correl_pearson=copresence|dist_bray=copresence|sim_mutInfo=unknown|correl_spearman=copresence|dist_kullbackleibler=copresence	correl_pearson=0.00661640109440198|dist_bray=0.04813009456012496|sim_mutInfo=0.07138949417928675|correl_spearman=2.1856476879122955E-4|dist_kullbackleibler=0.0	correl_pearson=0.8268467460578087|dist_bray=0.22472232090867672|sim_mutInfo=0.6402901035986366|correl_spearman=0.8868290696857241|dist_kullbackleibler=0.6119471682348341	GN15->OTU-OTU-217	0.0305451	0.012073	0.203848	0.826847	0	0	0	0.8283464168856987|0.22203623660153365|0.7543203161172383|0.8770941001932908|0.5969573576136427	0.8356322842418014|0.2139821872858068|0.7546710659003025|0.8892649041331269|0.5813760582822909	100.0|100.0|100.0|100.0|100.0	0.10370092870255773|0.06737401961536725|0.12857259464249185|0.05975478489398307|0.24879655632712927	FALSE		GN15->OTU-OTU-217	0
GN15	OTU-OTU-614	425	correl_spearman|sim_mutInfo|dist_kullbackleibler|dist_bray	47.4287	copresence	GN15->OTU-OTU-614	4	0.8940757142472413|0.631868018121418|0.5629470396901421|0.26058087429977006	correl_spearman=copresence|sim_mutInfo=unknown|dist_kullbackleibler=copresence|dist_bray=copresence	correl_spearman=3.871895151019711E-5|sim_mutInfo=0.08014120328377794|dist_kullbackleibler=0.0|dist_bray=0.048350223419346916	correl_spearman=0.8940757142472413|sim_mutInfo=0.631868018121418|dist_kullbackleibler=0.5629470396901421|dist_bray=0.26058087429977006	GN15->OTU-OTU-614	0.020933	0.0217688	0.204973	0.894076	0	0	0	0.8786199135923711|0.7771025119041443|0.553504702280573|0.2557940354515744	0.8852706033625951|0.7688050301790685|0.5134218313227426|0.2540568652844718	100.0|100.0|100.0|100.0	0.04709567361659832|0.1460958828748862|0.18881055442822284|0.05828435656731584	FALSE		GN15->OTU-OTU-614	0
OTU-OTU-673	OTU-OTU-21	426	correl_pearson|dist_bray	2	copresence	OTU-OTU-673->OTU-OTU-21	2	0.9438102625551336|0.26603549328440235	correl_pearson=copresence|dist_bray=copresence	correl_pearson=5.468843801863521E-4|dist_bray=0.016631857787492765	correl_pearson=0.9438102625551336|dist_bray=0.26603549328440235	OTU-OTU-673->OTU-OTU-21	0.0277702	-0.0645346	0.24567	0.94381	0.00629129	0.00629129	0.0257375	0.9221544370959279|0.2551984057360332	0.945929644967212|0.24783449933981105	100.0|100.0	0.07502773173875649|0.06810273521641183	FALSE		OTU-OTU-673->OTU-OTU-21	0.0257375
BD26	Shewanella	427	dist_kullbackleibler|dist_bray	176.068	mutualExclusion	BD2-6->Shewanella	2	21.896142484692703|0.9969919102395285	dist_kullbackleibler=mutualExclusion|dist_bray=mutualExclusion	dist_kullbackleibler=7.322068106274671E-6|dist_bray=0.007541820798085741	dist_kullbackleibler=21.896142484692703|dist_bray=0.9969919102395285	BD2-6->Shewanella	14.7945	14.6222	3.73354	21.8961	8.27e-05	8.27e-05	0.000429	21.249398826064915|0.9959466677640373	21.44636573258533|0.9970711275528827	100.0|100.0	2.2182206010287255|0.004436559239193196	FALSE		BD2-6->Shewanella	0.000429
BD26	OTU-OTU-126	428	correl_spearman|sim_mutInfo	40.6087	copresence	BD2-6->OTU-OTU-126	2	0.8612043417386827|0.5766219032903395	correl_spearman=copresence|sim_mutInfo=unknown	correl_spearman=1.5183261308071572E-4|sim_mutInfo=0.10114817355896155	correl_spearman=0.8612043417386827|sim_mutInfo=0.5766219032903395	BD2-6->OTU-OTU-126	0.0204345	0.0059452	0.20013	0.861204	0.00947246	0.00947246	0.0369196	0.8480103264843605|0.6778482793439398	0.856887150915331|0.6685453527708429	100.0|100.0	0.052490814131702396|0.12841621123839844	FALSE		BD2-6->OTU-OTU-126	0.0369196
BD26	OTU-OTU-137	429	sim_mutInfo|dist_bray|correl_pearson	110.313	copresence	BD2-6->OTU-OTU-137	3	0.80853586263815|0.29102593676513|0.8454934040446889	sim_mutInfo=unknown|dist_bray=copresence|correl_pearson=copresence	sim_mutInfo=0.10534277469003855|dist_bray=0.040219520432336786|correl_pearson=0.0025771897146924516	sim_mutInfo=0.80853586263815|dist_bray=0.29102593676513|correl_pearson=0.8454934040446889	BD2-6->OTU-OTU-137	0.233571	0.227493	0.0724506	0.808536	0.00726343	0.00726343	0.0291914	0.7528931094727711|0.309793351755224|0.8492749300539825	0.7406709350168447|0.29351086998794607|0.872583243817157	100.0|100.0|100.0	0.17214108410530315|0.09204895931865201|0.08912292610158921	FALSE		BD2-6->OTU-OTU-137	0.0291914
BD26	OTU-OTU-191	430	dist_bray|dist_kullbackleibler|correl_pearson|sim_mutInfo	31.9139	copresence	BD2-6->OTU-OTU-191	4	0.2548927955501019|0.7537232148977584|0.873563854584643|0.6262258805083512	dist_bray=copresence|dist_kullbackleibler=copresence|correl_pearson=copresence|sim_mutInfo=unknown	dist_bray=0.026484998144331584|dist_kullbackleibler=0.0|correl_pearson=0.0013582355734429452|sim_mutInfo=0.13737173315206186	dist_bray=0.2548927955501019|dist_kullbackleibler=0.7537232148977584|correl_pearson=0.873563854584643|sim_mutInfo=0.6262258805083512	BD2-6->OTU-OTU-191	0.873506	0.913784	0.108711	0.254893	0	0	0	0.24451161985246453|0.8161083729107191|0.8931504226610524|0.6692299438969823	0.23458286317540405|0.7001649796792295|0.8952824753386084|0.6736346737856492	100.0|100.0|100.0|100.0	0.10564695557630355|0.587591723953851|0.08568021043680049|0.1754275007353143	FALSE		BD2-6->OTU-OTU-191	0
BD26	OTU-OTU-248	431	sim_mutInfo|correl_spearman	23.3075	copresence	BD2-6->OTU-OTU-248	2	0.7056865191688348|0.8922680511950378	sim_mutInfo=unknown|correl_spearman=copresence	sim_mutInfo=0.09750603603147101|correl_spearman=1.5829442764192514E-4	sim_mutInfo=0.7056865191688348|correl_spearman=0.8922680511950378	BD2-6->OTU-OTU-248	0.218229	0.217444	0.0713753	0.705687	0.00950919	0.00950919	0.0370384	0.7332382264517764|0.8818980654745023	0.7046525431317288|0.8876382554203022	100.0|100.0	0.15793968503262948|0.05966109331104608	FALSE		BD2-6->OTU-OTU-248	0.0370384
BD26	Shewanellaceae	432	dist_kullbackleibler|dist_bray	182.777	mutualExclusion	BD2-6->Shewanellaceae	2	21.896142484692703|0.9969919102395285	dist_kullbackleibler=mutualExclusion|dist_bray=mutualExclusion	dist_kullbackleibler=2.028642109563883E-5|dist_bray=0.011335210969137144	dist_kullbackleibler=21.896142484692703|dist_bray=0.9969919102395285	BD2-6->Shewanellaceae	15.1367	15.2438	3.91492	21.8961	0.000292	0.000292	0.00144587	21.249398826064915|0.9959466677640373	21.44636573258533|0.9970711275528827	100.0|100.0	2.2182206010287255|0.004436559239193196	FALSE		BD2-6->Shewanellaceae	0.00144587
BD26	algae	433	dist_kullbackleibler|dist_bray	182.443	mutualExclusion	BD2-6->algae	2	21.896142484692703|0.9969919102395285	dist_kullbackleibler=mutualExclusion|dist_bray=mutualExclusion	dist_kullbackleibler=5.2222968385806645E-5|dist_bray=0.016584262321549748	dist_kullbackleibler=21.896142484692703|dist_bray=0.9969919102395285	BD2-6->algae	15.4706	15.9582	4.16091	21.8961	0.000915	0.000915	0.00430099	21.249398826064915|0.9959466677640373	21.44636573258533|0.9970711275528827	100.0|100.0	2.2182206010287255|0.004436559239193196	FALSE		BD2-6->algae	0.00430099
BD26	OTU-OTU-35	434	sim_mutInfo|correl_spearman	33.5188	copresence	BD2-6->OTU-OTU-35	2	0.592982684995649|0.8618468698037682	sim_mutInfo=unknown|correl_spearman=copresence	sim_mutInfo=0.11781963048029148|correl_spearman=7.00087884197842E-5	sim_mutInfo=0.592982684995649|correl_spearman=0.8618468698037682	BD2-6->OTU-OTU-35	0.214121	0.197482	0.0830763	0.592983	0.00582331	0.00582331	0.0239054	0.6509739091955308|0.8510505978129936	0.6360333734974896|0.8640591793315839	100.0|100.0	0.13568524014210012|0.047876833465620515	FALSE		BD2-6->OTU-OTU-35	0.0239054
BD26	Sva07251	435	correl_spearman|sim_mutInfo	194.208	copresence	BD2-6->Sva07251	2	0.8657425941430051|0.6315536400797588	correl_spearman=copresence|sim_mutInfo=unknown	correl_spearman=1.2413393974292086E-4|sim_mutInfo=0.14875138721482706	correl_spearman=0.8657425941430051|sim_mutInfo=0.6315536400797588	BD2-6->Sva07251	-0.0123834	-0.002968	0.215792	0.865743	0.0109171	0.0109171	0.0420694	0.853720886757547|0.6197821511937868	0.8539204490599737|0.6095657302235514	100.0|100.0	0.055875309812858334|0.16686558597752188	FALSE		BD2-6->Sva07251	0.0420694
OTU-OTU-176	OTU-OTU-167	436	dist_kullbackleibler|dist_bray	458	mutualExclusion	OTU-OTU-176->OTU-OTU-167	2	21.661666985523645|0.9871186471222873	dist_kullbackleibler=mutualExclusion|dist_bray=mutualExclusion	dist_kullbackleibler=3.731933623907224E-5|dist_bray=0.2172648013226105	dist_kullbackleibler=21.661666985523645|dist_bray=0.9871186471222873	OTU-OTU-176->OTU-OTU-167	12.8751	12.5277	4.63301	21.6617	0.00574475	0.00574475	0.0236319	19.56995571352555|0.9821979633919204	20.516050848681587|0.9864734411197553	100.0|100.0	2.856751252716754|0.014913154632114048	FALSE		OTU-OTU-176->OTU-OTU-167	0.0236319
OTU-OTU-381	OTU-OTU-614	437	dist_kullbackleibler|dist_bray|correl_spearman|sim_mutInfo	81.0892	copresence	OTU-OTU-381->OTU-OTU-614	4	0.7182597706030135|0.28348507056242855|0.8405499433599758|0.5764162436766225	dist_kullbackleibler=copresence|dist_bray=copresence|correl_spearman=copresence|sim_mutInfo=unknown	dist_kullbackleibler=0.0|dist_bray=0.05381788868550719|correl_spearman=8.230640826359936E-4|sim_mutInfo=0.09798550933775046	dist_kullbackleibler=0.7182597706030135|dist_bray=0.28348507056242855|correl_spearman=0.8405499433599758|sim_mutInfo=0.5764162436766225	OTU-OTU-381->OTU-OTU-614	6.07687	5.98776	1.84774	0.71826	0	0	0	0.685149750345944|0.2712296453552592|0.8319974725132954|0.6955524634870559	0.6570608630921921|0.2597877459710055|0.8411381473009993|0.6978918194474072	100.0|100.0|100.0|100.0	0.2534530546589959|0.07216791954171274|0.06259282741657655|0.1268967911874194	FALSE		OTU-OTU-381->OTU-OTU-614	0
OTU-OTU-381	Caldithrixae	438	dist_bray|correl_pearson|dist_kullbackleibler	80.2345	copresence	OTU-OTU-381->Caldithrixae	3	0.27169221776450714|0.8500756724743749|0.7567916717864356	dist_bray=copresence|correl_pearson=copresence|dist_kullbackleibler=copresence	dist_bray=0.06165008272963002|correl_pearson=0.005916675930415116|dist_kullbackleibler=0.0	dist_bray=0.27169221776450714|correl_pearson=0.8500756724743749|dist_kullbackleibler=0.7567916717864356	OTU-OTU-381->Caldithrixae	0.716107	0.726269	0.0855469	0.271692	0	0	0	0.27627915695159333|0.8364809251730402|0.7853592029394144	0.26733625868657496|0.8610132707273344|0.741962936875783	100.0|100.0|100.0	0.08145583311485223|0.10565865833427188|0.3474902194620589	FALSE		OTU-OTU-381->Caldithrixae	0
OTU-OTU-381	Caldithrix	439	dist_bray|correl_pearson|dist_kullbackleibler	66.4697	copresence	OTU-OTU-381->Caldithrix	3	0.27169221776450714|0.8500756724743749|0.7567916717864356	dist_bray=copresence|correl_pearson=copresence|dist_kullbackleibler=copresence	dist_bray=0.06434051697049348|correl_pearson=0.0055362905859601685|dist_kullbackleibler=0.0	dist_bray=0.27169221776450714|correl_pearson=0.8500756724743749|dist_kullbackleibler=0.7567916717864356	OTU-OTU-381->Caldithrix	0.709901	0.718878	0.086571	0.271692	0	0	0	0.27627915695159333|0.8364809251730402|0.7853592029394144	0.26733625868657496|0.8610132707273344|0.741962936875783	100.0|100.0|100.0	0.08145583311485223|0.10565865833427188|0.3474902194620589	FALSE		OTU-OTU-381->Caldithrix	0
OTU-OTU-381	Caldithrixales	440	dist_kullbackleibler|dist_bray|correl_pearson	75.5349	copresence	OTU-OTU-381->Caldithrixales	3	0.7567916717864356|0.27169221776450714|0.8500756724743749	dist_kullbackleibler=copresence|dist_bray=copresence|correl_pearson=copresence	dist_kullbackleibler=0.0|dist_bray=0.06865880320619377|correl_pearson=0.00480921301692433	dist_kullbackleibler=0.7567916717864356|dist_bray=0.27169221776450714|correl_pearson=0.8500756724743749	OTU-OTU-381->Caldithrixales	6.48575	6.17066	1.98877	0.756792	0	0	0	0.7853592029394144|0.27627915695159333|0.8364809251730402	0.741962936875783|0.26733625868657496|0.8610132707273344	100.0|100.0|100.0	0.3474902194620589|0.08145583311485223|0.10565865833427188	FALSE		OTU-OTU-381->Caldithrixales	0
OTU-OTU-381	Desulfohalobiaceae	441	dist_kullbackleibler	72.6724	copresence	OTU-OTU-381->Desulfohalobiaceae	1	0.7732	dist_kullbackleibler=copresence	dist_kullbackleibler=0.0	dist_kullbackleibler=0.7732002819602131	OTU-OTU-381->Desulfohalobiaceae	4.92428	5.00087	1.21889	0.7732	0	0	0	0.714546	0.692869	100	0.25001	FALSE		OTU-OTU-381->Desulfohalobiaceae	0
OTU-OTU-381	Desulfovibrionales	442	dist_kullbackleibler	72.6724	copresence	OTU-OTU-381->Desulfovibrionales	1	0.7732	dist_kullbackleibler=copresence	dist_kullbackleibler=0.0	dist_kullbackleibler=0.7732002819602131	OTU-OTU-381->Desulfovibrionales	5.23245	5.25876	1.31438	0.7732	0	0	0	0.714546	0.692869	100	0.25001	FALSE		OTU-OTU-381->Desulfovibrionales	0
OTU-OTU-381	BA059	443	dist_kullbackleibler|correl_pearson|dist_bray	68.2476	copresence	OTU-OTU-381->BA059	3	0.7567916717864356|0.8500756724743749|0.27169221776450714	dist_kullbackleibler=copresence|correl_pearson=copresence|dist_bray=copresence	dist_kullbackleibler=0.0|correl_pearson=0.0051959016314964135|dist_bray=0.06335632447141437	dist_kullbackleibler=0.7567916717864356|correl_pearson=0.8500756724743749|dist_bray=0.27169221776450714	OTU-OTU-381->BA059	6.68164	6.4322	1.92968	0.756792	0	0	0	0.7853592029394144|0.8364809251730402|0.27627915695159333	0.741962936875783|0.8610132707273344|0.26733625868657496	100.0|100.0|100.0	0.3474902194620589|0.10565865833427188|0.08145583311485223	FALSE		OTU-OTU-381->BA059	0
OTU-OTU-381	OTU-OTU-217	444	sim_mutInfo|correl_spearman|dist_kullbackleibler	200.797	copresence	OTU-OTU-381->OTU-OTU-217	3	0.6430589623603149|0.8654139377425564|0.8145406904642671	sim_mutInfo=unknown|correl_spearman=copresence|dist_kullbackleibler=copresence	sim_mutInfo=0.07063521568990061|correl_spearman=4.783104055330889E-4|dist_kullbackleibler=0.0	sim_mutInfo=0.6430589623603149|correl_spearman=0.8654139377425564|dist_kullbackleibler=0.8145406904642671	OTU-OTU-381->OTU-OTU-217	0.238556	0.219931	0.0911495	0.643059	0	0	0	0.725658324248579|0.8515768749966446|0.7937862600983554	0.7217936654146159|0.8651767706324538|0.7720851875463839	100.0|100.0|100.0	0.10964001644829875|0.06988068931021713|0.3504542856223171	FALSE		OTU-OTU-381->OTU-OTU-217	0
AC1	Halomicronema	445	dist_bray|dist_kullbackleibler	49.2858	mutualExclusion	AC1->Halomicronema	2	0.9890204738239142|21.31970215506625	dist_bray=mutualExclusion|dist_kullbackleibler=mutualExclusion	dist_bray=0.19685108341367563|dist_kullbackleibler=4.161866770546752E-6	dist_bray=0.9890204738239142|dist_kullbackleibler=21.31970215506625	AC1->Halomicronema	0.850719	0.881561	0.108679	0.98902	0.000873	0.000873	0.00410954	0.9838817191686933|20.597755289870893	0.9903331216222855|20.975449183660366	100.0|100.0	0.024374948282762033|2.1549623693227793	FALSE		AC1->Halomicronema	0.00410954
OTU-OTU-201	Rhodothermaceae	446	dist_kullbackleibler	130.933	copresence	OTU-OTU-201->Rhodothermaceae	1	0.789767	dist_kullbackleibler=copresence	dist_kullbackleibler=0.0	dist_kullbackleibler=0.7897667315355128	OTU-OTU-201->Rhodothermaceae	4.8591	4.65694	1.42532	0.789767	0	0	0	0.795778	0.802736	100	0.197825	FALSE		OTU-OTU-201->Rhodothermaceae	0
OTU-OTU-201	Salinibacter	447	dist_kullbackleibler	94.9618	copresence	OTU-OTU-201->Salinibacter	1	0.789767	dist_kullbackleibler=copresence	dist_kullbackleibler=0.0	dist_kullbackleibler=0.7897667315355128	OTU-OTU-201->Salinibacter	5.20637	5.17314	1.55618	0.789767	0	0	0	0.795778	0.802736	100	0.197825	FALSE		OTU-OTU-201->Salinibacter	0
OTU-OTU-201	OTU-OTU-67	448	dist_bray|dist_kullbackleibler	244.096	copresence	OTU-OTU-201->OTU-OTU-67	2	0.26177285976021236|0.7022783239103125	dist_bray=copresence|dist_kullbackleibler=copresence	dist_bray=0.13798198854121813|dist_kullbackleibler=1.1068923555512811E-13	dist_bray=0.26177285976021236|dist_kullbackleibler=0.7022783239103125	OTU-OTU-201->OTU-OTU-67	0.580123	0.584293	0.0777479	0.261773	3.5e-11	3.5e-11	2.49e-10	0.27872609160677|0.7176091097930589	0.275904646471169|0.6872910447576459	100.0|100.0	0.07653826520430801|0.2529380949662897	FALSE		OTU-OTU-201->OTU-OTU-67	2.49e-10
Oscillatoriophycideae	AC1	449	dist_bray|dist_kullbackleibler	46.7268	mutualExclusion	Oscillatoriophycideae->AC1	2	0.9890757982109459|20.9548382943435	dist_bray=mutualExclusion|dist_kullbackleibler=mutualExclusion	dist_bray=0.07322540430906488|dist_kullbackleibler=8.270363505702427E-6	dist_bray=0.9890757982109459|dist_kullbackleibler=20.9548382943435	Oscillatoriophycideae->AC1	0.844788	0.864304	0.0985347	0.989076	0.000675	0.000675	0.00323864	0.9876362310228578|19.841567719204424	0.9886908679039921|20.157273359894823	100.0|100.0	0.009676281971171647|2.8390219007259745	FALSE		Oscillatoriophycideae->AC1	0.00323864
Oscillatoriophycideae	OTU-OTU-119	450	dist_kullbackleibler|correl_spearman	76.3273	mutualExclusion	Oscillatoriophycideae->OTU-OTU-119	2	21.551611835860776|-0.7362245023422205	dist_kullbackleibler=mutualExclusion|correl_spearman=mutualExclusion	dist_kullbackleibler=3.7945125255234302E-6|correl_spearman=0.010449614114162342	dist_kullbackleibler=21.551611835860776|correl_spearman=-0.7362245023422205	Oscillatoriophycideae->OTU-OTU-119	12.0123	11.8091	3.05141	21.5516	6.14e-05	6.14e-05	0.000321	20.34544627640889|-0.7113485532495819	20.953374535849726|-0.7258493165110815	100.0|100.0	3.465340868202571|0.09296662319839857	FALSE		Oscillatoriophycideae->OTU-OTU-119	0.000321
OTU-OTU-275	OTU-OTU-23	451	correl_spearman|sim_mutInfo|dist_kullbackleibler	11	copresence	OTU-OTU-275->OTU-OTU-23	3	0.8804847821997567|0.5545177444479563|0.7628406849321424	correl_spearman=copresence|sim_mutInfo=unknown|dist_kullbackleibler=copresence	correl_spearman=2.500833689220716E-4|sim_mutInfo=0.06317446684683237|dist_kullbackleibler=0.0	correl_spearman=0.8804847821997567|sim_mutInfo=0.5545177444479563|dist_kullbackleibler=0.7628406849321424	OTU-OTU-275->OTU-OTU-23	0.0129176	0.010813	0.217524	0.880485	0	0	0	0.8585892155937893|0.784230903885933|0.6946648891001139	0.8713318435731214|0.7904511585429754|0.7065900820591882	100.0|100.0|100.0	0.05903077617904171|0.13262189812368563|0.16442396062721745	FALSE		OTU-OTU-275->OTU-OTU-23	0
Spirochaetales	OTU-OTU-275	452	correl_spearman|sim_mutInfo	16	copresence	Spirochaetales->OTU-OTU-275	2	0.8537966325835772|0.6301832420300086	correl_spearman=copresence|sim_mutInfo=unknown	correl_spearman=2.4618949125820855E-4|sim_mutInfo=0.08213814959219123	correl_spearman=0.8537966325835772|sim_mutInfo=0.6301832420300086	Spirochaetales->OTU-OTU-275	-0.0219793	-0.0518661	0.226698	0.853797	0.0117038	0.0117038	0.0445345	0.8342167515774314|0.7395330287160623	0.8505812721907258|0.7295109759846337	100.0|100.0	0.0603633916744615|0.12932918521331493	FALSE		Spirochaetales->OTU-OTU-275	0.0445345
OTU-OTU-156	Nitrospirales	453	dist_kullbackleibler|sim_mutInfo	94.3723	copresence	OTU-OTU-156->Nitrospirales	2	0.7605006167803968|0.5639084034032589	dist_kullbackleibler=copresence|sim_mutInfo=unknown	dist_kullbackleibler=0.0|sim_mutInfo=0.13331453631844714	dist_kullbackleibler=0.7605006167803968|sim_mutInfo=0.5639084034032589	OTU-OTU-156->Nitrospirales	11.8959	12.1042	3.04641	0.760501	0	0	0	0.7533621843777822|0.6962390426305042	0.6832802568813704|0.6957622872764847	100.0|100.0	0.3778071356962541|0.1768500302353285	FALSE		OTU-OTU-156->Nitrospirales	0
OTU-OTU-156	Syntrophobacterales	454	dist_kullbackleibler|correl_pearson|dist_bray	216.123	copresence	OTU-OTU-156->Syntrophobacterales	3	0.6689280229446702|0.9056746532959108|0.19519698940852326	dist_kullbackleibler=copresence|correl_pearson=copresence|dist_bray=copresence	dist_kullbackleibler=0.0|correl_pearson=1.4624656161643657E-6|dist_bray=0.0055695136639399845	dist_kullbackleibler=0.6689280229446702|correl_pearson=0.9056746532959108|dist_bray=0.19519698940852326	OTU-OTU-156->Syntrophobacterales	9.48931	9.636	2.48817	0.668928	0	0	0	0.6830627396155073|0.9262335032756934|0.1923005591585512	0.5799459521170071|0.9238067485033388|0.19637831489789587	100.0|100.0|100.0	0.4534890282677136|0.04015456398484022|0.05775692471735538	FALSE		OTU-OTU-156->Syntrophobacterales	0
OTU-OTU-156	Thermodesulfovibrionaceae	455	dist_kullbackleibler|sim_mutInfo	86.5991	copresence	OTU-OTU-156->Thermodesulfovibrionaceae	2	0.7605006167803968|0.5639084034032589	dist_kullbackleibler=copresence|sim_mutInfo=unknown	dist_kullbackleibler=0.0|sim_mutInfo=0.14407195363118208	dist_kullbackleibler=0.7605006167803968|sim_mutInfo=0.5639084034032589	OTU-OTU-156->Thermodesulfovibrionaceae	11.7844	12.1566	3.01248	0.760501	0	0	0	0.7533621843777822|0.6962390426305042	0.6832802568813704|0.6957622872764847	100.0|100.0	0.3778071356962541|0.1768500302353285	FALSE		OTU-OTU-156->Thermodesulfovibrionaceae	0
OTU-OTU-156	OTU-OTU-137	456	dist_bray|correl_pearson	155.785	copresence	OTU-OTU-156->OTU-OTU-137	2	0.28650857875661917|0.8652826448652565	dist_bray=copresence|correl_pearson=copresence	dist_bray=0.018858367190905723|correl_pearson=2.782743360350004E-4	dist_bray=0.28650857875661917|correl_pearson=0.8652826448652565	OTU-OTU-156->OTU-OTU-137	0.792221	0.81812	0.106988	0.286509	0.00405878	0.00405878	0.0170388	0.27133426394958865|0.8703195918377763	0.27485475058352393|0.8857533340200803	100.0|100.0	0.06283890058943754|0.0643764835767223	FALSE		OTU-OTU-156->OTU-OTU-137	0.0170388
OTU-OTU-156	BD2-6	457	correl_spearman|sim_mutInfo|dist_kullbackleibler|correl_pearson|dist_bray	89.5187	copresence	OTU-OTU-156->BD2-6	5	0.8493555816704799|0.6262258805083512|0.6237392878625317|0.8704816084132433|0.26514443002421506	correl_spearman=copresence|sim_mutInfo=unknown|dist_kullbackleibler=copresence|correl_pearson=copresence|dist_bray=copresence	correl_spearman=0.0021246946152032598|sim_mutInfo=0.13066362310696777|dist_kullbackleibler=0.0|correl_pearson=1.295880087952006E-4|dist_bray=0.013666958635264459	correl_spearman=0.8493555816704799|sim_mutInfo=0.6262258805083512|dist_kullbackleibler=0.6237392878625317|correl_pearson=0.8704816084132433|dist_bray=0.26514443002421506	OTU-OTU-156->BD2-6	0.00826935	0.0261577	0.190769	0.849356	0	0	0	0.8409429689960232|0.6996709038182263|0.6691373000961224|0.8888052561275898|0.2520146610089948	0.8504586651831029|0.6806308951003001|0.6084072635039728|0.8941016082745785|0.24396964186532005	100.0|100.0|100.0|100.0|100.0	0.08482273337573187|0.1834187910448656|0.32674712878904105|0.06501144807671543|0.06583491121002595	FALSE		OTU-OTU-156->BD2-6	0
OTU-OTU-156	Sva07251	458	correl_spearman|sim_mutInfo	48.8539	copresence	OTU-OTU-156->Sva07251	2	0.8999513885694286|0.6961904138661401	correl_spearman=copresence|sim_mutInfo=unknown	correl_spearman=8.470748136824024E-5|sim_mutInfo=0.10088925618311256	correl_spearman=0.8999513885694286|sim_mutInfo=0.6961904138661401	OTU-OTU-156->Sva07251	0.0144755	0.0102114	0.204442	0.899951	0.00598901	0.00598901	0.0245347	0.8798373145237254|0.6987945994279465	0.8825612684714121|0.6907188386957968	100.0|100.0	0.05294805453462854|0.15018736634885183	FALSE		OTU-OTU-156->Sva07251	0.0245347
OTU-OTU-26	AC1	459	dist_bray|dist_kullbackleibler	57.9769	mutualExclusion	OTU-OTU-26->AC1	2	0.9887526183968361|20.769096849141278	dist_bray=mutualExclusion|dist_kullbackleibler=mutualExclusion	dist_bray=0.05510312281680263|dist_kullbackleibler=1.661967342416748E-4	dist_bray=0.9887526183968361|dist_kullbackleibler=20.769096849141278	OTU-OTU-26->AC1	0.838488	0.834093	0.0925459	0.988753	0.00632524	0.00632524	0.0258423	0.9879429625371103|19.720708557275454	0.9894178024214323|19.944383499247003	100.0|100.0	0.008755185624979987|2.7070830303112983	FALSE		OTU-OTU-26->AC1	0.0258423
OTU-OTU-26	OTU-OTU-119	460	correl_spearman|dist_kullbackleibler	131.322	mutualExclusion	OTU-OTU-26->OTU-OTU-119	2	-0.6030965844672627|21.604328705706436	correl_spearman=mutualExclusion|dist_kullbackleibler=mutualExclusion	correl_spearman=0.06151360664808614|dist_kullbackleibler=1.3364654559033795E-5	correl_spearman=-0.6030965844672627|dist_kullbackleibler=21.604328705706436	OTU-OTU-26->OTU-OTU-119	-0.0350885	-0.0524255	0.218983	-0.603097	0.000876	0.000876	0.00411836	-0.5926137301412083|20.488569121479387	-0.6028124665983652|20.888008524170033	100.0|100.0	0.1306931297701968|3.1975691826809145	FALSE		OTU-OTU-26->OTU-OTU-119	0.00411836
OTU-OTU-186	OTU-OTU-35	461	sim_mutInfo|correl_spearman	262.145	copresence	OTU-OTU-186->OTU-OTU-35	2	0.5597877951806947|0.8441271274443494	sim_mutInfo=unknown|correl_spearman=copresence	sim_mutInfo=0.14890514486910328|correl_spearman=8.418294358214506E-5	sim_mutInfo=0.5597877951806947|correl_spearman=0.8441271274443494	OTU-OTU-186->OTU-OTU-35	0.21404	0.207532	0.0672299	0.559788	0.00809087	0.00809087	0.0322332	0.5833752637711751|0.8349915392002737	0.5746857802226749|0.8368620142776986	100.0|100.0	0.12584114995081241|0.0538942936918883	FALSE		OTU-OTU-186->OTU-OTU-35	0.0322332
OTU-OTU-186	BD2-6	462	correl_spearman|sim_mutInfo	161.466	copresence	OTU-OTU-186->BD2-6	2	0.8657425941430051|0.6315536400797588	correl_spearman=copresence|sim_mutInfo=unknown	correl_spearman=1.4628366944346993E-4|sim_mutInfo=0.14535478597613916	correl_spearman=0.8657425941430051|sim_mutInfo=0.6315536400797588	OTU-OTU-186->BD2-6	-0.00239723	-0.0164381	0.198426	0.865743	0.0121613	0.0121613	0.0460686	0.853720886757547|0.6197821511937868	0.8539204490599737|0.6095657302235514	100.0|100.0	0.055875309812858334|0.16686558597752188	FALSE		OTU-OTU-186->BD2-6	0.0460686
OTU-OTU-186	OTU-OTU-359	463	dist_bray|dist_kullbackleibler	314.81	mutualExclusion	OTU-OTU-186->OTU-OTU-359	2	0.9973178100693696|25.435435499273744	dist_bray=mutualExclusion|dist_kullbackleibler=mutualExclusion	dist_bray=0.19239201436497133|dist_kullbackleibler=1.0239841705339536E-4	dist_bray=0.9973178100693696|dist_kullbackleibler=25.435435499273744	OTU-OTU-186->OTU-OTU-359	0.923117	0.978885	0.142965	0.997318	0.0114725	0.0114725	0.0437667	0.9946335437717992|23.542368008430277	0.9967818779378861|24.35663968685246	100.0|100.0	0.006771035832274785|2.693122027619169	FALSE		OTU-OTU-186->OTU-OTU-359	0.0437667
OTU-OTU-186	OTU-OTU-1001	464	dist_kullbackleibler	291.093	mutualExclusion	OTU-OTU-186->OTU-OTU-1001	1	22.1889	dist_kullbackleibler=mutualExclusion	dist_kullbackleibler=1.859757626709868E-5	dist_kullbackleibler=22.188908525163324	OTU-OTU-186->OTU-OTU-1001	13.6369	13.8765	3.25005	22.1889	0.0109771	0.0109771	0.0422021	20.5481	21.2577	100	2.80812	FALSE		OTU-OTU-186->OTU-OTU-1001	0.0422021
OTU-OTU-186	OTU-OTU-454	465	dist_bray|dist_kullbackleibler	385.233	mutualExclusion	OTU-OTU-186->OTU-OTU-454	2	0.9908820810314136|22.396361517437477	dist_bray=mutualExclusion|dist_kullbackleibler=mutualExclusion	dist_bray=0.2670367674103219|dist_kullbackleibler=1.048683386473126E-5	dist_bray=0.9908820810314136|dist_kullbackleibler=22.396361517437477	OTU-OTU-186->OTU-OTU-454	0.889713	0.911313	0.0756489	0.990882	0.00243627	0.00243627	0.0107044	0.9838773901509924|21.07234730189927	0.9910795955853948|21.591944796386432	100.0|100.0	0.022933359096770713|2.6195322089517297	FALSE		OTU-OTU-186->OTU-OTU-454	0.0107044
OTU-OTU-186	OTU-OTU-156	466	correl_spearman|sim_mutInfo	77.8628	copresence	OTU-OTU-186->OTU-OTU-156	2	0.8999513885694286|0.6961904138661401	correl_spearman=copresence|sim_mutInfo=unknown	correl_spearman=7.135184888562573E-5|sim_mutInfo=0.09977677879943009	correl_spearman=0.8999513885694286|sim_mutInfo=0.6961904138661401	OTU-OTU-186->OTU-OTU-156	0.00465012	-0.00482518	0.201453	0.899951	0.00518089	0.00518089	0.0214163	0.8798373145237254|0.6987945994279465	0.8825612684714121|0.6907188386957968	100.0|100.0	0.05294805453462854|0.15018736634885183	FALSE		OTU-OTU-186->OTU-OTU-156	0.0214163
OTU-OTU-186	OTU-OTU-167	467	dist_kullbackleibler|dist_bray	187.964	mutualExclusion	OTU-OTU-186->OTU-OTU-167	2	24.810974704076038|0.9944493551945791	dist_kullbackleibler=mutualExclusion|dist_bray=mutualExclusion	dist_kullbackleibler=8.471872037230099E-8|dist_bray=0.15970407317702584	dist_kullbackleibler=24.810974704076038|dist_bray=0.9944493551945791	OTU-OTU-186->OTU-OTU-167	15.7423	16.4042	3.41832	24.811	2.31e-05	2.31e-05	0.000124	23.490050178842985|0.9916481227454809	23.980033065166047|0.9939061244807652	100.0|100.0	2.194500854831606|0.007317046131800261	FALSE		OTU-OTU-186->OTU-OTU-167	0.000124
OTU-OTU-521	OTU-OTU-359	468	dist_kullbackleibler|dist_bray	215.706	mutualExclusion	OTU-OTU-521->OTU-OTU-359	2	22.968783857124954|0.9880251772567156	dist_kullbackleibler=mutualExclusion|dist_bray=mutualExclusion	dist_kullbackleibler=6.550066111721264E-8|dist_bray=0.2251247765826403	dist_kullbackleibler=22.968783857124954|dist_bray=0.9880251772567156	OTU-OTU-521->OTU-OTU-359	13.8461	13.6161	3.86226	22.9688	2.5e-05	2.5e-05	0.000134	21.52186434247025|0.9850271430089695	21.980823014474513|0.99072723187939	100.0|100.0	2.1153977119905707|0.015368229276924897	FALSE		OTU-OTU-521->OTU-OTU-359	0.000134
OTU-OTU-521	OPB11	469	correl_spearman|sim_mutInfo	276.814	copresence	OTU-OTU-521->OPB11	2	0.8604263380910949|0.5973461694272046	correl_spearman=copresence|sim_mutInfo=unknown	correl_spearman=1.6112820287988994E-4|sim_mutInfo=0.08494991241682559	correl_spearman=0.8604263380910949|sim_mutInfo=0.5973461694272046	OTU-OTU-521->OPB11	-0.017619	-0.00968076	0.190922	0.860426	0.00866406	0.00866406	0.0342409	0.8484526656977962|0.7446027799565063	0.8560198781014272|0.7493553278050253	100.0|100.0	0.05798219582028422|0.13738299507517013	FALSE		OTU-OTU-521->OPB11	0.0342409
OTU-OTU-521	OTU-OTU-139	470	dist_kullbackleibler|correl_spearman	299.766	mutualExclusion	OTU-OTU-521->OTU-OTU-139	2	20.58640724986617|-0.5449968058827935	dist_kullbackleibler=mutualExclusion|correl_spearman=mutualExclusion	dist_kullbackleibler=4.351059069596097E-6|correl_spearman=0.10661003411344727	dist_kullbackleibler=20.58640724986617|correl_spearman=-0.5449968058827935	OTU-OTU-521->OTU-OTU-139	10.7748	9.79525	3.68656	20.5864	0.000537	0.000537	0.00259567	18.719559581059777|-0.5408076762749147	19.581292280335155|-0.5589704709306909	100.0|100.0	3.191521596968741|0.19287582956701738	FALSE		OTU-OTU-521->OTU-OTU-139	0.00259567
Thermodesulfovibrionaceae	OTU-OTU-35	471	sim_mutInfo|correl_spearman	52.0283	copresence	Thermodesulfovibrionaceae->OTU-OTU-35	2	0.5757000410632971|0.8800975232527896	sim_mutInfo=unknown|correl_spearman=copresence	sim_mutInfo=0.10439644091294531|correl_spearman=2.9122457507135824E-5	sim_mutInfo=0.5757000410632971|correl_spearman=0.8800975232527896	Thermodesulfovibrionaceae->OTU-OTU-35	0.250744	0.247375	0.103043	0.5757	0.00260606	0.00260606	0.0113663	0.699476600405464|0.8665954640823677	0.7034318254540369|0.8690260954331726	100.0|100.0	0.12746137913654396|0.047403643159222936	FALSE		Thermodesulfovibrionaceae->OTU-OTU-35	0.0113663
Thermodesulfovibrionaceae	OTU-OTU-180	472	sim_mutInfo|correl_spearman	30.5639	copresence	Thermodesulfovibrionaceae->OTU-OTU-180	2	0.5757000410632971|0.8893006344302454	sim_mutInfo=unknown|correl_spearman=copresence	sim_mutInfo=0.09741983759818507|correl_spearman=3.2411024405321065E-5	sim_mutInfo=0.5757000410632971|correl_spearman=0.8893006344302454	Thermodesulfovibrionaceae->OTU-OTU-180	0.244048	0.235167	0.10282	0.5757	0.00268797	0.00268797	0.0116978	0.7058041612800239|0.8742066218264364	0.7044665987144955|0.8819786804460006	100.0|100.0	0.12686758030538553|0.04365818745013267	FALSE		Thermodesulfovibrionaceae->OTU-OTU-180	0.0116978
Caldithrixae	BD2-6	473	correl_spearman|sim_mutInfo	137.247	copresence	Caldithrixae->BD2-6	2	0.840224555491996|0.6394116805420853	correl_spearman=copresence|sim_mutInfo=unknown	correl_spearman=1.2985295541795283E-4|sim_mutInfo=0.11705854793636328	correl_spearman=0.840224555491996|sim_mutInfo=0.6394116805420853	Caldithrixae->BD2-6	-0.00797424	0.0112196	0.217652	0.840225	0.00939739	0.00939739	0.0367089	0.824065720514631|0.6266671038259358	0.8282023342918494|0.6197698770478012	100.0|100.0	0.05189307450412434|0.11710139842838871	FALSE		Caldithrixae->BD2-6	0.0367089
Caldithrixae	OTU-OTU-35	474	dist_kullbackleibler|correl_spearman|sim_mutInfo	88.434	copresence	Caldithrixae->OTU-OTU-35	3	0.769895133148815|0.856460120187336|0.7019957981801139	dist_kullbackleibler=copresence|correl_spearman=copresence|sim_mutInfo=unknown	dist_kullbackleibler=0.0|correl_spearman=2.5901648104709185E-4|sim_mutInfo=0.08622336990144003	dist_kullbackleibler=0.769895133148815|correl_spearman=0.856460120187336|sim_mutInfo=0.7019957981801139	Caldithrixae->OTU-OTU-35	8.32203	8.36312	2.21577	0.769895	0	0	0	0.7111218956612844|0.8344473237045077|0.7299965745080178	0.6573487347704511|0.8416178965059615|0.7328599154810542	100.0|100.0|100.0	0.2208117916974343|0.054559096428641665|0.13092850065416384	FALSE		Caldithrixae->OTU-OTU-35	0
Caldithrixae	Gemmatimonadetes	475	dist_kullbackleibler|correl_pearson|sim_mutInfo|dist_bray|correl_spearman	196.59	copresence	Caldithrixae->Gemmatimonadetes	5	0.6445843611104928|0.8230673027978569|0.630899444643334|0.27692310570325107|0.870521847117168	dist_kullbackleibler=copresence|correl_pearson=copresence|sim_mutInfo=unknown|dist_bray=copresence|correl_spearman=copresence	dist_kullbackleibler=0.0|correl_pearson=8.725709554295857E-4|sim_mutInfo=0.0698563921670059|dist_bray=0.0588499599286888|correl_spearman=1.294896493299058E-4	dist_kullbackleibler=0.6445843611104928|correl_pearson=0.8230673027978569|sim_mutInfo=0.630899444643334|dist_bray=0.27692310570325107|correl_spearman=0.870521847117168	Caldithrixae->Gemmatimonadetes	5.25251	5.20463	1.15975	0.644584	0	0	0	0.6405329087107516|0.8304303726771459|0.7563476739242141|0.26854656958632594|0.860466380144885	0.6183113781362262|0.8489450372723597|0.7417353024906296|0.26236350199165126|0.8781686364866392	100.0|100.0|100.0|100.0|100.0	0.2207060518782177|0.0667427929948569|0.12704897027096718|0.053173028660960665|0.0577423310181165	FALSE		Caldithrixae->Gemmatimonadetes	0
Caldithrixae	Gemm-4	476	correl_spearman|sim_mutInfo|dist_kullbackleibler|correl_pearson|dist_bray	76.0383	copresence	Caldithrixae->Gemm-4	5	0.8635854180564734|0.5867146932366518|0.4966161036093521|0.8491325395775202|0.25422395318522617	correl_spearman=copresence|sim_mutInfo=unknown|dist_kullbackleibler=copresence|correl_pearson=copresence|dist_bray=copresence	correl_spearman=4.128259306807047E-4|sim_mutInfo=0.0789407057970074|dist_kullbackleibler=0.0|correl_pearson=7.204299280074711E-4|dist_bray=0.03268981376752067	correl_spearman=0.8635854180564734|sim_mutInfo=0.5867146932366518|dist_kullbackleibler=0.4966161036093521|correl_pearson=0.8491325395775202|dist_bray=0.25422395318522617	Caldithrixae->Gemm-4	0.00110212	-0.0223507	0.214815	0.863585	0	0	0	0.8561713824772048|0.7524485321758596|0.4976947363305294|0.859384592779142|0.24112133555441656	0.8749194384674702|0.7440198745132653|0.47424155700322357|0.869084359791391|0.2411029993492011	100.0|100.0|100.0|100.0|100.0	0.06538187216737286|0.14016851692989726|0.19661223961515484|0.06133947098949516|0.05284276701037403	FALSE		Caldithrixae->Gemm-4	0
Caldithrixae	OTU-OTU-68	477	dist_kullbackleibler	69.9237	copresence	Caldithrixae->OTU-OTU-68	1	0.816787	dist_kullbackleibler=copresence	dist_kullbackleibler=0.0	dist_kullbackleibler=0.8167873291890826	Caldithrixae->OTU-OTU-68	6.56305	6.1723	2.41351	0.816787	0	0	0	0.78867	0.734027	100	0.260198	FALSE		Caldithrixae->OTU-OTU-68	0
Caldithrixae	Nitrospira	478	sim_mutInfo|correl_spearman	123.024	copresence	Caldithrixae->Nitrospira	2	0.7546787138632314|0.8553323779250657	sim_mutInfo=unknown|correl_spearman=copresence	sim_mutInfo=0.07100156384318634|correl_spearman=3.001504269928845E-4	sim_mutInfo=0.7546787138632314|correl_spearman=0.8553323779250657	Caldithrixae->Nitrospira	0.244305	0.23053	0.104044	0.754679	0.0121823	0.0121823	0.0460892	0.7651710652169018|0.8336418476017025	0.7604688022513462|0.8437273934000608	100.0|100.0	0.1258285860437739|0.06278676407691054	FALSE		Caldithrixae->Nitrospira	0.0460892
Caldithrixae	Desulfococcus	479	correl_spearman|dist_kullbackleibler|sim_mutInfo	62.1958	copresence	Caldithrixae->Desulfococcus	3	0.908672206950988|0.571843919905027|0.630899444643334	correl_spearman=copresence|dist_kullbackleibler=copresence|sim_mutInfo=unknown	correl_spearman=6.530395044401782E-5|dist_kullbackleibler=0.0|sim_mutInfo=0.05509833758279148	correl_spearman=0.908672206950988|dist_kullbackleibler=0.571843919905027|sim_mutInfo=0.630899444643334	Caldithrixae->Desulfococcus	0.0368979	0.0391138	0.206152	0.908672	0	0	0	0.8984775742948363|0.5404940888157175|0.8478820402722559	0.9089857675414216|0.5405780438391006|0.8256792734043111	100.0|100.0|100.0	0.05072916147599733|0.14623393638496426|0.150873939999983	FALSE		Caldithrixae->Desulfococcus	0
Caldithrixae	Alteromonadales	480	correl_pearson|sim_mutInfo|correl_spearman	120.679	mutualExclusion	Caldithrixae->Alteromonadales	3	-0.47862926405406286|0.664705090724222|-0.8354543446436565	correl_pearson=mutualExclusion|sim_mutInfo=unknown|correl_spearman=mutualExclusion	correl_pearson=0.008406884516970026|sim_mutInfo=0.07432545861563089|correl_spearman=4.5545680424985413E-4	correl_pearson=-0.47862926405406286|sim_mutInfo=0.664705090724222|correl_spearman=-0.8354543446436565	Caldithrixae->Alteromonadales	0.0778816	0.03068	0.240513	-0.478629	0.000352	0.000352	0.00172802	-0.49901160574083225|0.7355013998071174|-0.8159932433266944	-0.49643610662489246|0.7412129763519788|-0.8171237732999945	100.0|100.0|100.0	0.05822651100747289|0.1169121322890558|0.06343478965450244	FALSE		Caldithrixae->Alteromonadales	0.00172802
Caldithrixae	OTU-OTU-205	481	dist_kullbackleibler|dist_bray|correl_pearson|correl_spearman	62.7719	copresence	Caldithrixae->OTU-OTU-205	4	0.3687937977603038|0.20893051973985566|0.8761194493120372|0.8615044691065548	dist_kullbackleibler=copresence|dist_bray=copresence|correl_pearson=copresence|correl_spearman=copresence	dist_kullbackleibler=0.0|dist_bray=0.007186067688349729|correl_pearson=1.7374885179832766E-5|correl_spearman=5.18919765120085E-4	dist_kullbackleibler=0.3687937977603038|dist_bray=0.20893051973985566|correl_pearson=0.8761194493120372|correl_spearman=0.8615044691065548	Caldithrixae->OTU-OTU-205	8.70336	8.83163	2.23997	0.368794	0	0	0	0.3434692433333727|0.19089190462181846|0.8856766524723816|0.8497909250590691	0.3188573709854332|0.1966989423578162|0.8904933185388251|0.8649931095703931	100.0|100.0|100.0|100.0	0.1204491179429026|0.04121437872928417|0.04600319489285915|0.06181413746996357	FALSE		Caldithrixae->OTU-OTU-205	0
Cyanobacteriaceae	OTU-OTU-119	482	dist_kullbackleibler|dist_bray|correl_spearman	75.4739	mutualExclusion	Cyanobacteriaceae->OTU-OTU-119	3	20.622329913964343|0.9910863302586668|-0.5888710225859308	dist_kullbackleibler=mutualExclusion|dist_bray=mutualExclusion|correl_spearman=mutualExclusion	dist_kullbackleibler=4.945054916321023E-4|dist_bray=0.26895066873173823|correl_spearman=0.059283531508484866	dist_kullbackleibler=20.622329913964343|dist_bray=0.9910863302586668|correl_spearman=-0.5888710225859308	Cyanobacteriaceae->OTU-OTU-119	14.3058	14.1221	4.51631	20.6223	0.00561878	0.00561878	0.0231458	19.558391045042516|0.9830186250727658|-0.5600521278911221	19.97777088119634|0.9890371696957037|-0.5725934892299904	100.0|100.0|100.0	2.5433262024107806|0.017149705929749962|0.12987216812402833	FALSE		Cyanobacteriaceae->OTU-OTU-119	0.0231458
OTU-OTU-157	OTU-OTU-136	483	dist_kullbackleibler	24.0951	mutualExclusion	OTU-OTU-157->OTU-OTU-136	1	19.783	dist_kullbackleibler=mutualExclusion	dist_kullbackleibler=9.158647923945828E-6	dist_kullbackleibler=19.783000089619353	OTU-OTU-157->OTU-OTU-136	11.9972	12.1755	3.64109	19.783	0.00632561	0.00632561	0.0258423	18.4899	18.5992	100	2.29646	FALSE		OTU-OTU-157->OTU-OTU-136	0.0258423
OTU-OTU-157	OTU-OTU-139	484	dist_kullbackleibler	226.71	mutualExclusion	OTU-OTU-157->OTU-OTU-139	1	22.1364	dist_kullbackleibler=mutualExclusion	dist_kullbackleibler=1.6440545502982573E-5	dist_kullbackleibler=22.136378447976064	OTU-OTU-157->OTU-OTU-139	12.2673	12.5176	4.63309	22.1364	0.00998417	0.00998417	0.0387627	19.6166	20.4629	100	3.13225	FALSE		OTU-OTU-157->OTU-OTU-139	0.0387627
OTU-OTU-157	OTU-OTU-149	485	dist_kullbackleibler	41.2101	mutualExclusion	OTU-OTU-157->OTU-OTU-149	1	19.7646	dist_kullbackleibler=mutualExclusion	dist_kullbackleibler=4.926283487804994E-7	dist_kullbackleibler=19.764625492158753	OTU-OTU-157->OTU-OTU-149	11.2732	11.0014	3.12697	19.7646	0.000565	0.000565	0.00272674	18.607	19.2881	100	2.2451	FALSE		OTU-OTU-157->OTU-OTU-149	0.00272674
OTU-OTU-157	OTU-OTU-247	486	correl_spearman|sim_mutInfo	135.781	copresence	OTU-OTU-157->OTU-OTU-247	2	0.8983193277310928|0.6522380689169636	correl_spearman=copresence|sim_mutInfo=unknown	correl_spearman=1.2077109921904139E-5|sim_mutInfo=0.08243581419853896	correl_spearman=0.8983193277310928|sim_mutInfo=0.6522380689169636	OTU-OTU-157->OTU-OTU-247	-0.0090084	0.00588235	0.216918	0.898319	0.00102961	0.00102961	0.00481243	0.8897541187960895|0.7590892558373897	0.8953592722710235|0.7399547324035198	100.0|100.0	0.045304160028210326|0.14652644661516248	FALSE		OTU-OTU-157->OTU-OTU-247	0.00481243
OTU-OTU-157	Halomicronema	487	dist_kullbackleibler	44.9107	mutualExclusion	OTU-OTU-157->Halomicronema	1	19.9248	dist_kullbackleibler=mutualExclusion	dist_kullbackleibler=7.003080410017404E-7	dist_kullbackleibler=19.924760664177885	OTU-OTU-157->Halomicronema	11.3523	11.4655	3.60876	19.9248	0.000764	0.000764	0.00363382	18.6262	18.7901	100	2.2728	FALSE		OTU-OTU-157->Halomicronema	0.00363382
OTU-OTU-157	OTU-OTU-988	488	dist_kullbackleibler	42.4528	mutualExclusion	OTU-OTU-157->OTU-OTU-988	1	21.5677	dist_kullbackleibler=mutualExclusion	dist_kullbackleibler=1.660642083733954E-5	dist_kullbackleibler=21.56774705448765	OTU-OTU-157->OTU-OTU-988	12.7121	13.2395	4.02101	21.5677	0.0100617	0.0100617	0.0390114	19.6295	20.1745	100	2.77803	FALSE		OTU-OTU-157->OTU-OTU-988	0.0390114
OTU-OTU-157	Cyanobacteriaceae	489	dist_kullbackleibler	49.6251	mutualExclusion	OTU-OTU-157->Cyanobacteriaceae	1	21.5677	dist_kullbackleibler=mutualExclusion	dist_kullbackleibler=1.1101599008300767E-5	dist_kullbackleibler=21.56774705448765	OTU-OTU-157->Cyanobacteriaceae	12.56	13.0926	4.22297	21.5677	0.00735835	0.00735835	0.0295329	19.6295	20.1745	100	2.77803	FALSE		OTU-OTU-157->Cyanobacteriaceae	0.0295329
OTU-OTU-255	Flammeovirgaceae	490	dist_kullbackleibler	22.129	copresence	OTU-OTU-255->Flammeovirgaceae	1	0.742493	dist_kullbackleibler=copresence	dist_kullbackleibler=2.88620764288261E-7	dist_kullbackleibler=0.7424929407233681	OTU-OTU-255->Flammeovirgaceae	2.59781	2.54008	0.631853	0.742493	0.000356	0.000356	0.00174783	0.699083	0.696415	100	0.144282	FALSE		OTU-OTU-255->Flammeovirgaceae	0.00174783
OTU-OTU-255	OTU-OTU-79	491	dist_kullbackleibler|dist_bray|correl_pearson	13.4298	copresence	OTU-OTU-255->OTU-OTU-79	3	0.3216256300059732|0.1829496495825894|0.8762860359748601	dist_kullbackleibler=copresence|dist_bray=copresence|correl_pearson=copresence	dist_kullbackleibler=0.0|dist_bray=0.03869219661628043|correl_pearson=5.577602102742052E-4	dist_kullbackleibler=0.3216256300059732|dist_bray=0.1829496495825894|correl_pearson=0.8762860359748601	OTU-OTU-255->OTU-OTU-79	3.5097	3.48149	0.957141	0.321626	0	0	0	0.33059016928989793|0.1830013219777251|0.8683674639511729	0.3064947859943403|0.1762846992834346|0.8764113366945235	100.0|100.0|100.0	0.1286679700030224|0.04483372100249047|0.06864027664837867	FALSE		OTU-OTU-255->OTU-OTU-79	0
OTU-OTU-255	OTU-OTU-87	492	dist_kullbackleibler	91.8587	copresence	OTU-OTU-255->OTU-OTU-87	1	0.78068	dist_kullbackleibler=copresence	dist_kullbackleibler=3.114678648330482E-8	dist_kullbackleibler=0.7806798049884716	OTU-OTU-255->OTU-OTU-87	3.49266	3.32984	1.03191	0.78068	4.94e-05	4.94e-05	0.000261	0.767382	0.759192	100	0.253567	FALSE		OTU-OTU-255->OTU-OTU-87	0.000261
OTU-OTU-255	OTU-OTU-932	493	dist_kullbackleibler|correl_spearman|dist_bray	68.0491	copresence	OTU-OTU-255->OTU-OTU-932	3	0.6318783381692029|0.8397768957036565|0.29517681362750603	dist_kullbackleibler=copresence|correl_spearman=copresence|dist_bray=copresence	dist_kullbackleibler=1.989231002141878E-11|correl_spearman=0.0019946041941475423|dist_bray=0.1227638781649617	dist_kullbackleibler=0.6318783381692029|correl_spearman=0.8397768957036565|dist_bray=0.29517681362750603	OTU-OTU-255->OTU-OTU-932	3.83175	3.72149	1.01309	0.631878	1.08e-11	1.08e-11	7.83e-11	0.6275848897497937|0.8187706851702781|0.2805981479688865	0.6038321873517896|0.833125004222705|0.28599177748853505	100.0|100.0|100.0	0.23534244837954119|0.07495737935622974|0.06268787595434083	FALSE		OTU-OTU-255->OTU-OTU-932	7.83e-11
OTU-OTU-255	Cytophagales	494	dist_kullbackleibler	22.129	copresence	OTU-OTU-255->Cytophagales	1	0.742493	dist_kullbackleibler=copresence	dist_kullbackleibler=1.7308194267817711E-6	dist_kullbackleibler=0.7424929407233681	OTU-OTU-255->Cytophagales	2.46207	2.44922	0.559308	0.742493	0.00163691	0.00163691	0.00740603	0.699083	0.696415	100	0.144282	FALSE		OTU-OTU-255->Cytophagales	0.00740603
OTU-OTU-255	Rhodobacterales	495	dist_kullbackleibler	45.3451	copresence	OTU-OTU-255->Rhodobacterales	1	0.686453	dist_kullbackleibler=copresence	dist_kullbackleibler=5.864594035176474E-6	dist_kullbackleibler=0.6864527705330818	OTU-OTU-255->Rhodobacterales	2.48689	2.4045	0.619776	0.686453	0.0044376	0.0044376	0.0184977	0.662922	0.62186	100	0.173211	FALSE		OTU-OTU-255->Rhodobacterales	0.0184977
OTU-OTU-1126	OTU-OTU-462	496	dist_bray|sim_mutInfo|correl_spearman	16	copresence	OTU-OTU-1126->OTU-OTU-462	3	0.2608686677207048|0.7900930572363125|0.8738843691295065	dist_bray=copresence|sim_mutInfo=unknown|correl_spearman=copresence	dist_bray=0.06888426286729965|sim_mutInfo=0.05570282249276737|correl_spearman=4.5194849890273225E-4	dist_bray=0.2608686677207048|sim_mutInfo=0.7900930572363125|correl_spearman=0.8738843691295065	OTU-OTU-1126->OTU-OTU-462	0.715807	0.732788	0.104786	0.260869	0.00163953	0.00163953	0.00741223	0.27521159619278507|0.7972469045448652|0.8646987776816428	0.27228196445508973|0.7835213636758508|0.8726339971333814	100.0|100.0|100.0	0.08812976752786926|0.13114833030056594|0.06667364597303836	FALSE		OTU-OTU-1126->OTU-OTU-462	0.00741223
Gemm5	Salinibacter	497	dist_kullbackleibler	94.9618	copresence	Gemm-5->Salinibacter	1	0.789767	dist_kullbackleibler=copresence	dist_kullbackleibler=0.0	dist_kullbackleibler=0.7897667315355128	Gemm-5->Salinibacter	4.85244	4.86185	1.29818	0.789767	0	0	0	0.795778	0.802736	100	0.197825	FALSE		Gemm-5->Salinibacter	0
OTU-OTU-67	OTU-OTU-148	498	dist_kullbackleibler|dist_bray	912	copresence	OTU-OTU-67->OTU-OTU-148	2	0.6435231231848898|0.24801331606093624	dist_kullbackleibler=copresence|dist_bray=copresence	dist_kullbackleibler=1.7173551514204632E-7|dist_bray=0.13382392171845559	dist_kullbackleibler=0.6435231231848898|dist_bray=0.24801331606093624	OTU-OTU-67->OTU-OTU-148	3.50603	3.4689	0.987471	0.643523	3.75e-05	3.75e-05	0.0002	0.6192456431109533|0.2465320975704961	0.5570125483833894|0.239477146504107	100.0|100.0	0.3206639921400449|0.05924422983025503	FALSE		OTU-OTU-67->OTU-OTU-148	0.0002
OTU-OTU-67	OTU-OTU-48	499	dist_bray|dist_kullbackleibler|sim_mutInfo	398.377	copresence	OTU-OTU-67->OTU-OTU-48	3	0.24393755824258345|0.4784431487535705|0.5867146932366518	dist_bray=copresence|dist_kullbackleibler=copresence|sim_mutInfo=unknown	dist_bray=0.08167702355278605|dist_kullbackleibler=0.0|sim_mutInfo=0.10571035138106477	dist_bray=0.24393755824258345|dist_kullbackleibler=0.4784431487535705|sim_mutInfo=0.5867146932366518	OTU-OTU-67->OTU-OTU-48	0.546099	0.544918	0.0748824	0.243938	0	0	0	0.24015857435903162|0.4769920732818152|0.6403054452964735	0.23834416445180928|0.4586879316953709|0.6211908545683273	100.0|100.0|100.0	0.04817517956374103|0.16215213532033232|0.10771448926150406	FALSE		OTU-OTU-67->OTU-OTU-48	0
OTU-OTU-67	Gemm-5	500	dist_kullbackleibler|dist_bray	244.096	copresence	OTU-OTU-67->Gemm-5	2	0.7022783239103125|0.26177285976021236	dist_kullbackleibler=copresence|dist_bray=copresence	dist_kullbackleibler=2.291500322826323E-13|dist_bray=0.131974334276718	dist_kullbackleibler=0.7022783239103125|dist_bray=0.26177285976021236	OTU-OTU-67->Gemm-5	4.35736	4.37998	1.19906	0.702278	7.02e-11	7.02e-11	4.96e-10	0.7176091097930589|0.27872609160677	0.6872910447576459|0.275904646471169	100.0|100.0	0.2529380949662897|0.07653826520430801	FALSE		OTU-OTU-67->Gemm-5	4.96e-10
OTU-OTU-213	OTU-OTU-932	501	correl_pearson|correl_spearman|sim_mutInfo|dist_kullbackleibler|dist_bray	49.3394	copresence	OTU-OTU-213->OTU-OTU-932	5	0.8162685392874592|0.8546680924597757|0.6800972989514478|0.5002523593260191|0.24670851250826176	correl_pearson=copresence|correl_spearman=copresence|sim_mutInfo=unknown|dist_kullbackleibler=copresence|dist_bray=copresence	correl_pearson=1.8024854855180905E-4|correl_spearman=0.0012782355711854487|sim_mutInfo=0.0996314012197379|dist_kullbackleibler=0.0|dist_bray=0.027069984368682132	correl_pearson=0.8162685392874592|correl_spearman=0.8546680924597757|sim_mutInfo=0.6800972989514478|dist_kullbackleibler=0.5002523593260191|dist_bray=0.24670851250826176	OTU-OTU-213->OTU-OTU-932	0.02725	0.00413502	0.215963	0.816269	0	0	0	0.8434611466245937|0.8396235375933054|0.746274836633785|0.5003001078353944|0.23105968448924027	0.8422792976987423|0.8459155096348332|0.7410867909195996|0.4382636047773601|0.23194223524916208	100.0|100.0|100.0|100.0|100.0	0.052347227308058804|0.07223591954666465|0.15841814740469737|0.2105443636873098|0.03591524093605164	FALSE		OTU-OTU-213->OTU-OTU-932	0
OTU-OTU-213	Halomicronema	502	sim_mutInfo|dist_bray|correl_pearson	186.929	copresence	OTU-OTU-213->Halomicronema	3	0.575447670198538|0.29040776880150254|0.8512977607114048	sim_mutInfo=unknown|dist_bray=copresence|correl_pearson=copresence	sim_mutInfo=0.13264142369997134|dist_bray=0.07021811204475603|correl_pearson=0.0010607155473186802	sim_mutInfo=0.575447670198538|dist_bray=0.29040776880150254|correl_pearson=0.8512977607114048	OTU-OTU-213->Halomicronema	0.24137	0.229145	0.097008	0.575448	0.00671455	0.00671455	0.027188	0.6398881724148053|0.3071800688736317|0.8525850061176158	0.6134347073753488|0.2971735557369104|0.8652290174553486	100.0|100.0|100.0	0.12797692175005385|0.0795639650024945|0.07647066203087863	FALSE		OTU-OTU-213->Halomicronema	0.027188
OTU-OTU-213	Cytophagales	503	dist_bray|dist_kullbackleibler	63.0842	copresence	OTU-OTU-213->Cytophagales	2	0.2775700550156155|0.6355741040025366	dist_bray=copresence|dist_kullbackleibler=copresence	dist_bray=0.10579947719870231|dist_kullbackleibler=3.888667166052073E-12	dist_bray=0.2775700550156155|dist_kullbackleibler=0.6355741040025366	OTU-OTU-213->Cytophagales	0.539677	0.549901	0.0561263	0.27757	9.86e-10	9.86e-10	6.66e-09	0.27278138240198246|0.6380375236076603	0.27155993040102355|0.629824682686779	100.0|100.0	0.045648942917871596|0.180069924078691	FALSE		OTU-OTU-213->Cytophagales	6.66e-09
OTU-OTU-213	OTU-OTU-400	504	dist_kullbackleibler|dist_bray|sim_mutInfo|correl_pearson	13.8503	copresence	OTU-OTU-213->OTU-OTU-400	4	0.5856949914041416|0.26443295474559636|0.630899444643334|0.8074033043530909	dist_kullbackleibler=copresence|dist_bray=copresence|sim_mutInfo=unknown|correl_pearson=copresence	dist_kullbackleibler=2.220446049250313E-16|dist_bray=0.07942242827715429|sim_mutInfo=0.11476011910379691|correl_pearson=0.012851148547320168	dist_kullbackleibler=0.5856949914041416|dist_bray=0.26443295474559636|sim_mutInfo=0.630899444643334|correl_pearson=0.8074033043530909	OTU-OTU-213->OTU-OTU-400	4.38047	4.33143	1.16326	0.585695	0	0	0	0.5677956929789761|0.2539445026187923|0.6954391892028033|0.7939780132594456	0.5573054445828518|0.2478347169846754|0.6805138946481946|0.8010386374020231	100.0|100.0|100.0|100.0	0.21716030200615807|0.06148257069519499|0.1467128828200561|0.10561566592352178	FALSE		OTU-OTU-213->OTU-OTU-400	0
OTU-OTU-213	Nitriliruptoraceae	505	dist_kullbackleibler|dist_bray|sim_mutInfo|correl_pearson	13.8503	copresence	OTU-OTU-213->Nitriliruptoraceae	4	0.5856949914041416|0.26443295474559636|0.630899444643334|0.8074033043530909	dist_kullbackleibler=copresence|dist_bray=copresence|sim_mutInfo=unknown|correl_pearson=copresence	dist_kullbackleibler=2.220446049250313E-16|dist_bray=0.07888981497624181|sim_mutInfo=0.11456234052670244|correl_pearson=0.00986898121173585	dist_kullbackleibler=0.5856949914041416|dist_bray=0.26443295474559636|sim_mutInfo=0.630899444643334|correl_pearson=0.8074033043530909	OTU-OTU-213->Nitriliruptoraceae	4.35177	4.1121	1.35453	0.585695	0	0	0	0.5677956929789761|0.2539445026187923|0.6954391892028033|0.7939780132594456	0.5573054445828518|0.2478347169846754|0.6805138946481946|0.8010386374020231	100.0|100.0|100.0|100.0	0.21716030200615807|0.06148257069519499|0.1467128828200561|0.10561566592352178	FALSE		OTU-OTU-213->Nitriliruptoraceae	0
Oscillatoriales	AC1	506	dist_kullbackleibler|dist_bray	54.0511	mutualExclusion	Oscillatoriales->AC1	2	21.03372604475262|0.9893709150825323	dist_kullbackleibler=mutualExclusion|dist_bray=mutualExclusion	dist_kullbackleibler=1.4898066623136863E-5|dist_bray=0.08325474788298182	dist_kullbackleibler=21.03372604475262|dist_bray=0.9893709150825323	Oscillatoriales->AC1	13.0397	12.5344	3.3498	21.0337	0.00123896	0.00123896	0.00571443	19.951707589775793|0.9880843616922829	20.18154799479038|0.9892291390039898	100.0|100.0	2.740905390070206|0.00897802602081098	FALSE		Oscillatoriales->AC1	0.00571443
Oscillatoriales	Shewanella	507	dist_kullbackleibler|correl_spearman	124.266	mutualExclusion	Oscillatoriales->Shewanella	2	21.31815640179024|-0.5904669713722324	dist_kullbackleibler=mutualExclusion|correl_spearman=mutualExclusion	dist_kullbackleibler=5.970738681249088E-9|correl_spearman=0.050877192472818744	dist_kullbackleibler=21.31815640179024|correl_spearman=-0.5904669713722324	Oscillatoriales->Shewanella	12.158	11.8369	3.247	21.3182	6.54e-07	6.54e-07	3.82e-06	20.89879724981657|-0.5933105256775755	20.996213046948625|-0.5976368508349279	100.0|100.0	2.351073528804002|0.13164196028284048	FALSE		Oscillatoriales->Shewanella	3.82e-06
Oscillatoriales	OTU-OTU-119	508	dist_kullbackleibler|correl_spearman	127.198	mutualExclusion	Oscillatoriales->OTU-OTU-119	2	21.892964188893412|-0.6794800686936944	dist_kullbackleibler=mutualExclusion|correl_spearman=mutualExclusion	dist_kullbackleibler=4.093015376516185E-6|correl_spearman=0.023931113022048978	dist_kullbackleibler=21.892964188893412|correl_spearman=-0.6794800686936944	Oscillatoriales->OTU-OTU-119	12.4545	12.2919	3.57217	21.893	0.000138	0.000138	0.000701	20.657935950617347|-0.6628801735080913	21.139661483279696|-0.6770849519765179	100.0|100.0	3.3827919144268734|0.10730075262802757	FALSE		Oscillatoriales->OTU-OTU-119	0.000701
Microcoleus	OTU-OTU-119	509	correl_spearman|dist_kullbackleibler	131.193	mutualExclusion	Microcoleus->OTU-OTU-119	2	-0.6030965844672627|21.604328705706436	correl_spearman=mutualExclusion|dist_kullbackleibler=mutualExclusion	correl_spearman=0.047294590138974746|dist_kullbackleibler=3.9873422669978176E-4	correl_spearman=-0.6030965844672627|dist_kullbackleibler=21.604328705706436	Microcoleus->OTU-OTU-119	0.0117206	0.0134112	0.213043	-0.603097	0.0110948	0.0110948	0.0425718	-0.5926137301412083|20.488569121479387	-0.6028124665983652|20.888008524170033	100.0|100.0	0.1306931297701968|3.1975691826809145	FALSE		Microcoleus->OTU-OTU-119	0.0425718
Microcoleus	AC1	510	dist_kullbackleibler|dist_bray	57.5362	mutualExclusion	Microcoleus->AC1	2	20.769096849141278|0.9887526183968361	dist_kullbackleibler=mutualExclusion|dist_bray=mutualExclusion	dist_kullbackleibler=3.011532907266634E-4|dist_bray=0.05251347272504858	dist_kullbackleibler=20.769096849141278|dist_bray=0.9887526183968361	Microcoleus->AC1	14.0763	13.6676	3.38566	20.7691	0.00968955	0.00968955	0.0376668	19.720708557275454|0.9879429625371103	19.944383499247003|0.9894178024214323	100.0|100.0	2.7070830303112983|0.008755185624979987	FALSE		Microcoleus->AC1	0.0376668
OTU-OTU-363	OTU-OTU-4	511	correl_pearson	458	copresence	OTU-OTU-363->OTU-OTU-4	1	0.933827	correl_pearson=copresence	correl_pearson=4.358338745458212E-9	correl_pearson=0.9338270633759284	OTU-OTU-363->OTU-OTU-4	-0.0200071	-0.0663396	0.133048	0.933827	8.11e-06	8.11e-06	4.45e-05	0.956375	0.956561	28	0.0287941	FALSE		OTU-OTU-363->OTU-OTU-4	4.45e-05
OTU-OTU-173	OTU-OTU-244	512	dist_bray|dist_kullbackleibler	72.2408	mutualExclusion	OTU-OTU-173->OTU-OTU-244	2	0.9907638884195988|23.13346908438473	dist_bray=mutualExclusion|dist_kullbackleibler=mutualExclusion	dist_bray=0.18372556984958177|dist_kullbackleibler=3.487498845267112E-9	dist_bray=0.9907638884195988|dist_kullbackleibler=23.13346908438473	OTU-OTU-173->OTU-OTU-244	0.868956	0.897389	0.108215	0.990764	1.33e-06	1.33e-06	7.73e-06	0.9899396074378156|22.23945823555697	0.9931753497497791|22.572617863406297	100.0|100.0	0.01802007755774401|1.6167484819546407	FALSE		OTU-OTU-173->OTU-OTU-244	7.73e-06
OTU-OTU-173	Rhizobiales	513	dist_bray|dist_kullbackleibler	120.947	mutualExclusion	OTU-OTU-173->Rhizobiales	2	0.9994853614872228|23.810715752547587	dist_bray=mutualExclusion|dist_kullbackleibler=mutualExclusion	dist_bray=0.03676110267497734|dist_kullbackleibler=1.1536873937367798E-4	dist_bray=0.9994853614872228|dist_kullbackleibler=23.810715752547587	OTU-OTU-173->Rhizobiales	0.917349	0.935895	0.102087	0.999485	0.00341757	0.00341757	0.0146053	0.9989434550893531|22.582503176870322	0.9996840179183373|22.82501805018758	100.0|100.0	0.002078851659622956|1.7533927127677302	FALSE		OTU-OTU-173->Rhizobiales	0.0146053
OTU-OTU-173	OTU-OTU-26	514	dist_bray|dist_kullbackleibler	55.7707	mutualExclusion	OTU-OTU-173->OTU-OTU-26	2	0.9887526183968361|20.769096849141278	dist_bray=mutualExclusion|dist_kullbackleibler=mutualExclusion	dist_bray=0.04673281970631138|dist_kullbackleibler=4.6294132251734066E-4	dist_bray=0.9887526183968361|dist_kullbackleibler=20.769096849141278	OTU-OTU-173->OTU-OTU-26	0.830991	0.85387	0.109323	0.988753	0.012323	0.012323	0.0465918	0.9879429625371103|19.720708557275454	0.9894178024214323|19.944383499247003	100.0|100.0	0.008755185624979987|2.7070830303112983	FALSE		OTU-OTU-173->OTU-OTU-26	0.0465918
OTU-OTU-173	OTU-OTU-72	515	dist_kullbackleibler|dist_bray	57.8387	mutualExclusion	OTU-OTU-173->OTU-OTU-72	2	23.634082307668354|0.9907638884195988	dist_kullbackleibler=mutualExclusion|dist_bray=mutualExclusion	dist_kullbackleibler=3.4521024927514077E-9|dist_bray=0.18916765745115094	dist_kullbackleibler=23.634082307668354|dist_bray=0.9907638884195988	OTU-OTU-173->OTU-OTU-72	15.3304	15.4446	3.58719	23.6341	1.36e-06	1.36e-06	7.86e-06	22.725903896173392|0.9899904020424093	22.947543407621847|0.9930558331792707	100.0|100.0	1.629648525386994|0.01568911235481979	FALSE		OTU-OTU-173->OTU-OTU-72	7.86e-06
OTU-OTU-173	Halomicronema	516	dist_kullbackleibler|dist_bray	58.819	mutualExclusion	OTU-OTU-173->Halomicronema	2	21.31970215506625|0.9890204738239142	dist_kullbackleibler=mutualExclusion|dist_bray=mutualExclusion	dist_kullbackleibler=4.980782892793911E-7|dist_bray=0.1887379747222111	dist_kullbackleibler=21.31970215506625|dist_bray=0.9890204738239142	OTU-OTU-173->Halomicronema	13.4158	13.3154	3.46022	21.3197	0.000133	0.000133	0.000677	20.597755289870893|0.9838817191686933	20.975449183660366|0.9903331216222855	100.0|100.0	2.1549623693227793|0.024374948282762033	FALSE		OTU-OTU-173->Halomicronema	0.000677
OTU-OTU-173	OTU-OTU-359	517	dist_kullbackleibler|dist_bray	127.528	mutualExclusion	OTU-OTU-173->OTU-OTU-359	2	23.810715752547587|0.9994853614872228	dist_kullbackleibler=mutualExclusion|dist_bray=mutualExclusion	dist_kullbackleibler=5.32977637978882E-4|dist_bray=0.012188423172195262	dist_kullbackleibler=23.810715752547587|dist_bray=0.9994853614872228	OTU-OTU-173->OTU-OTU-359	18.2492	19.0731	4.09642	23.8107	0.004816	0.004816	0.0199914	22.582503176870322|0.9989434550893531	22.82501805018758|0.9996840179183373	100.0|100.0	1.7533927127677302|0.002078851659622956	FALSE		OTU-OTU-173->OTU-OTU-359	0.0199914
OTU-OTU-173	Oscillatoriophycideae	518	dist_bray|dist_kullbackleibler	50.0277	mutualExclusion	OTU-OTU-173->Oscillatoriophycideae	2	0.9890757982109459|20.9548382943435	dist_bray=mutualExclusion|dist_kullbackleibler=mutualExclusion	dist_bray=0.09798789249600204|dist_kullbackleibler=1.7322305616462863E-5	dist_bray=0.9890757982109459|dist_kullbackleibler=20.9548382943435	OTU-OTU-173->Oscillatoriophycideae	0.860436	0.869055	0.0850665	0.989076	0.00161054	0.00161054	0.00729785	0.9876362310228578|19.841567719204424	0.9886908679039921|20.157273359894823	100.0|100.0	0.009676281971171647|2.8390219007259745	FALSE		OTU-OTU-173->Oscillatoriophycideae	0.00729785
OTU-OTU-173	Oscillatoriales	519	dist_kullbackleibler|dist_bray	52.067	mutualExclusion	OTU-OTU-173->Oscillatoriales	2	21.03372604475262|0.9893709150825323	dist_kullbackleibler=mutualExclusion|dist_bray=mutualExclusion	dist_kullbackleibler=4.678237564614829E-5|dist_bray=0.10027023083773023	dist_kullbackleibler=21.03372604475262|dist_bray=0.9893709150825323	OTU-OTU-173->Oscillatoriales	13.4839	13.263	3.55895	21.0337	0.00370788	0.00370788	0.0157439	19.951707589775793|0.9880843616922829	20.18154799479038|0.9892291390039898	100.0|100.0	2.740905390070206|0.00897802602081098	FALSE		OTU-OTU-173->Oscillatoriales	0.0157439
OTU-OTU-173	OTU-OTU-472	520	dist_kullbackleibler	94.2997	mutualExclusion	OTU-OTU-173->OTU-OTU-472	1	22.9347	dist_kullbackleibler=mutualExclusion	dist_kullbackleibler=8.402417539521423E-8	dist_kullbackleibler=22.934736733250144	OTU-OTU-173->OTU-OTU-472	14.0049	14.1548	3.63981	22.9347	0.00012	0.00012	0.000616	21.7932	22.2926	100	2.21628	FALSE		OTU-OTU-173->OTU-OTU-472	0.000616
OTU-OTU-173	OTU-OTU-133	521	dist_bray|dist_kullbackleibler	57.1896	mutualExclusion	OTU-OTU-173->OTU-OTU-133	2	0.9922599345296456|24.28669034363083	dist_bray=mutualExclusion|dist_kullbackleibler=mutualExclusion	dist_bray=0.19291509914306637|dist_kullbackleibler=3.869260134514718E-9	dist_bray=0.9922599345296456|dist_kullbackleibler=24.28669034363083	OTU-OTU-173->OTU-OTU-133	0.86203	0.91182	0.127167	0.99226	1.54e-06	1.54e-06	8.89e-06	0.9899200296544367|23.206530764098552	0.9942807923779233|23.62131576629951	100.0|100.0	0.021748729810079945|1.833138008803039	FALSE		OTU-OTU-173->OTU-OTU-133	8.89e-06
OTU-OTU-173	OTU-OTU-139	522	dist_bray|dist_kullbackleibler	57.562	mutualExclusion	OTU-OTU-173->OTU-OTU-139	2	0.9926845389475609|23.89509723357391	dist_bray=mutualExclusion|dist_kullbackleibler=mutualExclusion	dist_bray=0.27558984293999444|dist_kullbackleibler=9.686499242156366E-6	dist_bray=0.9926845389475609|dist_kullbackleibler=23.89509723357391	OTU-OTU-173->OTU-OTU-139	0.900168	0.92451	0.105764	0.992685	0.00234237	0.00234237	0.0103532	0.9856046312987309|22.15923763697675	0.992288649143523|22.72849253538324	100.0|100.0	0.020549725363836216|2.2724212458033914	FALSE		OTU-OTU-173->OTU-OTU-139	0.0103532
OTU-OTU-173	OTU-OTU-167	523	dist_kullbackleibler|dist_bray	76.3295	mutualExclusion	OTU-OTU-173->OTU-OTU-167	2	20.87471958370263|0.9901172405458644	dist_kullbackleibler=mutualExclusion|dist_bray=mutualExclusion	dist_kullbackleibler=4.126433024653764E-5|dist_bray=0.19445641310969308	dist_kullbackleibler=20.87471958370263|dist_bray=0.9901172405458644	OTU-OTU-173->OTU-OTU-167	14.129	14.2377	3.6969	20.8747	0.00569749	0.00569749	0.0234538	19.966858962124274|0.9880973165675866	20.517490879208424|0.9920994290304401	100.0|100.0	2.198853599684945|0.02134916885968618	FALSE		OTU-OTU-173->OTU-OTU-167	0.0234538
Desulfobacteraceae	OTU-OTU-416	524	sim_mutInfo|correl_pearson|correl_spearman|dist_bray|dist_kullbackleibler	245.833	copresence	Desulfobacteraceae->OTU-OTU-416	5	0.575447670198538|0.823567081031082|0.865643517886913|0.23697611316553047|0.5947169807260364	sim_mutInfo=unknown|correl_pearson=copresence|correl_spearman=copresence|dist_bray=copresence|dist_kullbackleibler=copresence	sim_mutInfo=0.06314725687640688|correl_pearson=5.657071402376257E-5|correl_spearman=4.2674617910631873E-5|dist_bray=0.03795292423886565|dist_kullbackleibler=0.0	sim_mutInfo=0.575447670198538|correl_pearson=0.823567081031082|correl_spearman=0.865643517886913|dist_bray=0.23697611316553047|dist_kullbackleibler=0.5947169807260364	Desulfobacteraceae->OTU-OTU-416	0.234019	0.229145	0.0889285	0.575448	0	0	0	0.776369719533944|0.8392791972110643|0.8440218077110246|0.2253438425257872|0.5728373210618891	0.7798500737891015|0.8413870836476323|0.8495723398327262|0.22689952225891236|0.5417009797996379	100.0|100.0|100.0|100.0|100.0	0.12583889173263815|0.04054638447217417|0.04621107199024741|0.039278575849877956|0.19438397016642592	FALSE		Desulfobacteraceae->OTU-OTU-416	0
Desulfobacteraceae	OTU-OTU-106	525	correl_spearman|correl_pearson|dist_kullbackleibler|dist_bray	239.636	copresence	Desulfobacteraceae->OTU-OTU-106	4	0.8475753088849167|0.8559734252248039|0.7160465125663897|0.2800609096969664	correl_spearman=copresence|correl_pearson=copresence|dist_kullbackleibler=copresence|dist_bray=copresence	correl_spearman=0.0013490575750809697|correl_pearson=0.0021231147926511484|dist_kullbackleibler=0.0|dist_bray=0.06476076986623402	correl_spearman=0.8475753088849167|correl_pearson=0.8559734252248039|dist_kullbackleibler=0.7160465125663897|dist_bray=0.2800609096969664	Desulfobacteraceae->OTU-OTU-106	0.018545	0.0177059	0.204359	0.847575	0	0	0	0.8377491438080921|0.847107027066632|0.6938167236749728|0.2752067876439244	0.856923189410383|0.8546420108601542|0.677246176497952|0.26422890097906426	100.0|100.0|100.0|100.0	0.07455672248322094|0.08421986807304521|0.20165411470266587|0.06397626268902544	FALSE		Desulfobacteraceae->OTU-OTU-106	0
Desulfobacteraceae	Gemmatimonadetes	526	dist_kullbackleibler|sim_mutInfo	151.674	copresence	Desulfobacteraceae->Gemmatimonadetes	2	0.6962412042924455|0.6173075216997024	dist_kullbackleibler=copresence|sim_mutInfo=unknown	dist_kullbackleibler=7.261205325903575E-8|sim_mutInfo=0.11521631394164222	dist_kullbackleibler=0.6962412042924455|sim_mutInfo=0.6173075216997024	Desulfobacteraceae->Gemmatimonadetes	2.78002	2.7267	0.623698	0.696241	1.48e-05	1.48e-05	8.08e-05	0.6496270532757228|0.6523439331994312	0.6483956142667735|0.650883540389581	100.0|100.0	0.16413232923446866|0.1285523953720061	FALSE		Desulfobacteraceae->Gemmatimonadetes	8.08e-05
Desulfobacteraceae	Gemm-4	527	dist_kullbackleibler	59.3365	copresence	Desulfobacteraceae->Gemm-4	1	0.806126	dist_kullbackleibler=copresence	dist_kullbackleibler=8.072778134859959E-8	dist_kullbackleibler=0.8061260122666982	Desulfobacteraceae->Gemm-4	3.15789	3.08089	0.670187	0.806126	0.000116	0.000116	0.000596	0.755249	0.760362	100	0.210321	FALSE		Desulfobacteraceae->Gemm-4	0.000596
B110	OTU-OTU-48	528	dist_kullbackleibler|correl_pearson|dist_bray	66.2064	copresence	B110->OTU-OTU-48	3	0.3832279680251399|0.8016745252556481|0.22312874209259959	dist_kullbackleibler=copresence|correl_pearson=copresence|dist_bray=copresence	dist_kullbackleibler=0.0|correl_pearson=0.0017076394001139805|dist_bray=0.06470723012749646	dist_kullbackleibler=0.3832279680251399|correl_pearson=0.8016745252556481|dist_bray=0.22312874209259959	B110->OTU-OTU-48	4.06831	4.02447	1.13277	0.383228	0	0	0	0.3763736675114353|0.8062449923594257|0.2153357058235234	0.36265054077035086|0.8107428516877468|0.21253303363974646	100.0|100.0|100.0	0.12112516783379232|0.06652008601389107|0.03903881872039208	FALSE		B110->OTU-OTU-48	0
B110	KSA1	529	dist_bray|correl_pearson|dist_kullbackleibler|correl_spearman|sim_mutInfo	29.5591	copresence	B110->KSA1	5	0.18898164733780276|0.8009816184553882|0.2642172374491982|0.8723774313125459|0.6076446189872335	dist_bray=copresence|correl_pearson=copresence|dist_kullbackleibler=copresence|correl_spearman=copresence|sim_mutInfo=unknown	dist_bray=0.03935833240010744|correl_pearson=0.0018833046876328696|dist_kullbackleibler=0.0|correl_spearman=0.0010568844231320096|sim_mutInfo=0.04153010920179623	dist_bray=0.18898164733780276|correl_pearson=0.8009816184553882|dist_kullbackleibler=0.2642172374491982|correl_spearman=0.8723774313125459|sim_mutInfo=0.6076446189872335	B110->KSA1	0.499623	0.498034	0.0615882	0.188982	0	0	0	0.18546292051706484|0.8114741016205727|0.2508048119626104|0.8602427174956511|0.868677466959986	0.18414599217340827|0.8132716844670417|0.24515774303641735|0.8684972663372033|0.8606169780012796	100.0|100.0|100.0|100.0|100.0	0.03192811771964326|0.0670773704826712|0.07635537566073099|0.07208480906637739|0.14057016060466912	FALSE		B110->KSA1	0
B110	Alteromonadales	530	correl_pearson|correl_spearman	259.997	mutualExclusion	B110->Alteromonadales	2	-0.7028975566449107|-0.7775214005211316	correl_pearson=mutualExclusion|correl_spearman=mutualExclusion	correl_pearson=7.508554670397904E-4|correl_spearman=0.008770685531116262	correl_pearson=-0.7028975566449107|correl_spearman=-0.7775214005211316	B110->Alteromonadales	0.0408239	0.00537141	0.208318	-0.702898	0.00486882	0.00486882	0.0201966	-0.7149054969567166|-0.7618437543168446	-0.7204711012630256|-0.779972575614385	100.0|100.0	0.0566790190511373|0.10843105714643453	FALSE		B110->Alteromonadales	0.0201966
B110	Gemm-4	531	dist_bray|sim_mutInfo|dist_kullbackleibler	108.197	copresence	B110->Gemm-4	3	0.27676187312747147|0.5901236758124386|0.6758927864300213	dist_bray=copresence|sim_mutInfo=unknown|dist_kullbackleibler=copresence	dist_bray=0.16474517970607372|sim_mutInfo=0.10403502415529642|dist_kullbackleibler=4.777844786474361E-11	dist_bray=0.27676187312747147|sim_mutInfo=0.5901236758124386|dist_kullbackleibler=0.6758927864300213	B110->Gemm-4	0.534849	0.534797	0.0596132	0.276762	1.97e-09	1.97e-09	1.31e-08	0.27562090573017434|0.7360113116218022|0.6418356246750833	0.2738475952169395|0.718929012657237|0.6373431860581547	100.0|100.0|100.0	0.07066898976168072|0.15572813380225736|0.2476855825742558	FALSE		B110->Gemm-4	1.31e-08
B110	Desulfobacteraceae	532	dist_kullbackleibler|dist_bray	116.767	copresence	B110->Desulfobacteraceae	2	0.7339067566212684|0.28695968035895514	dist_kullbackleibler=copresence|dist_bray=copresence	dist_kullbackleibler=2.354931719628084E-7|dist_bray=0.1744789072784172	dist_kullbackleibler=0.7339067566212684|dist_bray=0.28695968035895514	B110->Desulfobacteraceae	3.23123	3.34146	0.864901	0.733907	6.34e-05	6.34e-05	0.000331	0.7238084995827982|0.2792997157422733	0.6984814631048202|0.2752002090167388	100.0|100.0	0.24773037466238365|0.052230285289509876	FALSE		B110->Desulfobacteraceae	0.000331
B110	Chromatiales	533	dist_kullbackleibler	186.824	copresence	B110->Chromatiales	1	0.593572	dist_kullbackleibler=copresence	dist_kullbackleibler=0.0	dist_kullbackleibler=0.5935717245741473	B110->Chromatiales	3.79737	3.62836	1.13506	0.593572	0	0	0	0.564002	0.552479	100	0.0941769	FALSE		B110->Chromatiales	0
B110	Desulfococcus	534	dist_kullbackleibler	58.8249	copresence	B110->Desulfococcus	1	0.675516	dist_kullbackleibler=copresence	dist_kullbackleibler=0.0	dist_kullbackleibler=0.6755164551931647	B110->Desulfococcus	4.00216	3.82776	1.31012	0.675516	0	0	0	0.647896	0.641758	100	0.162224	FALSE		B110->Desulfococcus	0
B110	Rhodothermales	535	sim_mutInfo|dist_kullbackleibler|correl_spearman|correl_pearson|dist_bray	25.2817	copresence	B110->Rhodothermales	5	0.6076446189872335|0.17829254673903086|0.8831570288751016|0.8404075858028549|0.17541727850229039	sim_mutInfo=unknown|dist_kullbackleibler=copresence|correl_spearman=copresence|correl_pearson=copresence|dist_bray=copresence	sim_mutInfo=0.04978816609550285|dist_kullbackleibler=0.0|correl_spearman=6.571296539369387E-4|correl_pearson=2.538855518198213E-4|dist_bray=0.013737835864437775	sim_mutInfo=0.6076446189872335|dist_kullbackleibler=0.17829254673903086|correl_spearman=0.8831570288751016|correl_pearson=0.8404075858028549|dist_bray=0.17541727850229039	B110->Rhodothermales	0.239012	0.229145	0.0932415	0.607645	0	0	0	0.8550885221861634|0.16876827671056183|0.8690916670870443|0.8491251189926586|0.1673070955741505	0.8421358491053216|0.1662561526053415|0.879806833477816|0.8523905285765889|0.1674488951253741	100.0|100.0|100.0|100.0|100.0	0.1399357666940209|0.03892225083013757|0.06332185435128207|0.0475476708726039|0.020287961255858356	FALSE		B110->Rhodothermales	0
B110	OTU-OTU-416	536	dist_bray|sim_mutInfo|dist_kullbackleibler|correl_spearman	198.01	copresence	B110->OTU-OTU-416	4	0.28033278671865447|0.5545177444479563|0.786159763930149|0.8400349253691735	dist_bray=copresence|sim_mutInfo=unknown|dist_kullbackleibler=copresence|correl_spearman=copresence	dist_bray=0.1001238646823599|sim_mutInfo=0.10718385596868629|dist_kullbackleibler=0.0|correl_spearman=3.2997430872738764E-4	dist_bray=0.28033278671865447|sim_mutInfo=0.5545177444479563|dist_kullbackleibler=0.786159763930149|correl_spearman=0.8400349253691735	B110->OTU-OTU-416	0.563463	0.558911	0.066788	0.280333	0	0	0	0.2735620041493752|0.7181158309423651|0.7887451720636376|0.825039878017226	0.2635709202235136|0.6964884720934366|0.7372992232829227|0.8279685717973368	100.0|100.0|100.0|100.0	0.051227696664346456|0.14338322611552162|0.25226188099587527|0.05435418873885666	FALSE		B110->OTU-OTU-416	0
B110	OTU-OTU-196	537	dist_kullbackleibler|sim_mutInfo|dist_bray	161.356	copresence	B110->OTU-OTU-196	3	0.7054122199464445|0.6274143832683303|0.27651697816986165	dist_kullbackleibler=copresence|sim_mutInfo=unknown|dist_bray=copresence	dist_kullbackleibler=0.0|sim_mutInfo=0.10646715015631714|dist_bray=0.1401720972730931	dist_kullbackleibler=0.7054122199464445|sim_mutInfo=0.6274143832683303|dist_bray=0.27651697816986165	B110->OTU-OTU-196	4.68116	4.56318	1.22815	0.705412	0	0	0	0.6718552488762018|0.6799833603488328|0.2705952223452143	0.636869420542931|0.6765468350174224|0.2669780030996672	100.0|100.0|100.0	0.21909890693341796|0.12770595160389311|0.05141221517423447	FALSE		B110->OTU-OTU-196	0
B110	Rhodothermi	538	correl_pearson|dist_kullbackleibler|sim_mutInfo|correl_spearman|dist_bray	25.2817	copresence	B110->Rhodothermi	5	0.8404075858028549|0.17829254673903086|0.6076446189872335|0.8831570288751016|0.17541727850229039	correl_pearson=copresence|dist_kullbackleibler=copresence|sim_mutInfo=unknown|correl_spearman=copresence|dist_bray=copresence	correl_pearson=1.8369228225423306E-4|dist_kullbackleibler=0.0|sim_mutInfo=0.052019286099125206|correl_spearman=4.1997917968650267E-4|dist_bray=0.017369232149083036	correl_pearson=0.8404075858028549|dist_kullbackleibler=0.17829254673903086|sim_mutInfo=0.6076446189872335|correl_spearman=0.8831570288751016|dist_bray=0.17541727850229039	B110->Rhodothermi	0.0723137	0.0518705	0.222352	0.840408	0	0	0	0.8491251189926586|0.16876827671056183|0.8550885221861634|0.8690916670870443|0.1673070955741505	0.8523905285765889|0.1662561526053415|0.8421358491053216|0.879806833477816|0.1674488951253741	100.0|100.0|100.0|100.0|100.0	0.0475476708726039|0.03892225083013757|0.1399357666940209|0.06332185435128207|0.020287961255858356	FALSE		B110->Rhodothermi	0
B110	Balneolaceae	539	sim_mutInfo|dist_bray|correl_spearman|dist_kullbackleibler	29.5591	copresence	B110->Balneolaceae	4	0.6076446189872335|0.19089140937057825|0.8685275750402045|0.2630076736097426	sim_mutInfo=unknown|dist_bray=copresence|correl_spearman=copresence|dist_kullbackleibler=copresence	sim_mutInfo=0.05059396275486583|dist_bray=0.04968437824086869|correl_spearman=9.619644753708911E-4|dist_kullbackleibler=0.0	sim_mutInfo=0.6076446189872335|dist_bray=0.19089140937057825|correl_spearman=0.8685275750402045|dist_kullbackleibler=0.2630076736097426	B110->Balneolaceae	0.228021	0.229145	0.0668604	0.607645	0	0	0	0.852656605172711|0.1889015494257168|0.8558592232682267|0.25183070150500186	0.8402671329854404|0.18897426735348855|0.8669638870378625|0.24942316596663527	100.0|100.0|100.0|100.0	0.1452215745595409|0.030723645948784604|0.0717652364445875|0.07254285511315078	FALSE		B110->Balneolaceae	0
B110	Deltaproteobacteria	540	dist_kullbackleibler|dist_bray	74.1381	copresence	B110->Deltaproteobacteria	2	0.7018963670761027|0.2439334831773874	dist_kullbackleibler=copresence|dist_bray=copresence	dist_kullbackleibler=1.7153728640861843E-5|dist_bray=0.17336897330587286	dist_kullbackleibler=0.7018963670761027|dist_bray=0.2439334831773874	B110->Deltaproteobacteria	2.94668	3.01635	0.77988	0.701896	0.00255939	0.00255939	0.0112002	0.7147107389351604|0.24205461460644678	0.660034416337733|0.23335017760329646	100.0|100.0	0.2902582874009786|0.04882172642405463	FALSE		B110->Deltaproteobacteria	0.0112002
B110	Ectothiorhodospiraceae	541	dist_kullbackleibler	324.05	copresence	B110->Ectothiorhodospiraceae	1	0.650441	dist_kullbackleibler=copresence	dist_kullbackleibler=0.0	dist_kullbackleibler=0.6504414051427989	B110->Ectothiorhodospiraceae	3.63009	3.6077	1.15726	0.650441	0	0	0	0.610477	0.616641	100	0.108466	FALSE		B110->Ectothiorhodospiraceae	0
B110	Gemmatimonadetes	542	sim_mutInfo|dist_bray|correl_spearman|dist_kullbackleibler	56.8686	copresence	B110->Gemmatimonadetes	4	0.575447670198538|0.21529102260119937|0.8406469003654216|0.41219528842794395	sim_mutInfo=unknown|dist_bray=copresence|correl_spearman=copresence|dist_kullbackleibler=copresence	sim_mutInfo=0.09523689896092813|dist_bray=0.11336312044652419|correl_spearman=0.0025202197287649275|dist_kullbackleibler=2.708944180085382E-14	sim_mutInfo=0.575447670198538|dist_bray=0.21529102260119937|correl_spearman=0.8406469003654216|dist_kullbackleibler=0.41219528842794395	B110->Gemmatimonadetes	0.25372	0.251459	0.0873912	0.575448	1.11e-15	1.11e-15	8.68e-15	0.7432841004507018|0.2197820435037328|0.8313845446645861|0.39424528219839217	0.7290077712724603|0.22322928583185614|0.8439481603431523|0.4027054293697524	100.0|100.0|100.0|100.0	0.13983644353858524|0.05767776006866204|0.07368147952001135|0.1502529133574717	FALSE		B110->Gemmatimonadetes	8.68e-15
Rhodothermaceae	OTU-OTU-217	543	correl_spearman|sim_mutInfo	193.225	copresence	Rhodothermaceae->OTU-OTU-217	2	0.8755311870147265|0.7953784038949099	correl_spearman=copresence|sim_mutInfo=unknown	correl_spearman=1.0233920980373679E-5|sim_mutInfo=0.06707696885185066	correl_spearman=0.8755311870147265|sim_mutInfo=0.7953784038949099	Rhodothermaceae->OTU-OTU-217	-0.00830393	0.0182889	0.199935	0.875531	0.000751	0.000751	0.0035785	0.8558726304676285|0.7587279976761953	0.8632031775925708|0.7561512892768415	100.0|100.0	0.04115681915713464|0.118202854338783	FALSE		Rhodothermaceae->OTU-OTU-217	0.0035785
Rhodothermaceae	OTU-OTU-614	544	correl_spearman|sim_mutInfo	121.004	copresence	Rhodothermaceae->OTU-OTU-614	2	0.8502381630851945|0.7093338009870644	correl_spearman=copresence|sim_mutInfo=unknown	correl_spearman=2.485558584085501E-4|sim_mutInfo=0.09222078891501428	correl_spearman=0.8502381630851945|sim_mutInfo=0.7093338009870644	Rhodothermaceae->OTU-OTU-614	0.00614621	0.00639422	0.215699	0.850238	0.0128773	0.0128773	0.0485021	0.8314467889446493|0.7516131275649518	0.8332613235607378|0.7276233418916211	100.0|100.0	0.05616812969133945|0.1494101871946226	FALSE		Rhodothermaceae->OTU-OTU-614	0.0485021
Rhodothermaceae	Gemm-5	545	dist_kullbackleibler	130.933	copresence	Rhodothermaceae->Gemm-5	1	0.789767	dist_kullbackleibler=copresence	dist_kullbackleibler=0.0	dist_kullbackleibler=0.7897667315355128	Rhodothermaceae->Gemm-5	5.08119	5.00232	1.37363	0.789767	0	0	0	0.795778	0.802736	100	0.197825	FALSE		Rhodothermaceae->Gemm-5	0
OTU-OTU-246	Shewanella	546	dist_bray|dist_kullbackleibler	165.749	mutualExclusion	OTU-OTU-246->Shewanella	2	0.9992435391409266|27.05548140183824	dist_bray=mutualExclusion|dist_kullbackleibler=mutualExclusion	dist_bray=6.647460664653826E-4|dist_kullbackleibler=9.173279237210119E-4	dist_bray=0.9992435391409266|dist_kullbackleibler=27.05548140183824	OTU-OTU-246->Shewanella	0.898075	0.911613	0.10537	0.999244	0.000679	0.000679	0.00325515	0.9991239489205781|25.7258533860504	0.9992802931472946|26.72751485783136	100.0|100.0	9.912481220542698E-4|3.0718387907693594	FALSE		OTU-OTU-246->Shewanella	0.00325515
OTU-OTU-246	Oceanospirillales	547	dist_bray|dist_kullbackleibler	122.702	mutualExclusion	OTU-OTU-246->Oceanospirillales	2	0.9987606359867599|23.58353471138436	dist_bray=mutualExclusion|dist_kullbackleibler=mutualExclusion	dist_bray=0.005595321702205669|dist_kullbackleibler=0.0030048646682588886	dist_bray=0.9987606359867599|dist_kullbackleibler=23.58353471138436	OTU-OTU-246->Oceanospirillales	0.902531	0.916115	0.0997594	0.998761	0.0101581	0.0101581	0.0393338	0.9985151209319822|22.23220197381851	0.9989379543386341|22.590013867630436	100.0|100.0	0.0014317374744508803|3.930813056300025	FALSE		OTU-OTU-246->Oceanospirillales	0.0393338
OTU-OTU-246	Marinilabiaceae	548	dist_kullbackleibler|dist_bray	176.659	mutualExclusion	OTU-OTU-246->Marinilabiaceae	2	23.531731116327222|0.9997884825644393	dist_kullbackleibler=mutualExclusion|dist_bray=mutualExclusion	dist_kullbackleibler=7.413994965401738E-4|dist_bray=0.0014309137456076648	dist_kullbackleibler=23.531731116327222|dist_bray=0.9997884825644393	OTU-OTU-246->Marinilabiaceae	17.7197	17.6259	4.09959	23.5317	0.0010863	0.0010863	0.00505748	22.51612311731289|0.9996345287443813	23.31398680847213|0.9997884825644393	100.0|100.0	2.2777922358314746|6.336076434475091E-4	FALSE		OTU-OTU-246->Marinilabiaceae	0.00505748
OTU-OTU-193	OTU-OTU-2	549	dist_kullbackleibler|dist_bray	184.848	mutualExclusion	OTU-OTU-193->OTU-OTU-2	2	21.896142484692703|0.9969919102395285	dist_kullbackleibler=mutualExclusion|dist_bray=mutualExclusion	dist_kullbackleibler=5.58061127076126E-6|dist_bray=0.0068428545604746205	dist_kullbackleibler=21.896142484692703|dist_bray=0.9969919102395285	OTU-OTU-193->OTU-OTU-2	14.7061	14.6941	3.54968	21.8961	5.93e-05	5.93e-05	0.000311	21.249398826064915|0.9959466677640373	21.44636573258533|0.9970711275528827	100.0|100.0	2.2182206010287255|0.004436559239193196	FALSE		OTU-OTU-193->OTU-OTU-2	0.000311
OTU-OTU-193	OTU-OTU-126	550	correl_spearman|sim_mutInfo	42.7339	copresence	OTU-OTU-193->OTU-OTU-126	2	0.8612043417386827|0.5766219032903395	correl_spearman=copresence|sim_mutInfo=unknown	correl_spearman=1.518760405184727E-4|sim_mutInfo=0.1000322256643198	correl_spearman=0.8612043417386827|sim_mutInfo=0.5766219032903395	OTU-OTU-193->OTU-OTU-126	0.0204515	0.056904	0.235668	0.861204	0.00939361	0.00939361	0.0367089	0.8480103264843605|0.6778482793439398	0.856887150915331|0.6685453527708429	100.0|100.0	0.052490814131702396|0.12841621123839844	FALSE		OTU-OTU-193->OTU-OTU-126	0.0367089
OTU-OTU-193	OTU-OTU-137	551	correl_pearson|dist_bray|sim_mutInfo	113.605	copresence	OTU-OTU-193->OTU-OTU-137	3	0.8454934040446889|0.29102593676513|0.80853586263815	correl_pearson=copresence|dist_bray=copresence|sim_mutInfo=unknown	correl_pearson=0.002784157994339509|dist_bray=0.04853925856836461|sim_mutInfo=0.10311594394987689	correl_pearson=0.8454934040446889|dist_bray=0.29102593676513|sim_mutInfo=0.80853586263815	OTU-OTU-193->OTU-OTU-137	0.0216848	-0.0317944	0.211595	0.845493	0.0087854	0.0087854	0.0346282	0.8492749300539825|0.309793351755224|0.7528931094727711	0.872583243817157|0.29351086998794607|0.7406709350168447	100.0|100.0|100.0	0.08912292610158921|0.09204895931865201|0.17214108410530315	FALSE		OTU-OTU-193->OTU-OTU-137	0.0346282
OTU-OTU-193	Caldithrixae	552	sim_mutInfo|correl_spearman	136.526	copresence	OTU-OTU-193->Caldithrixae	2	0.6394116805420853|0.840224555491996	sim_mutInfo=unknown|correl_spearman=copresence	sim_mutInfo=0.12011196662453971|correl_spearman=1.9463100394345734E-4	sim_mutInfo=0.6394116805420853|correl_spearman=0.840224555491996	OTU-OTU-193->Caldithrixae	0.224777	0.216059	0.0875482	0.639412	0.0130712	0.0130712	0.0491392	0.6266671038259358|0.824065720514631	0.6197698770478012|0.8282023342918494	100.0|100.0	0.11710139842838871|0.05189307450412434	FALSE		OTU-OTU-193->Caldithrixae	0.0491392
OTU-OTU-193	OTU-OTU-156	553	correl_pearson|dist_bray|dist_kullbackleibler|sim_mutInfo|correl_spearman	92.8243	copresence	OTU-OTU-193->OTU-OTU-156	5	0.8704816084132433|0.26514443002421506|0.6237392878625317|0.6262258805083512|0.8493555816704799	correl_pearson=copresence|dist_bray=copresence|dist_kullbackleibler=copresence|sim_mutInfo=unknown|correl_spearman=copresence	correl_pearson=2.765280584344776E-4|dist_bray=0.01178616492968576|dist_kullbackleibler=0.0|sim_mutInfo=0.12710504381177545|correl_spearman=0.002210547984159983	correl_pearson=0.8704816084132433|dist_bray=0.26514443002421506|dist_kullbackleibler=0.6237392878625317|sim_mutInfo=0.6262258805083512|correl_spearman=0.8493555816704799	OTU-OTU-193->OTU-OTU-156	0.00821647	-0.0560483	0.215402	0.870482	0	0	0	0.8888052561275898|0.2520146610089948|0.6691373000961224|0.6996709038182263|0.8409429689960232	0.8941016082745785|0.24396964186532005|0.6084072635039728|0.6806308951003001|0.8504586651831029	100.0|100.0|100.0|100.0|100.0	0.06501144807671543|0.06583491121002595|0.32674712878904105|0.1834187910448656|0.08482273337573187	FALSE		OTU-OTU-193->OTU-OTU-156	0
OTU-OTU-193	OTU-OTU-186	554	correl_spearman|sim_mutInfo	169.802	copresence	OTU-OTU-193->OTU-OTU-186	2	0.8657425941430051|0.6315536400797588	correl_spearman=copresence|sim_mutInfo=unknown	correl_spearman=1.279728539618774E-4|sim_mutInfo=0.15434189552667	correl_spearman=0.8657425941430051|sim_mutInfo=0.6315536400797588	OTU-OTU-193->OTU-OTU-186	-0.0105387	-0.00570769	0.210757	0.865743	0.0114952	0.0114952	0.0437969	0.853720886757547|0.6197821511937868	0.8539204490599737|0.6095657302235514	100.0|100.0	0.055875309812858334|0.16686558597752188	FALSE		OTU-OTU-193->OTU-OTU-186	0.0437969
OTU-OTU-193	OTU-OTU-191	555	dist_bray|sim_mutInfo|dist_kullbackleibler|correl_pearson	32.707	copresence	OTU-OTU-193->OTU-OTU-191	4	0.2548927955501019|0.6262258805083512|0.7537232148977584|0.873563854584643	dist_bray=copresence|sim_mutInfo=unknown|dist_kullbackleibler=copresence|correl_pearson=copresence	dist_bray=0.0234786421015587|sim_mutInfo=0.1409405443549414|dist_kullbackleibler=0.0|correl_pearson=0.0012447743803793987	dist_bray=0.2548927955501019|sim_mutInfo=0.6262258805083512|dist_kullbackleibler=0.7537232148977584|correl_pearson=0.873563854584643	OTU-OTU-193->OTU-OTU-191	0.890251	0.934489	0.114864	0.254893	0	0	0	0.24451161985246453|0.6692299438969823|0.8161083729107191|0.8931504226610524	0.23458286317540405|0.6736346737856492|0.7001649796792295|0.8952824753386084	100.0|100.0|100.0|100.0	0.10564695557630355|0.1754275007353143|0.587591723953851|0.08568021043680049	FALSE		OTU-OTU-193->OTU-OTU-191	0
OTU-OTU-193	OTU-OTU-205	556	sim_mutInfo|correl_spearman	41.3478	copresence	OTU-OTU-193->OTU-OTU-205	2	0.5738530445286618|0.8605543932755216	sim_mutInfo=unknown|correl_spearman=copresence	sim_mutInfo=0.07656582113615118|correl_spearman=2.97404763454856E-4	sim_mutInfo=0.5738530445286618|correl_spearman=0.8605543932755216	OTU-OTU-193->OTU-OTU-205	0.216497	0.211006	0.0693813	0.573853	0.0128127	0.0128127	0.0482897	0.6841528768175583|0.8458708181943669	0.6707746940457228|0.8536520289541855	100.0|100.0	0.10716630584747136|0.06014445800996716	FALSE		OTU-OTU-193->OTU-OTU-205	0.0482897
OTU-OTU-193	BA059	557	correl_spearman|sim_mutInfo	138.223	copresence	OTU-OTU-193->BA059	2	0.840224555491996|0.6394116805420853	correl_spearman=copresence|sim_mutInfo=unknown	correl_spearman=7.48994923492341E-5|sim_mutInfo=0.1226651793169048	correl_spearman=0.840224555491996|sim_mutInfo=0.6394116805420853	OTU-OTU-193->BA059	-0.0396177	-0.0477873	0.20748	0.840225	0.00634136	0.00634136	0.0258888	0.824065720514631|0.6266671038259358	0.8282023342918494|0.6197698770478012	100.0|100.0	0.05189307450412434|0.11710139842838871	FALSE		OTU-OTU-193->BA059	0.0258888
OTU-OTU-193	OTU-OTU-35	558	correl_spearman|sim_mutInfo	32.2542	copresence	OTU-OTU-193->OTU-OTU-35	2	0.8618468698037682|0.592982684995649	correl_spearman=copresence|sim_mutInfo=unknown	correl_spearman=7.603618397411527E-5|sim_mutInfo=0.12178166724472295	correl_spearman=0.8618468698037682|sim_mutInfo=0.592982684995649	OTU-OTU-193->OTU-OTU-35	0.0222811	0.0173288	0.190471	0.861847	0.00638066	0.00638066	0.0260313	0.8510505978129936|0.6509739091955308	0.8640591793315839|0.6360333734974896	100.0|100.0	0.047876833465620515|0.13568524014210012	FALSE		OTU-OTU-193->OTU-OTU-35	0.0260313
OTU-OTU-193	OTU-OTU-248	559	correl_spearman|sim_mutInfo	24.4614	copresence	OTU-OTU-193->OTU-OTU-248	2	0.8922680511950378|0.7056865191688348	correl_spearman=copresence|sim_mutInfo=unknown	correl_spearman=1.7325748872865088E-4|sim_mutInfo=0.0984029058867466	correl_spearman=0.8922680511950378|sim_mutInfo=0.7056865191688348	OTU-OTU-193->OTU-OTU-248	0.00800127	-0.00171426	0.215399	0.892268	0.0102677	0.0102677	0.0397321	0.8818980654745023|0.7332382264517764	0.8876382554203022|0.7046525431317288	100.0|100.0	0.05966109331104608|0.15793968503262948	FALSE		OTU-OTU-193->OTU-OTU-248	0.0397321
OTU-OTU-193	Shewanellaceae	560	dist_bray|dist_kullbackleibler	186.434	mutualExclusion	OTU-OTU-193->Shewanellaceae	2	0.9969919102395285|21.896142484692703	dist_bray=mutualExclusion|dist_kullbackleibler=mutualExclusion	dist_bray=0.014196936327486642|dist_kullbackleibler=2.3970427054487153E-5	dist_bray=0.9969919102395285|dist_kullbackleibler=21.896142484692703	OTU-OTU-193->Shewanellaceae	0.849956	0.871421	0.103007	0.996992	0.000411	0.000411	0.00200309	0.9959466677640373|21.249398826064915	0.9970711275528827|21.44636573258533	100.0|100.0	0.004436559239193196|2.2182206010287255	FALSE		OTU-OTU-193->Shewanellaceae	0.00200309
OTU-OTU-193	algae	561	dist_bray|dist_kullbackleibler	186.1	mutualExclusion	OTU-OTU-193->algae	2	0.9969919102395285|21.896142484692703	dist_bray=mutualExclusion|dist_kullbackleibler=mutualExclusion	dist_bray=0.0072818589648795395|dist_kullbackleibler=5.334145287361203E-6	dist_bray=0.9969919102395285|dist_kullbackleibler=21.896142484692703	OTU-OTU-193->algae	0.833221	0.855006	0.120366	0.996992	6.02e-05	6.02e-05	0.000316	0.9959466677640373|21.249398826064915	0.9970711275528827|21.44636573258533	100.0|100.0	0.004436559239193196|2.2182206010287255	FALSE		OTU-OTU-193->algae	0.000316
OTU-OTU-193	Sva0725	562	sim_mutInfo|correl_spearman	224.284	copresence	OTU-OTU-193->Sva0725	2	0.6315536400797588|0.8657425941430051	sim_mutInfo=unknown|correl_spearman=copresence	sim_mutInfo=0.15476832151426873|correl_spearman=1.4991985557188947E-4	sim_mutInfo=0.6315536400797588|correl_spearman=0.8657425941430051	OTU-OTU-193->Sva0725	0.204675	0.194193	0.0721548	0.631554	0.012997	0.012997	0.048891	0.6197821511937868|0.853720886757547	0.6095657302235514|0.8539204490599737	100.0|100.0	0.16686558597752188|0.055875309812858334	FALSE		OTU-OTU-193->Sva0725	0.048891
OTU-OTU-193	Shewanella	563	dist_kullbackleibler|dist_bray	179.637	mutualExclusion	OTU-OTU-193->Shewanella	2	21.896142484692703|0.9969919102395285	dist_kullbackleibler=mutualExclusion|dist_bray=mutualExclusion	dist_kullbackleibler=4.5113316217815225E-5|dist_bray=0.0032389138452865174	dist_kullbackleibler=21.896142484692703|dist_bray=0.9969919102395285	OTU-OTU-193->Shewanella	15.4178	16.0763	3.82706	21.8961	0.000196	0.000196	0.000988	21.249398826064915|0.9959466677640373	21.44636573258533|0.9970711275528827	100.0|100.0	2.2182206010287255|0.004436559239193196	FALSE		OTU-OTU-193->Shewanella	0.000988
OTU-OTU-193	Sva07251	564	correl_spearman|sim_mutInfo	201.889	copresence	OTU-OTU-193->Sva07251	2	0.8657425941430051|0.6315536400797588	correl_spearman=copresence|sim_mutInfo=unknown	correl_spearman=1.2254181393711594E-4|sim_mutInfo=0.16263165348832231	correl_spearman=0.8657425941430051|sim_mutInfo=0.6315536400797588	OTU-OTU-193->Sva07251	-0.0131642	-0.00616431	0.189228	0.865743	0.0115742	0.0115742	0.0440696	0.853720886757547|0.6197821511937868	0.8539204490599737|0.6095657302235514	100.0|100.0	0.055875309812858334|0.16686558597752188	FALSE		OTU-OTU-193->Sva07251	0.0440696
OTU-OTU-193	Caldithrix	565	sim_mutInfo|correl_spearman	161.078	copresence	OTU-OTU-193->Caldithrix	2	0.6394116805420853|0.840224555491996	sim_mutInfo=unknown|correl_spearman=copresence	sim_mutInfo=0.11588133402685086|correl_spearman=2.0298822244457781E-4	sim_mutInfo=0.6394116805420853|correl_spearman=0.840224555491996	OTU-OTU-193->Caldithrix	0.217453	0.214675	0.0704477	0.639412	0.0131328	0.0131328	0.0493081	0.6266671038259358|0.824065720514631	0.6197698770478012|0.8282023342918494	100.0|100.0	0.11710139842838871|0.05189307450412434	FALSE		OTU-OTU-193->Caldithrix	0.0493081
BA059	Gemmatimonadetes	566	dist_bray|correl_pearson|dist_kullbackleibler|sim_mutInfo|correl_spearman	148.464	copresence	BA059->Gemmatimonadetes	5	0.27692310570325107|0.8230673027978569|0.6445843611104928|0.630899444643334|0.870521847117168	dist_bray=copresence|correl_pearson=copresence|dist_kullbackleibler=copresence|sim_mutInfo=unknown|correl_spearman=copresence	dist_bray=0.05830543130268828|correl_pearson=0.001240578714316487|dist_kullbackleibler=0.0|sim_mutInfo=0.06843589552901164|correl_spearman=3.150417844572928E-4	dist_bray=0.27692310570325107|correl_pearson=0.8230673027978569|dist_kullbackleibler=0.6445843611104928|sim_mutInfo=0.630899444643334|correl_spearman=0.870521847117168	BA059->Gemmatimonadetes	0.630383	0.629513	0.0739356	0.276923	0	0	0	0.26854656958632594|0.8304303726771459|0.6405329087107516|0.7563476739242141|0.860466380144885	0.26236350199165126|0.8489450372723597|0.6183113781362262|0.7417353024906296|0.8781686364866392	100.0|100.0|100.0|100.0|100.0	0.053173028660960665|0.0667427929948569|0.2207060518782177|0.12704897027096718|0.0577423310181165	FALSE		BA059->Gemmatimonadetes	0
BA059	Alteromonadales	567	correl_spearman|correl_pearson|sim_mutInfo	113.586	mutualExclusion	BA059->Alteromonadales	3	-0.8354543446436565|-0.47862926405406286|0.664705090724222	correl_spearman=mutualExclusion|correl_pearson=mutualExclusion|sim_mutInfo=unknown	correl_spearman=5.025118483312774E-4|correl_pearson=0.019048143496449566|sim_mutInfo=0.07058214863046242	correl_spearman=-0.8354543446436565|correl_pearson=-0.47862926405406286|sim_mutInfo=0.664705090724222	BA059->Alteromonadales	0.0124124	0.0132948	0.197256	-0.835454	0.000741	0.000741	0.00353564	-0.8159932433266944|-0.49901160574083225|0.7355013998071174	-0.8171237732999945|-0.49643610662489246|0.7412129763519788	100.0|100.0|100.0	0.06343478965450244|0.05822651100747289|0.1169121322890558	FALSE		BA059->Alteromonadales	0.00353564
BA059	BD2-6	568	sim_mutInfo|correl_spearman	138.838	copresence	BA059->BD2-6	2	0.6394116805420853|0.840224555491996	sim_mutInfo=unknown|correl_spearman=copresence	sim_mutInfo=0.12421946147352314|correl_spearman=1.1147033005937113E-4	sim_mutInfo=0.6394116805420853|correl_spearman=0.840224555491996	BA059->BD2-6	0.231716	0.228267	0.0772293	0.639412	0.0087421	0.0087421	0.0345034	0.6266671038259358|0.824065720514631	0.6197698770478012|0.8282023342918494	100.0|100.0	0.11710139842838871|0.05189307450412434	FALSE		BA059->BD2-6	0.0345034
BA059	OTU-OTU-35	569	dist_kullbackleibler|correl_spearman|sim_mutInfo	92.5945	copresence	BA059->OTU-OTU-35	3	0.769895133148815|0.856460120187336|0.7019957981801139	dist_kullbackleibler=copresence|correl_spearman=copresence|sim_mutInfo=unknown	dist_kullbackleibler=0.0|correl_spearman=1.9895552464321842E-4|sim_mutInfo=0.08422556506215201	dist_kullbackleibler=0.769895133148815|correl_spearman=0.856460120187336|sim_mutInfo=0.7019957981801139	BA059->OTU-OTU-35	7.73416	7.69838	2.28721	0.769895	0	0	0	0.7111218956612844|0.8344473237045077|0.7299965745080178	0.6573487347704511|0.8416178965059615|0.7328599154810542	100.0|100.0|100.0	0.2208117916974343|0.054559096428641665|0.13092850065416384	FALSE		BA059->OTU-OTU-35	0
BA059	Gemm-4	570	correl_pearson|correl_spearman|dist_kullbackleibler|sim_mutInfo|dist_bray	57.6949	copresence	BA059->Gemm-4	5	0.8491325395775202|0.8635854180564734|0.4966161036093521|0.5867146932366518|0.25422395318522617	correl_pearson=copresence|correl_spearman=copresence|dist_kullbackleibler=copresence|sim_mutInfo=unknown|dist_bray=copresence	correl_pearson=3.142332918887325E-4|correl_spearman=5.987224213495068E-4|dist_kullbackleibler=0.0|sim_mutInfo=0.08198905167071818|dist_bray=0.03399749092092941	correl_pearson=0.8491325395775202|correl_spearman=0.8635854180564734|dist_kullbackleibler=0.4966161036093521|sim_mutInfo=0.5867146932366518|dist_bray=0.25422395318522617	BA059->Gemm-4	0.012602	-0.0378149	0.231068	0.849133	0	0	0	0.859384592779142|0.8561713824772048|0.4976947363305294|0.7524485321758596|0.24112133555441656	0.869084359791391|0.8749194384674702|0.47424155700322357|0.7440198745132653|0.2411029993492011	100.0|100.0|100.0|100.0|100.0	0.06133947098949516|0.06538187216737286|0.19661223961515484|0.14016851692989726|0.05284276701037403	FALSE		BA059->Gemm-4	0
BA059	OTU-OTU-68	571	dist_kullbackleibler	61.7058	copresence	BA059->OTU-OTU-68	1	0.816787	dist_kullbackleibler=copresence	dist_kullbackleibler=0.0	dist_kullbackleibler=0.8167873291890826	BA059->OTU-OTU-68	6.66127	6.443	2.17897	0.816787	0	0	0	0.78867	0.734027	100	0.260198	FALSE		BA059->OTU-OTU-68	0
BA059	OTU-OTU-205	572	dist_bray|correl_spearman|correl_pearson|dist_kullbackleibler	63.1973	copresence	BA059->OTU-OTU-205	4	0.20893051973985566|0.8615044691065548|0.8761194493120372|0.3687937977603038	dist_bray=copresence|correl_spearman=copresence|correl_pearson=copresence|dist_kullbackleibler=copresence	dist_bray=0.006628939962006086|correl_spearman=3.450619716264258E-4|correl_pearson=3.8398922946991654E-5|dist_kullbackleibler=0.0	dist_bray=0.20893051973985566|correl_spearman=0.8615044691065548|correl_pearson=0.8761194493120372|dist_kullbackleibler=0.3687937977603038	BA059->OTU-OTU-205	0.693708	0.70959	0.0917733	0.208931	0	0	0	0.19089190462181846|0.8497909250590691|0.8856766524723816|0.3434692433333727	0.1966989423578162|0.8649931095703931|0.8904933185388251|0.3188573709854332	100.0|100.0|100.0|100.0	0.04121437872928417|0.06181413746996357|0.04600319489285915|0.1204491179429026	FALSE		BA059->OTU-OTU-205	0
BA059	Desulfococcus	573	sim_mutInfo|dist_kullbackleibler|correl_spearman	47.1116	copresence	BA059->Desulfococcus	3	0.630899444643334|0.571843919905027|0.908672206950988	sim_mutInfo=unknown|dist_kullbackleibler=copresence|correl_spearman=copresence	sim_mutInfo=0.04883769520657444|dist_kullbackleibler=0.0|correl_spearman=6.590523678939864E-5	sim_mutInfo=0.630899444643334|dist_kullbackleibler=0.571843919905027|correl_spearman=0.908672206950988	BA059->Desulfococcus	0.204561	0.202804	0.0786416	0.630899	0	0	0	0.8478820402722559|0.5404940888157175|0.8984775742948363	0.8256792734043111|0.5405780438391006|0.9089857675414216	100.0|100.0|100.0	0.150873939999983|0.14623393638496426|0.05072916147599733	FALSE		BA059->Desulfococcus	0
OTU-OTU-136	Sphingomonadales	574	correl_pearson|dist_bray	21.4867	copresence	OTU-OTU-136->Sphingomonadales	2	0.8304178182758228|0.2687507294977992	correl_pearson=copresence|dist_bray=copresence	correl_pearson=9.825970439758525E-5|dist_bray=0.021919488007422938	correl_pearson=0.8304178182758228|dist_bray=0.2687507294977992	OTU-OTU-136->Sphingomonadales	0.0202499	-0.0187462	0.198707	0.830418	0.00196245	0.00196245	0.00875871	0.8785414685261841|0.2526727972878023	0.8735168311737047|0.25597135023729933	100.0|100.0	0.05313477383332845|0.05937841999188002	FALSE		OTU-OTU-136->Sphingomonadales	0.00875871
OTU-OTU-136	AC1	575	dist_bray|dist_kullbackleibler	40.4194	mutualExclusion	OTU-OTU-136->AC1	2	0.9903567087159016|20.8401635196387	dist_bray=mutualExclusion|dist_kullbackleibler=mutualExclusion	dist_bray=0.22504830116163999|dist_kullbackleibler=5.605019731624861E-5	dist_bray=0.9903567087159016|dist_kullbackleibler=20.8401635196387	OTU-OTU-136->AC1	0.864994	0.907899	0.120629	0.990357	0.00813045	0.00813045	0.0323474	0.9853032324101337|20.210427767085168	0.9924364894166982|20.54085663633858	100.0|100.0	0.025375478362412413|2.1415279514186203	FALSE		OTU-OTU-136->AC1	0.0323474
OTU-OTU-136	OTU-OTU-932	576	correl_pearson|dist_bray|correl_spearman	141.616	copresence	OTU-OTU-136->OTU-OTU-932	3	0.857479046838272|0.2932318330060094|0.8396022355920674	correl_pearson=copresence|dist_bray=copresence|correl_spearman=copresence	correl_pearson=1.5236568599918954E-5|dist_bray=0.05174216240805252|correl_spearman=0.0034609168973136484	correl_pearson=0.857479046838272|dist_bray=0.2932318330060094|correl_spearman=0.8396022355920674	OTU-OTU-136->OTU-OTU-932	0.0108869	-0.0159464	0.202695	0.857479	5.24e-06	5.24e-06	2.91e-05	0.8850824462361218|0.29189723925183164|0.8257987721061653	0.8805488140425733|0.29542286093538117|0.8510643483645113	100.0|100.0|100.0	0.04395067905947175|0.07496888891702559|0.09017418097454316	FALSE		OTU-OTU-136->OTU-OTU-932	2.91e-05
KB1	OTU-OTU-139	577	dist_kullbackleibler|correl_spearman	179.464	mutualExclusion	KB1->OTU-OTU-139	2	20.58640724986617|-0.5449968058827935	dist_kullbackleibler=mutualExclusion|correl_spearman=mutualExclusion	dist_kullbackleibler=1.7331140264253975E-5|correl_spearman=0.11791970533534535	dist_kullbackleibler=20.58640724986617|correl_spearman=-0.5449968058827935	KB1->OTU-OTU-139	11.3227	11.1615	3.94653	20.5864	0.00187903	0.00187903	0.00841806	18.719559581059777|-0.5408076762749147	19.581292280335155|-0.5589704709306909	100.0|100.0	3.191521596968741|0.19287582956701738	FALSE		KB1->OTU-OTU-139	0.00841806
KB1	OTU-OTU-359	578	dist_bray|dist_kullbackleibler	146.961	mutualExclusion	KB1->OTU-OTU-359	2	0.9880251772567156|22.968783857124954	dist_bray=mutualExclusion|dist_kullbackleibler=mutualExclusion	dist_bray=0.24406282528368495|dist_kullbackleibler=1.4039062357085186E-8	dist_bray=0.9880251772567156|dist_kullbackleibler=22.968783857124954	KB1->OTU-OTU-359	0.899081	0.923228	0.083508	0.988025	6.48e-06	6.48e-06	3.57e-05	0.9850271430089695|21.52186434247025	0.99072723187939|21.980823014474513	100.0|100.0	0.015368229276924897|2.1153977119905707	FALSE		KB1->OTU-OTU-359	3.57e-05
Acidobacteria	Shewanellaceae	579	correl_spearman|dist_kullbackleibler	146.589	mutualExclusion	Acidobacteria->Shewanellaceae	2	-0.6847290180253875|20.320028017434062	correl_spearman=mutualExclusion|dist_kullbackleibler=mutualExclusion	correl_spearman=0.029977769477793847|dist_kullbackleibler=3.0512861065590258E-6	correl_spearman=-0.6847290180253875|dist_kullbackleibler=20.320028017434062	Acidobacteria->Shewanellaceae	0.0245167	0.0345985	0.20626	-0.684729	0.00013	0.00013	0.000662	-0.6806866114119452|19.835882404662556	-0.7131959690263753|20.222521608744728	100.0|100.0	0.14053854737124097|3.1595230253599564	FALSE		Acidobacteria->Shewanellaceae	0.000662
Acidobacteria	Shewanella	580	correl_spearman|dist_kullbackleibler	145.162	mutualExclusion	Acidobacteria->Shewanella	2	-0.6847290180253875|20.320028017434062	correl_spearman=mutualExclusion|dist_kullbackleibler=mutualExclusion	correl_spearman=0.02575249973486171|dist_kullbackleibler=1.390553286517715E-6	correl_spearman=-0.6847290180253875|dist_kullbackleibler=20.320028017434062	Acidobacteria->Shewanella	0.0493069	0.0623578	0.204966	-0.684729	5.6e-05	5.6e-05	0.000295	-0.6806866114119452|19.835882404662556	-0.7131959690263753|20.222521608744728	100.0|100.0	0.14053854737124097|3.1595230253599564	FALSE		Acidobacteria->Shewanella	0.000295
Acidobacteria	algae	581	dist_kullbackleibler|correl_spearman	153.116	mutualExclusion	Acidobacteria->algae	2	20.320028017434062|-0.6847290180253875	dist_kullbackleibler=mutualExclusion|correl_spearman=mutualExclusion	dist_kullbackleibler=1.7737094056835545E-6|correl_spearman=0.03302004950006554	dist_kullbackleibler=20.320028017434062|correl_spearman=-0.6847290180253875	Acidobacteria->algae	11.5949	11.952	3.11189	20.32	8.72e-05	8.72e-05	0.000452	19.835882404662556|-0.6806866114119452	20.222521608744728|-0.7131959690263753	100.0|100.0	3.1595230253599564|0.14053854737124097	FALSE		Acidobacteria->algae	0.000452
Acidobacteria	KSA1	582	correl_spearman|sim_mutInfo	168.562	copresence	Acidobacteria->KSA1	2	0.8993264252189352|0.630899444643334	correl_spearman=copresence|sim_mutInfo=unknown	correl_spearman=2.109943912328438E-4|sim_mutInfo=0.050984257082126505	correl_spearman=0.8993264252189352|sim_mutInfo=0.630899444643334	Acidobacteria->KSA1	0.0268065	0.0177093	0.189636	0.899326	0.00717895	0.00717895	0.0288714	0.8860632588987913|0.8558653551892033	0.896819738899109|0.8421358491053216	100.0|100.0	0.05938776629220183|0.1472875349664033	FALSE		Acidobacteria->KSA1	0.0288714
OTU-OTU-126	OTU-OTU-180	583	dist_kullbackleibler|sim_mutInfo|dist_bray|correl_spearman	56.5551	copresence	OTU-OTU-126->OTU-OTU-180	4	0.6580730318942916|0.7238942974087803|0.2639609137546054|0.9277828327361229	dist_kullbackleibler=copresence|sim_mutInfo=unknown|dist_bray=copresence|correl_spearman=copresence	dist_kullbackleibler=0.0|sim_mutInfo=0.07151556084005062|dist_bray=0.03371976809973698|correl_spearman=3.0320602365518923E-6	dist_kullbackleibler=0.6580730318942916|sim_mutInfo=0.7238942974087803|dist_bray=0.2639609137546054|correl_spearman=0.9277828327361229	OTU-OTU-126->OTU-OTU-180	9.51886	9.29373	2.79202	0.658073	0	0	0	0.6564610201351432|0.8260822854362603|0.2608725168698024|0.9102605517915774	0.6119724938773161|0.817379732930435|0.2578321274780153|0.9155501046336338	100.0|100.0|100.0|100.0	0.23220550048389507|0.15663029666317604|0.07196924095375175|0.040372837625091	FALSE		OTU-OTU-126->OTU-OTU-180	0
OTU-OTU-126	Thermodesulfovibrionaceae	584	correl_spearman|sim_mutInfo	23.8944	copresence	OTU-OTU-126->Thermodesulfovibrionaceae	2	0.9180445825056506|0.7291796440673777	correl_spearman=copresence|sim_mutInfo=unknown	correl_spearman=3.731202028678382E-6|sim_mutInfo=0.05648367051632042	correl_spearman=0.9180445825056506|sim_mutInfo=0.7291796440673777	OTU-OTU-126->Thermodesulfovibrionaceae	0.0239359	0.0370311	0.197663	0.918045	0.000271	0.000271	0.00134766	0.9084695991770536|0.7747993722935589	0.9127012118430254|0.7684369466687785	100.0|100.0	0.03898182863559793|0.1207422491604229	FALSE		OTU-OTU-126->Thermodesulfovibrionaceae	0.00134766
OTU-OTU-126	OTU-OTU-248	585	dist_kullbackleibler|sim_mutInfo|correl_spearman	13.8106	copresence	OTU-OTU-126->OTU-OTU-248	3	0.8050556268459369|0.7291796440673777|0.9261832756129702	dist_kullbackleibler=copresence|sim_mutInfo=unknown|correl_spearman=copresence	dist_kullbackleibler=0.0|sim_mutInfo=0.07378124877556524|correl_spearman=6.302539281577424E-7	dist_kullbackleibler=0.8050556268459369|sim_mutInfo=0.7291796440673777|correl_spearman=0.9261832756129702	OTU-OTU-126->OTU-OTU-248	11.5335	11.5162	2.87789	0.805056	0	0	0	0.7531702595893107|0.7757474766333077|0.9179823439723007	0.7514393561643187|0.7735530828304155|0.9201889073582532	100.0|100.0|100.0	0.2447616887022346|0.13324133068514463|0.03448337347250885	FALSE		OTU-OTU-126->OTU-OTU-248	0
OTU-OTU-126	Shewanella	586	dist_kullbackleibler	224.143	mutualExclusion	OTU-OTU-126->Shewanella	1	22.3115	dist_kullbackleibler=mutualExclusion	dist_kullbackleibler=1.525572312921497E-8	dist_kullbackleibler=22.311482625613234	OTU-OTU-126->Shewanella	13.1192	12.9739	3.55664	22.3115	2.58e-05	2.58e-05	0.000138	21.8946	22.1364	100	2.51046	FALSE		OTU-OTU-126->Shewanella	0.000138
OTU-OTU-126	OTU-OTU-35	587	dist_kullbackleibler|sim_mutInfo|dist_bray|correl_spearman|correl_pearson	49.863	copresence	OTU-OTU-126->OTU-OTU-35	5	0.4232132484071108|0.7793460718535759|0.2602924785032136|0.932540693416821|0.8236304460337543	dist_kullbackleibler=copresence|sim_mutInfo=unknown|dist_bray=copresence|correl_spearman=copresence|correl_pearson=copresence	dist_kullbackleibler=0.0|sim_mutInfo=0.050555208619665115|dist_bray=0.024818822422645992|correl_spearman=5.181494990846858E-7|correl_pearson=0.002045085392109014	dist_kullbackleibler=0.4232132484071108|sim_mutInfo=0.7793460718535759|dist_bray=0.2602924785032136|correl_spearman=0.932540693416821|correl_pearson=0.8236304460337543	OTU-OTU-126->OTU-OTU-35	10.1103	9.78622	2.62843	0.423213	0	0	0	0.4060105947791844|0.8155196120314545|0.25115295128920795|0.9136876637358057|0.8248137758079634	0.3766045366136811|0.8193584136912633|0.2429971911270748|0.917229890149452|0.8227752261809673	100.0|100.0|100.0|100.0|100.0	0.13840252512049328|0.12265249657481872|0.05808013491996091|0.036022229360615936|0.07921647921271607	FALSE		OTU-OTU-126->OTU-OTU-35	0
OTU-OTU-35	OTU-OTU-180	588	correl_spearman|sim_mutInfo|correl_pearson|dist_bray|dist_kullbackleibler	96.2052	copresence	OTU-OTU-35->OTU-OTU-180	5	0.8826510721247565|0.6192446686558704|0.8768782067265882|0.18077656878273174|0.4222031200225271	correl_spearman=copresence|sim_mutInfo=unknown|correl_pearson=copresence|dist_bray=copresence|dist_kullbackleibler=copresence	correl_spearman=2.9751945384998146E-4|sim_mutInfo=0.07821826862297665|correl_pearson=8.659986565906497E-4|dist_bray=0.012791490464881705|dist_kullbackleibler=0.0	correl_spearman=0.8826510721247565|sim_mutInfo=0.6192446686558704|correl_pearson=0.8768782067265882|dist_bray=0.18077656878273174|dist_kullbackleibler=0.4222031200225271	OTU-OTU-35->OTU-OTU-180	-0.00712086	-0.0182261	0.201411	0.882651	0	0	0	0.8552654021590331|0.7461086357707977|0.8735864087781628|0.19202177961189182|0.4431829149259239	0.8643942369988817|0.7589201480385197|0.8831172424293706|0.196802956278383|0.42369776770588624	100.0|100.0|100.0|100.0|100.0	0.06307206385473343|0.12950703172777714|0.07352108517886506|0.055192198514823466|0.19155047001693987	FALSE		OTU-OTU-35->OTU-OTU-180	0
OTU-OTU-35	OTU-OTU-248	589	correl_spearman|sim_mutInfo	41.8788	copresence	OTU-OTU-35->OTU-OTU-248	2	0.8696940062695786|0.5757000410632971	correl_spearman=copresence|sim_mutInfo=unknown	correl_spearman=3.6260170363899835E-5|sim_mutInfo=0.10278065883860876	correl_spearman=0.8696940062695786|sim_mutInfo=0.5757000410632971	OTU-OTU-35->OTU-OTU-248	-0.0231478	-0.0261088	0.224128	0.869694	0.00307714	0.00307714	0.0132554	0.8562262521957935|0.6761438861357686	0.8607619634122337|0.6783082836780553	100.0|100.0	0.049117270641888526|0.12259097417629045	FALSE		OTU-OTU-35->OTU-OTU-248	0.0132554
OTU-OTU-35	Caldithrix	590	sim_mutInfo|correl_spearman|dist_kullbackleibler	97.3913	copresence	OTU-OTU-35->Caldithrix	3	0.7019957981801139|0.856460120187336|0.769895133148815	sim_mutInfo=unknown|correl_spearman=copresence|dist_kullbackleibler=copresence	sim_mutInfo=0.08132450717292272|correl_spearman=2.5606005343292715E-4|dist_kullbackleibler=0.0	sim_mutInfo=0.7019957981801139|correl_spearman=0.856460120187336|dist_kullbackleibler=0.769895133148815	OTU-OTU-35->Caldithrix	0.224789	0.230114	0.0826636	0.701996	0	0	0	0.7299965745080178|0.8344473237045077|0.7111218956612844	0.7328599154810542|0.8416178965059615|0.6573487347704511	100.0|100.0|100.0	0.13092850065416384|0.054559096428641665|0.2208117916974343	FALSE		OTU-OTU-35->Caldithrix	0
Gemm2	OTU-OTU-16	591	dist_bray|correl_spearman|correl_pearson|dist_kullbackleibler	42.8126	copresence	Gemm-2->OTU-OTU-16	4	0.28545250002480527|0.8413965247795917|0.8628648169462314|0.5987156925141527	dist_bray=copresence|correl_spearman=copresence|correl_pearson=copresence|dist_kullbackleibler=copresence	dist_bray=0.02658846641713608|correl_spearman=7.655082838707861E-4|correl_pearson=0.0022365115671073577|dist_kullbackleibler=0.0	dist_bray=0.28545250002480527|correl_spearman=0.8413965247795917|correl_pearson=0.8628648169462314|dist_kullbackleibler=0.5987156925141527	Gemm-2->OTU-OTU-16	0.718139	0.723573	0.0657636	0.285452	0	0	0	0.263187129134402|0.8261570166840467|0.851488737467775|0.5451106773246549	0.26300523843885754|0.8349174978651868|0.8721804859783924|0.5272276904911225	100.0|100.0|100.0|100.0	0.055367015619599357|0.07183819052374928|0.09076760609412553|0.15370832394373424	FALSE		Gemm-2->OTU-OTU-16	0
Gemm2	OTU-OTU-544	592	correl_pearson|sim_mutInfo|correl_spearman|dist_bray|dist_kullbackleibler	32.0585	copresence	Gemm-2->OTU-OTU-544	5	0.8564593048761089|0.630899444643334|0.8762272875848872|0.2445131700350538|0.4133171764082278	correl_pearson=copresence|sim_mutInfo=unknown|correl_spearman=copresence|dist_bray=copresence|dist_kullbackleibler=copresence	correl_pearson=0.004358748243512234|sim_mutInfo=0.08506730954974745|correl_spearman=2.450132712820685E-4|dist_bray=0.04434627388315948|dist_kullbackleibler=0.0	correl_pearson=0.8564593048761089|sim_mutInfo=0.630899444643334|correl_spearman=0.8762272875848872|dist_bray=0.2445131700350538|dist_kullbackleibler=0.4133171764082278	Gemm-2->OTU-OTU-544	0.025282	0.000871	0.211006	0.856459	0	0	0	0.8270359356393019|0.7761331138231461|0.8604051769233645|0.24281633879711273|0.41473329900855044	0.8549886366583829|0.7693851109138107|0.8634882348340496|0.24303507152730403|0.42051497238922353	100.0|100.0|100.0|100.0|100.0	0.09343421439410247|0.15501846916405657|0.06442699141910857|0.04875919581253186|0.12301381004660703	FALSE		Gemm-2->OTU-OTU-544	0
Gemm2	Acidimicrobiales	593	dist_kullbackleibler|correl_pearson|dist_bray	17.3563	copresence	Gemm-2->Acidimicrobiales	3	0.646418726046958|0.8590474754513333|0.27228390052597273	dist_kullbackleibler=copresence|correl_pearson=copresence|dist_bray=copresence	dist_kullbackleibler=0.0|correl_pearson=0.013617266271334971|dist_bray=0.05997156664887304	dist_kullbackleibler=0.646418726046958|correl_pearson=0.8590474754513333|dist_bray=0.27228390052597273	Gemm-2->Acidimicrobiales	4.88416	4.67228	1.72711	0.646419	0	0	0	0.6697771310632007|0.7990344233001543|0.27054356955014486	0.6165876922580771|0.8472532802583943|0.2632626340145217	100.0|100.0|100.0	0.25008190161902805|0.13766078072321067|0.059945304951404814	FALSE		Gemm-2->Acidimicrobiales	0
Gemm2	Chromatiales	594	sim_mutInfo|dist_kullbackleibler	385.124	copresence	Gemm-2->Chromatiales	2	0.5731227702930202|0.7279538419227034	sim_mutInfo=unknown|dist_kullbackleibler=copresence	sim_mutInfo=0.12541967223403916|dist_kullbackleibler=0.0	sim_mutInfo=0.5731227702930202|dist_kullbackleibler=0.7279538419227034	Gemm-2->Chromatiales	0.227859	0.208215	0.0903754	0.573123	0	0	0	0.6642195943226625|0.6985907441273157	0.6628667660410199|0.6893378548059905	100.0|100.0	0.1444009959420003|0.16917768913605696	FALSE		Gemm-2->Chromatiales	0
Gemm2	Acidimicrobiia	595	dist_kullbackleibler|dist_bray|correl_pearson	17.3563	copresence	Gemm-2->Acidimicrobiia	3	0.646418726046958|0.27228390052597273|0.8590474754513333	dist_kullbackleibler=copresence|dist_bray=copresence|correl_pearson=copresence	dist_kullbackleibler=1.1102230246251565E-16|dist_bray=0.06477653382360682|correl_pearson=0.015393368133957808	dist_kullbackleibler=0.646418726046958|dist_bray=0.27228390052597273|correl_pearson=0.8590474754513333	Gemm-2->Acidimicrobiia	4.78333	4.71103	1.33776	0.646419	1.11e-16	1.11e-16	8.85e-16	0.6697771310632007|0.27054356955014486|0.7990344233001543	0.6165876922580771|0.2632626340145217|0.8472532802583943	100.0|100.0|100.0	0.25008190161902805|0.059945304951404814|0.13766078072321067	FALSE		Gemm-2->Acidimicrobiia	8.85e-16
OTU-OTU-17	OTU-OTU-544	596	dist_kullbackleibler|correl_pearson|dist_bray	77.0864	copresence	OTU-OTU-17->OTU-OTU-544	3	0.7317893423256218|0.8327418711510781|0.2567528690903794	dist_kullbackleibler=copresence|correl_pearson=copresence|dist_bray=copresence	dist_kullbackleibler=6.072309322036062E-11|correl_pearson=0.02922180651169448|dist_bray=0.09679175907443893	dist_kullbackleibler=0.7317893423256218|correl_pearson=0.8327418711510781|dist_bray=0.2567528690903794	OTU-OTU-17->OTU-OTU-544	4.53952	4.18514	1.44934	0.731789	4.09e-10	4.09e-10	2.82e-09	0.7855030437216479|0.7680032632824075|0.2712621568849132	0.6841952261230784|0.8331011729235587|0.26518282605047167	100.0|100.0|100.0	0.34006019094309287|0.15655065069951155|0.06806189287450666	FALSE		OTU-OTU-17->OTU-OTU-544	2.82e-09
OTU-OTU-17	Acidimicrobiia	597	correl_pearson|dist_kullbackleibler|dist_bray	46.5649	copresence	OTU-OTU-17->Acidimicrobiia	3	0.923813567713248|0.62866349298715|0.21804474322534495	correl_pearson=copresence|dist_kullbackleibler=copresence|dist_bray=copresence	correl_pearson=0.0028701381986904195|dist_kullbackleibler=3.347988553059622E-12|dist_bray=0.03628575947520529	correl_pearson=0.923813567713248|dist_kullbackleibler=0.62866349298715|dist_bray=0.21804474322534495	OTU-OTU-17->Acidimicrobiia	0.0119094	-0.0223845	0.187595	0.923814	7.13e-13	7.13e-13	5.3e-12	0.8833049253353684|0.698292395464744|0.21226727879268947	0.9167877650299427|0.622657055838136|0.20732381018998874	100.0|100.0|100.0	0.09951798527215171|0.32689347848844075|0.048173339187852035	FALSE		OTU-OTU-17->Acidimicrobiia	5.3e-12
OTU-OTU-17	OTU-OTU-16	598	dist_kullbackleibler|sim_mutInfo|correl_pearson	53.9999	copresence	OTU-OTU-17->OTU-OTU-16	3	0.7446783256407069|0.5963775959491207|0.8875452327168272	dist_kullbackleibler=copresence|sim_mutInfo=unknown|correl_pearson=copresence	dist_kullbackleibler=0.0|sim_mutInfo=0.1047410438459282|correl_pearson=0.002224238516720045	dist_kullbackleibler=0.7446783256407069|sim_mutInfo=0.5963775959491207|correl_pearson=0.8875452327168272	OTU-OTU-17->OTU-OTU-16	5.92553	5.58434	2.22004	0.744678	0	0	0	0.7120161369332046|0.7292316233554889|0.8605631835642885	0.6790950684590003|0.7114267850182991|0.8865259326145316	100.0|100.0|100.0	0.2366165779641444|0.15886274191063227|0.08938780457251996	FALSE		OTU-OTU-17->OTU-OTU-16	0
OTU-OTU-17	Acidimicrobiales	599	dist_bray|correl_pearson|dist_kullbackleibler	46.5649	copresence	OTU-OTU-17->Acidimicrobiales	3	0.21804474322534495|0.923813567713248|0.62866349298715	dist_bray=copresence|correl_pearson=copresence|dist_kullbackleibler=copresence	dist_bray=0.03689727549924959|correl_pearson=0.0023240161119251757|dist_kullbackleibler=1.4140688620045694E-11	dist_bray=0.21804474322534495|correl_pearson=0.923813567713248|dist_kullbackleibler=0.62866349298715	OTU-OTU-17->Acidimicrobiales	0.60468	0.62054	0.0774922	0.218045	2.59e-12	2.59e-12	1.91e-11	0.21226727879268947|0.8833049253353684|0.698292395464744	0.20732381018998874|0.9167877650299427|0.622657055838136	100.0|100.0|100.0	0.048173339187852035|0.09951798527215171|0.32689347848844075	FALSE		OTU-OTU-17->Acidimicrobiales	1.91e-11
OTU-OTU-17	OTU-OTU-70	600	dist_kullbackleibler|dist_bray|correl_pearson|sim_mutInfo	109.949	copresence	OTU-OTU-17->OTU-OTU-70	4	0.46171955390264985|0.17175977858641778|0.9296440465888877|0.575447670198538	dist_kullbackleibler=copresence|dist_bray=copresence|correl_pearson=copresence|sim_mutInfo=unknown	dist_kullbackleibler=5.280738291091325E-9|dist_bray=0.02790345502150937|correl_pearson=1.4038422768691827E-4|sim_mutInfo=0.07226356082062424	dist_kullbackleibler=0.46171955390264985|dist_bray=0.17175977858641778|correl_pearson=0.9296440465888877|sim_mutInfo=0.575447670198538	OTU-OTU-17->OTU-OTU-70	3.38202	3.24725	0.979214	0.46172	3.22e-12	3.22e-12	2.36e-11	0.5049620991933009|0.1807199972264158|0.9031031117888262|0.7819712345249553	0.4639670065977409|0.1824347979089217|0.9232831693462702|0.7619209226744813	100.0|100.0|100.0|100.0	0.2528618690378146|0.04109550529013263|0.06209050480682197|0.14171375521907018	FALSE		OTU-OTU-17->OTU-OTU-70	2.36e-11
OTU-OTU-17	OTU-OTU-308	601	dist_kullbackleibler|correl_pearson|dist_bray	14.404	copresence	OTU-OTU-17->OTU-OTU-308	3	0.5220989328815557|0.9117832354926549|0.18650083984009624	dist_kullbackleibler=copresence|correl_pearson=copresence|dist_bray=copresence	dist_kullbackleibler=8.215650382226158E-14|correl_pearson=5.86752986378225E-4|dist_bray=0.024888460039070193	dist_kullbackleibler=0.5220989328815557|correl_pearson=0.9117832354926549|dist_bray=0.18650083984009624	OTU-OTU-17->OTU-OTU-308	4.58816	4.62976	1.35584	0.522099	1.89e-15	1.89e-15	1.47e-14	0.5687222032347516|0.8897916167394636|0.18796600041232964	0.5486388539585139|0.902721244740502|0.19149284647930426	100.0|100.0|100.0	0.2970220879300391|0.07581042649711917|0.04990709235458155	FALSE		OTU-OTU-17->OTU-OTU-308	1.47e-14
OTU-OTU-17	OTU-OTU-324	602	dist_bray|dist_kullbackleibler	10.3891	copresence	OTU-OTU-17->OTU-OTU-324	2	0.2913706125133294|0.7565983898105539	dist_bray=copresence|dist_kullbackleibler=copresence	dist_bray=0.08933416123797522|dist_kullbackleibler=3.447020446856186E-12	dist_bray=0.2913706125133294|dist_kullbackleibler=0.7565983898105539	OTU-OTU-17->OTU-OTU-324	0.56833	0.566041	0.0701025	0.291371	7.37e-10	7.37e-10	5.03e-09	0.29003737484854175|0.8096741798412281	0.2887032794648526|0.8015643072806458	100.0|100.0	0.042819703994980286|0.30221027029767455	FALSE		OTU-OTU-17->OTU-OTU-324	5.03e-09
OTU-OTU-17	Actinobacteria	603	dist_kullbackleibler|correl_pearson|dist_bray	301.098	copresence	OTU-OTU-17->Actinobacteria	3	0.79710323099862|0.8970594660635294|0.23210465073840236	dist_kullbackleibler=copresence|correl_pearson=copresence|dist_bray=copresence	dist_kullbackleibler=1.3242364227394887E-7|correl_pearson=0.017803878496010173|dist_bray=0.07855391745064888	dist_kullbackleibler=0.79710323099862|correl_pearson=0.8970594660635294|dist_bray=0.23210465073840236	OTU-OTU-17->Actinobacteria	4.11637	3.71788	1.44444	0.797103	4.07e-07	4.07e-07	2.4e-06	0.8853822613755409|0.8280555055206349|0.2307855041128569	0.807687494852479|0.8902026072691598|0.22830554289382016	100.0|100.0|100.0	0.3940771589660985|0.1497466650543743|0.05715246176379224	FALSE		OTU-OTU-17->Actinobacteria	2.4e-06
OTU-OTU-17	Gemm-2	604	correl_pearson|dist_bray|dist_kullbackleibler	14.404	copresence	OTU-OTU-17->Gemm-2	3	0.9117832354926549|0.18650083984009624|0.5220989328815557	correl_pearson=copresence|dist_bray=copresence|dist_kullbackleibler=copresence	correl_pearson=5.407884194214563E-4|dist_bray=0.030207585214029775|dist_kullbackleibler=1.361133428190442E-13	correl_pearson=0.9117832354926549|dist_bray=0.18650083984009624|dist_kullbackleibler=0.5220989328815557	OTU-OTU-17->Gemm-2	-0.0101194	-0.0465878	0.193295	0.911783	3.66e-15	3.66e-15	2.84e-14	0.8897916167394636|0.18796600041232964|0.5687222032347516	0.902721244740502|0.19149284647930426|0.5486388539585139	100.0|100.0|100.0	0.07581042649711917|0.04990709235458155|0.2970220879300391	FALSE		OTU-OTU-17->Gemm-2	2.84e-14
OTU-OTU-23	OTU-OTU-215	605	dist_bray|dist_kullbackleibler|correl_pearson	9	copresence	OTU-OTU-23->OTU-OTU-215	3	0.2746468091550375|0.6330201872495612|0.8511750954228596	dist_bray=copresence|dist_kullbackleibler=copresence|correl_pearson=copresence	dist_bray=0.03179039302892672|dist_kullbackleibler=0.0|correl_pearson=2.6949041843959964E-4	dist_bray=0.2746468091550375|dist_kullbackleibler=0.6330201872495612|correl_pearson=0.8511750954228596	OTU-OTU-23->OTU-OTU-215	0.692646	0.694527	0.0783676	0.274647	0	0	0	0.26665597305264493|0.6791471833056526|0.8625599190345858	0.2626992896944005|0.6443526439395371|0.8655020428876521	100.0|100.0|100.0	0.05273037621465522|0.28227630229150497|0.06118246573733271	FALSE		OTU-OTU-23->OTU-OTU-215	0
Actinobacteria	Bacteroidetes	606	dist_kullbackleibler|sim_mutInfo	781.126	copresence	Actinobacteria->Bacteroidetes	2	0.8122447852214116|0.5867146932366518	dist_kullbackleibler=copresence|sim_mutInfo=unknown	dist_kullbackleibler=7.992604257833769E-5|sim_mutInfo=0.12028711618686239	dist_kullbackleibler=0.8122447852214116|sim_mutInfo=0.5867146932366518	Actinobacteria->Bacteroidetes	2.67703	2.63183	0.796301	0.812245	0.00657225	0.00657225	0.0267029	0.6904408294097945|0.7168506066574827	0.7350568816357571|0.6926552458579738	100.0|100.0	0.2769016318081663|0.17052000128624786	FALSE		Actinobacteria->Bacteroidetes	0.0267029
Actinobacteria	Ectothiorhodospiraceae	607	dist_kullbackleibler|sim_mutInfo|correl_spearman	80.28	copresence	Actinobacteria->Ectothiorhodospiraceae	3	0.5985560228075202|0.6110536015630204|0.8655252020007693	dist_kullbackleibler=copresence|sim_mutInfo=unknown|correl_spearman=copresence	dist_kullbackleibler=0.0|sim_mutInfo=0.09975637208782467|correl_spearman=6.453926039631241E-4	dist_kullbackleibler=0.5985560228075202|sim_mutInfo=0.6110536015630204|correl_spearman=0.8655252020007693	Actinobacteria->Ectothiorhodospiraceae	3.91126	3.71437	1.34632	0.598556	0	0	0	0.5274850833129492|0.7150514310975329|0.8536539444240765	0.5285320914420535|0.7130712332268265|0.867283501487518	100.0|100.0|100.0	0.12965170284309607|0.13151049510200907|0.0646431979137138	FALSE		Actinobacteria->Ectothiorhodospiraceae	0
Actinobacteria	OTU-OTU-324	608	dist_kullbackleibler|correl_spearman|dist_bray	121.878	copresence	Actinobacteria->OTU-OTU-324	3	0.49535666814218465|0.8379276430924564|0.25727281751639597	dist_kullbackleibler=copresence|correl_spearman=copresence|dist_bray=copresence	dist_kullbackleibler=0.0|correl_spearman=7.141100695050584E-4|dist_bray=0.04387038763954121	dist_kullbackleibler=0.49535666814218465|correl_spearman=0.8379276430924564|dist_bray=0.25727281751639597	Actinobacteria->OTU-OTU-324	4.44204	3.92412	1.60464	0.495357	0	0	0	0.49308114417898496|0.821393907597209|0.2456772802111226	0.46885539034330387|0.830298554066388|0.2504360420850888	100.0|100.0|100.0	0.15792358895784286|0.06323794293748697|0.04026627591616428	FALSE		Actinobacteria->OTU-OTU-324	0
Actinobacteria	Chromatiales	609	dist_kullbackleibler	72.1455	copresence	Actinobacteria->Chromatiales	1	0.643709	dist_kullbackleibler=copresence	dist_kullbackleibler=4.440892098500626E-16	dist_kullbackleibler=0.643708916499182	Actinobacteria->Chromatiales	3.75495	3.57027	1.22688	0.643709	9.17e-13	9.17e-13	6.79e-12	0.585883	0.567859	100	0.155347	FALSE		Actinobacteria->Chromatiales	6.79e-12
Actinobacteria	KSA1	610	dist_kullbackleibler	221.879	copresence	Actinobacteria->KSA1	1	0.703936	dist_kullbackleibler=copresence	dist_kullbackleibler=0.0	dist_kullbackleibler=0.7039361530210384	Actinobacteria->KSA1	3.88472	3.80144	1.29621	0.703936	0	0	0	0.663009	0.689054	100	0.14093	FALSE		Actinobacteria->KSA1	0
Chroococcales	OM60	611	sim_mutInfo|correl_spearman	19.0451	copresence	Chroococcales->OM60	2	0.6154311576168912|0.8858674819231669	sim_mutInfo=unknown|correl_spearman=copresence	sim_mutInfo=0.08112931378361526|correl_spearman=2.1178998821741457E-4	sim_mutInfo=0.6154311576168912|correl_spearman=0.8858674819231669	Chroococcales->OM60	0.228552	0.240861	0.0864858	0.615431	0.0103294	0.0103294	0.039919	0.7296252013131859|0.8681202642111239	0.7306164685646535|0.873560418215857	100.0|100.0	0.1285549039881853|0.06128289927312975	FALSE		Chroococcales->OM60	0.039919
Chroococcales	OTU-OTU-455	612	dist_kullbackleibler	39.791	mutualExclusion	Chroococcales->OTU-OTU-455	1	22.4634	dist_kullbackleibler=mutualExclusion	dist_kullbackleibler=1.3154947617888268E-5	dist_kullbackleibler=22.463438857015074	Chroococcales->OTU-OTU-455	13.2328	13.7694	4.34807	22.4634	0.00840068	0.00840068	0.0332665	20.4229	21.2345	100	2.9261	FALSE		Chroococcales->OTU-OTU-455	0.0332665
Chroococcales	OTU-OTU-119	613	correl_spearman|dist_bray|dist_kullbackleibler	79.3538	mutualExclusion	Chroococcales->OTU-OTU-119	3	-0.5888710225859308|0.9910863302586668|20.622329913964343	correl_spearman=mutualExclusion|dist_bray=mutualExclusion|dist_kullbackleibler=mutualExclusion	correl_spearman=0.052701676407619025|dist_bray=0.22645468220927478|dist_kullbackleibler=4.215602577229971E-4	correl_spearman=-0.5888710225859308|dist_bray=0.9910863302586668|dist_kullbackleibler=20.622329913964343	Chroococcales->OTU-OTU-119	0.0234731	-0.00592549	0.217582	-0.588871	0.00392332	0.00392332	0.0165286	-0.5600521278911221|0.9830186250727658|19.558391045042516	-0.5725934892299904|0.9890371696957037|19.97777088119634	100.0|100.0|100.0	0.12987216812402833|0.017149705929749962|2.5433262024107806	FALSE		Chroococcales->OTU-OTU-119	0.0165286
Chroococcales	OTU-OTU-124	614	correl_spearman|sim_mutInfo	19.3437	copresence	Chroococcales->OTU-OTU-124	2	0.8497530446380396|0.586447026446034	correl_spearman=copresence|sim_mutInfo=unknown	correl_spearman=1.2541958786621565E-4|sim_mutInfo=0.08501734963616736	correl_spearman=0.8497530446380396|sim_mutInfo=0.586447026446034	Chroococcales->OTU-OTU-124	-0.0150758	-0.0127561	0.201766	0.849753	0.00712942	0.00712942	0.0287111	0.8408199847739352|0.7284595084177427	0.8466493448225455|0.726140830031808	100.0|100.0	0.054644567265565464|0.12312298702323911	FALSE		Chroococcales->OTU-OTU-124	0.0287111
Chroococcales	OTU-OTU-157	615	dist_kullbackleibler	51.4079	mutualExclusion	Chroococcales->OTU-OTU-157	1	21.5677	dist_kullbackleibler=mutualExclusion	dist_kullbackleibler=4.316518118385737E-6	dist_kullbackleibler=21.56774705448765	Chroococcales->OTU-OTU-157	12.2144	12.8686	3.9195	21.5677	0.00346672	0.00346672	0.014794	19.6295	20.1745	100	2.77803	FALSE		Chroococcales->OTU-OTU-157	0.014794
Chroococcales	OTU-OTU-932	616	sim_mutInfo|correl_spearman	61.7122	copresence	Chroococcales->OTU-OTU-932	2	0.7857155011824417|0.9080374434302656	sim_mutInfo=unknown|correl_spearman=copresence	sim_mutInfo=0.06893283820561746|correl_spearman=6.8120670697613406E-6	sim_mutInfo=0.7857155011824417|correl_spearman=0.9080374434302656	Chroococcales->OTU-OTU-932	0.241069	0.240861	0.0759677	0.785716	0.000543	0.000543	0.00262098	0.7910587940321376|0.8971422949265073	0.7832370526851306|0.8993797717613787	100.0|100.0	0.1373935540019387|0.044657767527983915	FALSE		Chroococcales->OTU-OTU-932	0.00262098
Pseudanabaenales	Saprospirae	617	correl_pearson|dist_bray|correl_spearman|dist_kullbackleibler	16.5416	copresence	Pseudanabaenales->Saprospirae	4	0.899480671932118|0.22457655395915777|0.9077961090180862|0.42516505865187443	correl_pearson=copresence|dist_bray=copresence|correl_spearman=copresence|dist_kullbackleibler=copresence	correl_pearson=2.2007434520998626E-4|dist_bray=0.013669343286151658|correl_spearman=1.649087130983773E-5|dist_kullbackleibler=0.0	correl_pearson=0.899480671932118|dist_bray=0.22457655395915777|correl_spearman=0.9077961090180862|dist_kullbackleibler=0.42516505865187443	Pseudanabaenales->Saprospirae	-0.00110393	-0.0417455	0.201166	0.899481	0	0	0	0.8915195850857112|0.222951229445532|0.8937958753113672|0.43473699838589064	0.9071589281766783|0.21459466440518088|0.898440484981665|0.40438410366142186	100.0|100.0|100.0|100.0	0.06449779443582108|0.058127700788909796|0.04499602264446502|0.1814688855040525	FALSE		Pseudanabaenales->Saprospirae	0
Pseudanabaenales	OTU-OTU-4	618	dist_kullbackleibler|dist_bray	223.843	mutualExclusion	Pseudanabaenales->OTU-OTU-4	2	22.088812524304267|0.9999644326153805	dist_kullbackleibler=mutualExclusion|dist_bray=mutualExclusion	dist_kullbackleibler=1.1650680420416393E-12|dist_bray=1.1535217225855376E-13	dist_kullbackleibler=22.088812524304267|dist_bray=0.9999644326153805	Pseudanabaenales->OTU-OTU-4	17.2066	16.754	4.30929	22.0888	0	0	0	21.691484011617245|0.9999326903578553	21.671606153988343|0.999947396964534	28.0|28.0	0.4089577601957683|4.8663169682175054E-5	FALSE		Pseudanabaenales->OTU-OTU-4	0
Pseudanabaenales	Saprospirales	619	dist_kullbackleibler|correl_spearman|correl_pearson|dist_bray	16.5416	copresence	Pseudanabaenales->Saprospirales	4	0.42516505865187443|0.9077961090180862|0.899480671932118|0.22457655395915777	dist_kullbackleibler=copresence|correl_spearman=copresence|correl_pearson=copresence|dist_bray=copresence	dist_kullbackleibler=0.0|correl_spearman=1.9003140255935413E-5|correl_pearson=5.076889105121163E-4|dist_bray=0.013977974123725367	dist_kullbackleibler=0.42516505865187443|correl_spearman=0.9077961090180862|correl_pearson=0.899480671932118|dist_bray=0.22457655395915777	Pseudanabaenales->Saprospirales	7.38286	7.21367	2.27225	0.425165	0	0	0	0.43473699838589064|0.8937958753113672|0.8915195850857112|0.222951229445532	0.40438410366142186|0.898440484981665|0.9071589281766783|0.21459466440518088	100.0|100.0|100.0|100.0	0.1814688855040525|0.04499602264446502|0.06449779443582108|0.058127700788909796	FALSE		Pseudanabaenales->Saprospirales	0
Pseudanabaenales	Hyphomonadaceae	620	dist_kullbackleibler|dist_bray|correl_pearson	10.8706	copresence	Pseudanabaenales->Hyphomonadaceae	3	0.5586794249744473|0.23679534591855733|0.8899168307496286	dist_kullbackleibler=copresence|dist_bray=copresence|correl_pearson=copresence	dist_kullbackleibler=0.0|dist_bray=0.0074959448095113235|correl_pearson=9.060125385040863E-5	dist_kullbackleibler=0.5586794249744473|dist_bray=0.23679534591855733|correl_pearson=0.8899168307496286	Pseudanabaenales->Hyphomonadaceae	8.32192	8.4251	2.25493	0.558679	0	0	0	0.6237495720084817|0.23391805680781474|0.8919984510542847	0.5712709910128655|0.23770200295770255|0.887370558405058	100.0|100.0|100.0	0.2829453336817287|0.04554110787172204|0.05356050774317879	FALSE		Pseudanabaenales->Hyphomonadaceae	0
Pseudanabaenales	OTU-OTU-119	621	dist_kullbackleibler|correl_spearman	54.3943	mutualExclusion	Pseudanabaenales->OTU-OTU-119	2	19.711221193671165|-0.6268368173730257	dist_kullbackleibler=mutualExclusion|correl_spearman=mutualExclusion	dist_kullbackleibler=1.4865593480073436E-5|correl_spearman=0.0669105002021062	dist_kullbackleibler=19.711221193671165|correl_spearman=-0.6268368173730257	Pseudanabaenales->OTU-OTU-119	12.4154	12.7358	3.47616	19.7112	0.00102881	0.00102881	0.00481243	18.478370194073246|-0.5926591331958341	19.1352458126242|-0.609427184860444	100.0|100.0	2.10838313108496|0.13975777936188613	FALSE		Pseudanabaenales->OTU-OTU-119	0.00481243
Pseudanabaenales	OTU-OTU-124	622	correl_spearman|correl_pearson|sim_mutInfo|dist_kullbackleibler|dist_bray	16.2143	copresence	Pseudanabaenales->OTU-OTU-124	5	0.8897530430650172|0.9027780922173541|0.575447670198538|0.5267213528614434|0.20691418297819697	correl_spearman=copresence|correl_pearson=copresence|sim_mutInfo=unknown|dist_kullbackleibler=copresence|dist_bray=copresence	correl_spearman=1.563271106030939E-5|correl_pearson=0.0060359403078041884|sim_mutInfo=0.08337758381934152|dist_kullbackleibler=0.0|dist_bray=0.03029834036903667	correl_spearman=0.8897530430650172|correl_pearson=0.9027780922173541|sim_mutInfo=0.575447670198538|dist_kullbackleibler=0.5267213528614434|dist_bray=0.20691418297819697	Pseudanabaenales->OTU-OTU-124	-0.00549917	-0.0198881	0.185743	0.889753	0	0	0	0.8797343537507041|0.8735338996023291|0.7400376974855187|0.5625073553397257|0.22308308995986267	0.8878388843812215|0.8981242665835591|0.7278833607193096|0.4827342715338093|0.20264133139975155	100.0|100.0|100.0|100.0|100.0	0.04519435892336716|0.11754018103423484|0.13144493029427326|0.3351244784401871|0.08388672521902611	FALSE		Pseudanabaenales->OTU-OTU-124	0
Pseudanabaenales	OTU-OTU-63	623	dist_bray|correl_spearman|dist_kullbackleibler|correl_pearson	18.9932	copresence	Pseudanabaenales->OTU-OTU-63	4	0.27013389828820644|0.8541157576324211|0.7770051252839985|0.8676450580053793	dist_bray=copresence|correl_spearman=copresence|dist_kullbackleibler=copresence|correl_pearson=copresence	dist_bray=0.05015238838114089|correl_spearman=3.219082102108861E-4|dist_kullbackleibler=0.0|correl_pearson=0.007083494811416791	dist_bray=0.27013389828820644|correl_spearman=0.8541157576324211|dist_kullbackleibler=0.7770051252839985|correl_pearson=0.8676450580053793	Pseudanabaenales->OTU-OTU-63	0.756085	0.771565	0.08982	0.270134	0	0	0	0.28621604245271054|0.8406526976655025|0.8167055066415636|0.8433231646435155	0.2746296305535429|0.8458423441816354|0.8194705932386319|0.8777947010643292	100.0|100.0|100.0|100.0	0.08174831440438025|0.06404712971296447|0.355547206769148|0.10155847283472245	FALSE		Pseudanabaenales->OTU-OTU-63	0
Pseudanabaenales	Marinicellales	624	dist_kullbackleibler|correl_pearson|dist_bray|sim_mutInfo|correl_spearman	15.6195	copresence	Pseudanabaenales->Marinicellales	5	0.5728722358129262|0.838953520947213|0.29734984946021703|0.6110536015630204|0.8810959485323622	dist_kullbackleibler=copresence|correl_pearson=copresence|dist_bray=copresence|sim_mutInfo=unknown|correl_spearman=copresence	dist_kullbackleibler=0.0|correl_pearson=0.0017200909204840853|dist_bray=0.04339698173685358|sim_mutInfo=0.07220859491535081|correl_spearman=2.7514244888904305E-4	dist_kullbackleibler=0.5728722358129262|correl_pearson=0.838953520947213|dist_bray=0.29734984946021703|sim_mutInfo=0.6110536015630204|correl_spearman=0.8810959485323622	Pseudanabaenales->Marinicellales	7.37568	7.2506	2.2572	0.572872	0	0	0	0.5633696863738594|0.8367676529775262|0.2788617533276577|0.7872460632583792|0.8638557053958629	0.5040242487393893|0.8407008853825606|0.2814513163698229|0.7888728526874617|0.876220528423134	100.0|100.0|100.0|100.0|100.0	0.23528365402764517|0.07311803968445024|0.07075591807765191|0.14600131594724033|0.0657499516135317	FALSE		Pseudanabaenales->Marinicellales	0
Pseudanabaenales	OTU-OTU-72	625	dist_bray|correl_spearman|dist_kullbackleibler|correl_pearson	55.1924	copresence	Pseudanabaenales->OTU-OTU-72	4	0.14783698050096206|0.8369559925469627|0.2895377052667376|0.9298150276740479	dist_bray=copresence|correl_spearman=copresence|dist_kullbackleibler=copresence|correl_pearson=copresence	dist_bray=0.00268798953169358|correl_spearman=0.0028379009134077426|dist_kullbackleibler=0.0|correl_pearson=1.1842730525679634E-6	dist_bray=0.14783698050096206|correl_spearman=0.8369559925469627|dist_kullbackleibler=0.2895377052667376|correl_pearson=0.9298150276740479	Pseudanabaenales->OTU-OTU-72	0.781721	0.781878	0.11663	0.147837	0	0	0	0.1519825058576004|0.8128662693098085|0.310304963628675|0.9384854483428611	0.14342975992931156|0.8353270785474187|0.27868270937191864|0.9441398936560277	100.0|100.0|100.0|100.0	0.05118081680834111|0.08476719485483868|0.15372545281003086|0.03975803186571062	FALSE		Pseudanabaenales->OTU-OTU-72	0
Pseudanabaenales	OTU-OTU-79	626	sim_mutInfo|correl_pearson|correl_spearman	144.461	copresence	Pseudanabaenales->OTU-OTU-79	3	0.811930773591621|0.8095530052393607|0.8591766063870718	sim_mutInfo=unknown|correl_pearson=copresence|correl_spearman=copresence	sim_mutInfo=0.09038047236786745|correl_pearson=0.005035386029580868|correl_spearman=0.0016119771541829309	sim_mutInfo=0.811930773591621|correl_pearson=0.8095530052393607|correl_spearman=0.8591766063870718	Pseudanabaenales->OTU-OTU-79	0.219871	0.21868	0.0872575	0.811931	0.000795	0.000795	0.00377137	0.7670464218172499|0.7963487538003362|0.8406602711386715	0.7478150613491201|0.8182132835366362|0.8503873946106832	100.0|100.0|100.0	0.16713623414318726|0.0943347848583468|0.08252295238370096	FALSE		Pseudanabaenales->OTU-OTU-79	0.00377137
Pseudanabaenales	OTU-OTU-88	627	dist_kullbackleibler|dist_bray|correl_spearman|correl_pearson|sim_mutInfo	16.2717	copresence	Pseudanabaenales->OTU-OTU-88	5	0.30832437110718464|0.17676031456320174|0.947834614250436|0.9423213249517616|0.6099695188927519	dist_kullbackleibler=copresence|dist_bray=copresence|correl_spearman=copresence|correl_pearson=copresence|sim_mutInfo=unknown	dist_kullbackleibler=0.0|dist_bray=0.008639374705247893|correl_spearman=4.5928610914458545E-10|correl_pearson=3.4717051058952286E-6|sim_mutInfo=0.05831570640950312	dist_kullbackleibler=0.30832437110718464|dist_bray=0.17676031456320174|correl_spearman=0.947834614250436|correl_pearson=0.9423213249517616|sim_mutInfo=0.6099695188927519	Pseudanabaenales->OTU-OTU-88	7.58293	7.66079	1.91849	0.308324	0	0	0	0.3154969090044697|0.1825488124598903|0.9347795341896166|0.9352158725504487|0.8566699981443894	0.2976525514698769|0.1751473798602094|0.9396993078881625|0.949905051634707|0.8388249490085092	100.0|100.0|100.0|100.0|100.0	0.15386379657504626|0.06045675627743616|0.024265788782823455|0.044942118271675255|0.16584234291217081	FALSE		Pseudanabaenales->OTU-OTU-88	0
Pseudanabaenales	OTU-OTU-89	628	dist_kullbackleibler|dist_bray|correl_pearson	10.8706	copresence	Pseudanabaenales->OTU-OTU-89	3	0.5586794249744473|0.23679534591855733|0.8899168307496286	dist_kullbackleibler=copresence|dist_bray=copresence|correl_pearson=copresence	dist_kullbackleibler=0.0|dist_bray=0.006316305432502167|correl_pearson=6.54114645033399E-5	dist_kullbackleibler=0.5586794249744473|dist_bray=0.23679534591855733|correl_pearson=0.8899168307496286	Pseudanabaenales->OTU-OTU-89	8.49825	8.17504	2.25297	0.558679	0	0	0	0.6237495720084817|0.23391805680781474|0.8919984510542847	0.5712709910128655|0.23770200295770255|0.887370558405058	100.0|100.0|100.0	0.2829453336817287|0.04554110787172204|0.05356050774317879	FALSE		Pseudanabaenales->OTU-OTU-89	0
Pseudanabaenales	Marinicellaceae	629	dist_bray|correl_pearson|sim_mutInfo|correl_spearman|dist_kullbackleibler	15.6195	copresence	Pseudanabaenales->Marinicellaceae	5	0.29734984946021703|0.838953520947213|0.6110536015630204|0.8810959485323622|0.5728722358129262	dist_bray=copresence|correl_pearson=copresence|sim_mutInfo=unknown|correl_spearman=copresence|dist_kullbackleibler=copresence	dist_bray=0.038579841101442414|correl_pearson=9.692819769593353E-4|sim_mutInfo=0.07851597758079076|correl_spearman=3.738247011958462E-4|dist_kullbackleibler=0.0	dist_bray=0.29734984946021703|correl_pearson=0.838953520947213|sim_mutInfo=0.6110536015630204|correl_spearman=0.8810959485323622|dist_kullbackleibler=0.5728722358129262	Pseudanabaenales->Marinicellaceae	0.748992	0.750267	0.0990978	0.29735	0	0	0	0.2788617533276577|0.8367676529775262|0.7872460632583792|0.8638557053958629|0.5633696863738594	0.2814513163698229|0.8407008853825606|0.7888728526874617|0.876220528423134|0.5040242487393893	100.0|100.0|100.0|100.0|100.0	0.07075591807765191|0.07311803968445024|0.14600131594724033|0.0657499516135317|0.23528365402764517	FALSE		Pseudanabaenales->Marinicellaceae	0
Pseudanabaenales	OTU-OTU-206	630	dist_bray|dist_kullbackleibler|sim_mutInfo|correl_spearman|correl_pearson	15.6195	copresence	Pseudanabaenales->OTU-OTU-206	5	0.29734984946021703|0.5728722358129262|0.6110536015630204|0.8810959485323622|0.838953520947213	dist_bray=copresence|dist_kullbackleibler=copresence|sim_mutInfo=unknown|correl_spearman=copresence|correl_pearson=copresence	dist_bray=0.04015490484989703|dist_kullbackleibler=0.0|sim_mutInfo=0.06902986541939082|correl_spearman=5.486151786032734E-4|correl_pearson=0.0012491248542745303	dist_bray=0.29734984946021703|dist_kullbackleibler=0.5728722358129262|sim_mutInfo=0.6110536015630204|correl_spearman=0.8810959485323622|correl_pearson=0.838953520947213	Pseudanabaenales->OTU-OTU-206	0.744067	0.757173	0.104505	0.29735	0	0	0	0.2788617533276577|0.5633696863738594|0.7872460632583792|0.8638557053958629|0.8367676529775262	0.2814513163698229|0.5040242487393893|0.7888728526874617|0.876220528423134|0.8407008853825606	100.0|100.0|100.0|100.0|100.0	0.07075591807765191|0.23528365402764517|0.14600131594724033|0.0657499516135317|0.07311803968445024	FALSE		Pseudanabaenales->OTU-OTU-206	0
Pseudanabaenales	Sphingomonadales	631	dist_kullbackleibler|correl_pearson|dist_bray	14.8663	copresence	Pseudanabaenales->Sphingomonadales	3	0.6441190936293565|0.9332427426157651|0.17222868066363162	dist_kullbackleibler=copresence|correl_pearson=copresence|dist_bray=copresence	dist_kullbackleibler=0.0|correl_pearson=8.599552617227779E-7|dist_bray=0.010026693048498347	dist_kullbackleibler=0.6441190936293565|correl_pearson=0.9332427426157651|dist_bray=0.17222868066363162	Pseudanabaenales->Sphingomonadales	6.97488	7.2081	1.72691	0.644119	0	0	0	0.740174168214145|0.9356212290438208|0.19059093093233628	0.6449138081603134|0.9356076282784996|0.185145096750233	100.0|100.0|100.0	0.3838937711015718|0.038461526919506085|0.057568862171809385	FALSE		Pseudanabaenales->Sphingomonadales	0
Pseudanabaenales	OTU-OTU-244	632	sim_mutInfo|dist_kullbackleibler	169.281	copresence	Pseudanabaenales->OTU-OTU-244	2	0.5747314675852127|0.7202705989715623	sim_mutInfo=unknown|dist_kullbackleibler=copresence	sim_mutInfo=0.11564806328712207|dist_kullbackleibler=0.0	sim_mutInfo=0.5747314675852127|dist_kullbackleibler=0.7202705989715623	Pseudanabaenales->OTU-OTU-244	0.223371	0.208215	0.0939933	0.574731	0	0	0	0.710239087501468|0.7189189203846766	0.7264989313384704|0.6463874942213795	100.0|100.0	0.16543018280862187|0.36470208529732956	FALSE		Pseudanabaenales->OTU-OTU-244	0
Pseudanabaenales	OM60	633	correl_spearman|correl_pearson|dist_bray|dist_kullbackleibler|sim_mutInfo	16.5769	copresence	Pseudanabaenales->OM60	5	0.9409048729602216|0.9417299214173426|0.17868665243827397|0.34702131981546375|0.575447670198538	correl_spearman=copresence|correl_pearson=copresence|dist_bray=copresence|dist_kullbackleibler=copresence|sim_mutInfo=unknown	correl_spearman=5.117693824274738E-9|correl_pearson=6.423249483855642E-6|dist_bray=0.016774574883129056|dist_kullbackleibler=0.0|sim_mutInfo=0.07632757658450118	correl_spearman=0.9409048729602216|correl_pearson=0.9417299214173426|dist_bray=0.17868665243827397|dist_kullbackleibler=0.34702131981546375|sim_mutInfo=0.575447670198538	Pseudanabaenales->OM60	-0.0132666	0.0127045	0.196151	0.940905	0	0	0	0.9261266134764994|0.9346104628453438|0.1910493142913222|0.3511468487740317|0.8251539767813546	0.9270889656789576|0.950933942440987|0.1791762514507942|0.32692075749832167|0.7951845274202352	100.0|100.0|100.0|100.0|100.0	0.026907516735336943|0.04544488583846093|0.06559751290077297|0.16471685065760755|0.16661174768229126	FALSE		Pseudanabaenales->OM60	0
Pseudanabaenales	Congregibacter	634	correl_pearson|correl_spearman|dist_kullbackleibler|dist_bray|sim_mutInfo	16.2717	copresence	Pseudanabaenales->Congregibacter	5	0.9423213249517616|0.947834614250436|0.30832437110718464|0.17676031456320174|0.6099695188927519	correl_pearson=copresence|correl_spearman=copresence|dist_kullbackleibler=copresence|dist_bray=copresence|sim_mutInfo=unknown	correl_pearson=1.234682104533924E-5|correl_spearman=2.2331898552607754E-9|dist_kullbackleibler=0.0|dist_bray=0.013719774252459072|sim_mutInfo=0.06161269578145456	correl_pearson=0.9423213249517616|correl_spearman=0.947834614250436|dist_kullbackleibler=0.30832437110718464|dist_bray=0.17676031456320174|sim_mutInfo=0.6099695188927519	Pseudanabaenales->Congregibacter	0.0411073	0.00409264	0.210794	0.942321	0	0	0	0.9352158725504487|0.9347795341896166|0.3154969090044697|0.1825488124598903|0.8566699981443894	0.949905051634707|0.9396993078881625|0.2976525514698769|0.1751473798602094|0.8388249490085092	100.0|100.0|100.0|100.0|100.0	0.044942118271675255|0.024265788782823455|0.15386379657504626|0.06045675627743616|0.16584234291217081	FALSE		Pseudanabaenales->Congregibacter	0
Pseudanabaenales	OTU-OTU-932	635	correl_pearson|dist_kullbackleibler|correl_spearman|dist_bray	58.3218	copresence	Pseudanabaenales->OTU-OTU-932	4	0.9213032995480465|0.7091711818254735|0.9061177375913811|0.26868235692983855	correl_pearson=copresence|dist_kullbackleibler=copresence|correl_spearman=copresence|dist_bray=copresence	correl_pearson=9.49728590371457E-6|dist_kullbackleibler=0.0|correl_spearman=1.7094775274595353E-4|dist_bray=0.05210620430753632	correl_pearson=0.9213032995480465|dist_kullbackleibler=0.7091711818254735|correl_spearman=0.9061177375913811|dist_bray=0.26868235692983855	Pseudanabaenales->OTU-OTU-932	0.0027742	-0.016884	0.200286	0.921303	0	0	0	0.9165395133781429|0.7083835845245321|0.888571272944968|0.2740282344855642	0.9217889722536545|0.6944406392069409|0.9033045695879791|0.2682999575178828	100.0|100.0|100.0|100.0	0.045657707635117145|0.23524510920279995|0.061164804620330915|0.07851448200501021	FALSE		Pseudanabaenales->OTU-OTU-932	0
Pseudanabaenales	OTU-OTU-653	636	dist_kullbackleibler|correl_pearson|dist_bray	15.3793	copresence	Pseudanabaenales->OTU-OTU-653	3	0.3344092069892033|0.9635824857490348|0.14157963762858172	dist_kullbackleibler=copresence|correl_pearson=copresence|dist_bray=copresence	dist_kullbackleibler=0.0|correl_pearson=7.075218189100951E-11|dist_bray=0.0017332976921590193	dist_kullbackleibler=0.3344092069892033|correl_pearson=0.9635824857490348|dist_bray=0.14157963762858172	Pseudanabaenales->OTU-OTU-653	8.15041	8.24585	2.48752	0.334409	0	0	0	0.37993536286518087|0.9629920314796249|0.14767356091932654	0.3349462515585859|0.9678004313765891|0.1394673302354955	100.0|100.0|100.0	0.22403053163950173|0.02235023636664866|0.04637377363795323	FALSE		Pseudanabaenales->OTU-OTU-653	0
OTU-OTU-13461	OTU-OTU-359	637	dist_kullbackleibler|correl_spearman|dist_bray	111.097	mutualExclusion	OTU-OTU-13461->OTU-OTU-359	3	22.652448704363128|-0.5431166359029693|0.9914760613917075	dist_kullbackleibler=mutualExclusion|correl_spearman=mutualExclusion|dist_bray=mutualExclusion	dist_kullbackleibler=9.19561981671535E-7|correl_spearman=0.07951073635323036|dist_bray=0.1674491192010532	dist_kullbackleibler=22.652448704363128|correl_spearman=-0.5431166359029693|dist_bray=0.9914760613917075	OTU-OTU-13461->OTU-OTU-359	13.4524	13.2608	4.50073	22.6524	2.11e-05	2.11e-05	0.000114	21.11745475805045|-0.5504285058056249|0.98767179184603	21.573684044428195|-0.5534794859207774|0.9915849803097228	100.0|100.0|100.0	2.5818508108855625|0.16561450639324884|0.0116021845230528	FALSE		OTU-OTU-13461->OTU-OTU-359	0.000114
OTU-OTU-13461	OTU-OTU-139	638	dist_kullbackleibler|correl_spearman	57.2733	mutualExclusion	OTU-OTU-13461->OTU-OTU-139	2	22.467459798310475|-0.6782324531799225	dist_kullbackleibler=mutualExclusion|correl_spearman=mutualExclusion	dist_kullbackleibler=4.074288873279208E-6|correl_spearman=0.05324478435102309	dist_kullbackleibler=22.467459798310475|correl_spearman=-0.6782324531799225	OTU-OTU-13461->OTU-OTU-139	11.6271	11.7173	4.16097	22.4675	0.000278	0.000278	0.00137985	19.784082487038674|-0.6614642083292124	20.822690844448505|-0.6911139266458308	100.0|100.0	3.343100812715032|0.171892569223927	FALSE		OTU-OTU-13461->OTU-OTU-139	0.00137985
Desulfarculaceae	OTU-OTU-247	639	correl_spearman|sim_mutInfo	151.917	copresence	Desulfarculaceae->OTU-OTU-247	2	0.8571487199330468|0.6516756183487766	correl_spearman=copresence|sim_mutInfo=unknown	correl_spearman=1.9866636207255262E-4|sim_mutInfo=0.09857676641338903	correl_spearman=0.8571487199330468|sim_mutInfo=0.6516756183487766	Desulfarculaceae->OTU-OTU-247	0.0331802	0.0157386	0.230514	0.857149	0.0114205	0.0114205	0.0435961	0.8432912434916989|0.7032658915599955	0.8539374755212439|0.6895775951994428	100.0|100.0	0.05231533228601249|0.12401819675561662	FALSE		Desulfarculaceae->OTU-OTU-247	0.0435961
Desulfarculaceae	OTU-OTU-4095	640	dist_kullbackleibler|sim_mutInfo|correl_spearman	29.3109	copresence	Desulfarculaceae->OTU-OTU-4095	3	0.7814578773449269|0.575447670198538|0.8619482604692354	dist_kullbackleibler=copresence|sim_mutInfo=unknown|correl_spearman=copresence	dist_kullbackleibler=0.0|sim_mutInfo=0.09483340527173256|correl_spearman=1.1775030590177593E-4	dist_kullbackleibler=0.7814578773449269|sim_mutInfo=0.575447670198538|correl_spearman=0.8619482604692354	Desulfarculaceae->OTU-OTU-4095	7.34501	7.09044	2.25957	0.781458	0	0	0	0.7272522870437412|0.7592732092673429|0.849567233533949	0.7042989273374314|0.7378921398089631|0.8524374088155118	100.0|100.0|100.0	0.24672192531125828|0.15894910716514699|0.05322078242443064	FALSE		Desulfarculaceae->OTU-OTU-4095	0
Desulfarculaceae	Syntrophobacterales	641	dist_kullbackleibler|dist_bray|correl_pearson|correl_spearman|sim_mutInfo	33.146	copresence	Desulfarculaceae->Syntrophobacterales	5	0.4769131542280006|0.24174273961522352|0.9015571692095632|0.8889806879929122|0.728211070589293	dist_kullbackleibler=copresence|dist_bray=copresence|correl_pearson=copresence|correl_spearman=copresence|sim_mutInfo=unknown	dist_kullbackleibler=0.0|dist_bray=0.02514219053432276|correl_pearson=4.1203056146182915E-4|correl_spearman=3.3484299910124804E-5|sim_mutInfo=0.05582411305291857	dist_kullbackleibler=0.4769131542280006|dist_bray=0.24174273961522352|correl_pearson=0.9015571692095632|correl_spearman=0.8889806879929122|sim_mutInfo=0.728211070589293	Desulfarculaceae->Syntrophobacterales	8.45511	8.40557	2.3171	0.476913	0	0	0	0.5071274000565533|0.2461525947617185|0.8894866729889166|0.8751687930995277|0.7637061147954884	0.47111091022348167|0.24046870074970017|0.9045814787957647|0.8774860711206035|0.7555712085420992	100.0|100.0|100.0|100.0|100.0	0.2094140296554978|0.07025294776613333|0.07144157775880995|0.04847059740402755|0.11626792751892327	FALSE		Desulfarculaceae->Syntrophobacterales	0
Desulfarculaceae	OTU-OTU-430	642	correl_spearman|sim_mutInfo|dist_kullbackleibler	228.034	copresence	Desulfarculaceae->OTU-OTU-430	3	0.8936869856758295|0.8547591985708691|0.7992366364247	correl_spearman=copresence|sim_mutInfo=unknown|dist_kullbackleibler=copresence	correl_spearman=2.312124270209548E-5|sim_mutInfo=0.060723892104663446|dist_kullbackleibler=0.0	correl_spearman=0.8936869856758295|sim_mutInfo=0.8547591985708691|dist_kullbackleibler=0.7992366364247	Desulfarculaceae->OTU-OTU-430	0.000579	0.00991258	0.200805	0.893687	0	0	0	0.8762930289853833|0.8157826036056676|0.7337506322267991	0.8839478806589297|0.7862902224375289|0.7462358681082263	100.0|100.0|100.0	0.04620772341836332|0.14200046813338998|0.18290713501914851	FALSE		Desulfarculaceae->OTU-OTU-430	0
OTU-OTU-71	OTU-OTU-486	643	sim_mutInfo|correl_spearman|dist_kullbackleibler	6	copresence	OTU-OTU-71->OTU-OTU-486	3	0.7402550791140903|0.898440545808967|0.6934376066795043	sim_mutInfo=unknown|correl_spearman=copresence|dist_kullbackleibler=copresence	sim_mutInfo=0.06039200143100132|correl_spearman=1.8099753171119115E-4|dist_kullbackleibler=0.0	sim_mutInfo=0.7402550791140903|correl_spearman=0.898440545808967|dist_kullbackleibler=0.6934376066795043	OTU-OTU-71->OTU-OTU-486	0.244875	0.231082	0.0977287	0.740255	0	0	0	0.8089675373766484|0.884012587859463|0.6316840289988264	0.8036081041573752|0.9027434149453444|0.6565492981278866	100.0|100.0|100.0	0.13219109395212342|0.06284694539175853|0.2716422357677588	FALSE		OTU-OTU-71->OTU-OTU-486	0
Desulfarculales	OTU-OTU-430	644	correl_spearman|dist_kullbackleibler|sim_mutInfo	225.2	copresence	Desulfarculales->OTU-OTU-430	3	0.8936869856758295|0.7992366364247|0.8547591985708691	correl_spearman=copresence|dist_kullbackleibler=copresence|sim_mutInfo=unknown	correl_spearman=2.785676383887381E-5|dist_kullbackleibler=0.0|sim_mutInfo=0.0615755015682925	correl_spearman=0.8936869856758295|dist_kullbackleibler=0.7992366364247|sim_mutInfo=0.8547591985708691	Desulfarculales->OTU-OTU-430	0.00994756	-0.0132168	0.223591	0.893687	0	0	0	0.8762930289853833|0.7337506322267991|0.8157826036056676	0.8839478806589297|0.7462358681082263|0.7862902224375289	100.0|100.0|100.0	0.04620772341836332|0.18290713501914851|0.14200046813338998	FALSE		Desulfarculales->OTU-OTU-430	0
Desulfarculales	OTU-OTU-32	645	sim_mutInfo|correl_spearman	76.4016	copresence	Desulfarculales->OTU-OTU-32	2	0.575447670198538|0.8686285704829355	sim_mutInfo=unknown|correl_spearman=copresence	sim_mutInfo=0.07674183296113957|correl_spearman=2.9022295485070515E-4	sim_mutInfo=0.575447670198538|correl_spearman=0.8686285704829355	Desulfarculales->OTU-OTU-32	0.240582	0.229145	0.0947421	0.575448	0.0125986	0.0125986	0.0475735	0.7758928525024015|0.8518878524224444	0.769029298090422|0.8616223578954485	100.0|100.0	0.14065695671460385|0.0602819751565259	FALSE		Desulfarculales->OTU-OTU-32	0.0475735
Desulfarculales	Syntrophobacterales	646	correl_spearman|dist_kullbackleibler|correl_pearson|dist_bray|sim_mutInfo	33.0492	copresence	Desulfarculales->Syntrophobacterales	5	0.8889806879929122|0.4769131542280006|0.9015571692095632|0.24174273961522352|0.728211070589293	correl_spearman=copresence|dist_kullbackleibler=copresence|correl_pearson=copresence|dist_bray=copresence|sim_mutInfo=unknown	correl_spearman=7.897917474064542E-5|dist_kullbackleibler=0.0|correl_pearson=5.74799239414614E-4|dist_bray=0.02507440331603461|sim_mutInfo=0.05965053069527981	correl_spearman=0.8889806879929122|dist_kullbackleibler=0.4769131542280006|correl_pearson=0.9015571692095632|dist_bray=0.24174273961522352|sim_mutInfo=0.728211070589293	Desulfarculales->Syntrophobacterales	0.0433562	0.0567681	0.200386	0.888981	0	0	0	0.8751687930995277|0.5071274000565533|0.8894866729889166|0.2461525947617185|0.7637061147954884	0.8774860711206035|0.47111091022348167|0.9045814787957647|0.24046870074970017|0.7555712085420992	100.0|100.0|100.0|100.0|100.0	0.04847059740402755|0.2094140296554978|0.07144157775880995|0.07025294776613333|0.11626792751892327	FALSE		Desulfarculales->Syntrophobacterales	0
Desulfarculales	OTU-OTU-247	647	sim_mutInfo|correl_spearman	185.185	copresence	Desulfarculales->OTU-OTU-247	2	0.6516756183487766|0.8571487199330468	sim_mutInfo=unknown|correl_spearman=copresence	sim_mutInfo=0.0869666549159947|correl_spearman=1.7559780467679698E-4	sim_mutInfo=0.6516756183487766|correl_spearman=0.8571487199330468	Desulfarculales->OTU-OTU-247	0.22444	0.213831	0.090042	0.651676	0.0094312	0.0094312	0.0368071	0.7032658915599955|0.8432912434916989	0.6895775951994428|0.8539374755212439	100.0|100.0	0.12401819675561662|0.05231533228601249	FALSE		Desulfarculales->OTU-OTU-247	0.0368071
Desulfarculales	OTU-OTU-4095	648	sim_mutInfo|correl_spearman|dist_kullbackleibler	34.2478	copresence	Desulfarculales->OTU-OTU-4095	3	0.575447670198538|0.8619482604692354|0.7814578773449269	sim_mutInfo=unknown|correl_spearman=copresence|dist_kullbackleibler=copresence	sim_mutInfo=0.09071389995403478|correl_spearman=1.1364739209435148E-4|dist_kullbackleibler=0.0	sim_mutInfo=0.575447670198538|correl_spearman=0.8619482604692354|dist_kullbackleibler=0.7814578773449269	Desulfarculales->OTU-OTU-4095	0.226483	0.215553	0.0882889	0.575448	0	0	0	0.7592732092673429|0.849567233533949|0.7272522870437412	0.7378921398089631|0.8524374088155118|0.7042989273374314	100.0|100.0|100.0	0.15894910716514699|0.05322078242443064|0.24672192531125828	FALSE		Desulfarculales->OTU-OTU-4095	0
Nitrospirales	OTU-OTU-126	649	sim_mutInfo|correl_spearman	18.8959	copresence	Nitrospirales->OTU-OTU-126	2	0.7291796440673777|0.9180445825056506	sim_mutInfo=unknown|correl_spearman=copresence	sim_mutInfo=0.06066109187149382|correl_spearman=2.3756234411864696E-6	sim_mutInfo=0.7291796440673777|correl_spearman=0.9180445825056506	Nitrospirales->OTU-OTU-126	0.236467	0.223318	0.109741	0.72918	0.000194	0.000194	0.000977	0.7747993722935589|0.9084695991770536	0.7684369466687785|0.9127012118430254	100.0|100.0	0.1207422491604229|0.03898182863559793	FALSE		Nitrospirales->OTU-OTU-126	0.000977
Nitrospirales	OTU-OTU-137	650	sim_mutInfo|dist_bray|correl_pearson	53.773	copresence	Nitrospirales->OTU-OTU-137	3	0.764145451617751|0.20833650490322586|0.9296858037268176	sim_mutInfo=unknown|dist_bray=copresence|correl_pearson=copresence	sim_mutInfo=0.10745704753306407|dist_bray=0.006997446361536985|correl_pearson=1.4595160802155505E-8	sim_mutInfo=0.764145451617751|dist_bray=0.20833650490322586|correl_pearson=0.9296858037268176	Nitrospirales->OTU-OTU-137	0.217266	0.230114	0.0752449	0.764145	2.59e-08	2.59e-08	1.64e-07	0.6881855289742984|0.20609597481194494|0.9388181291089966	0.6750362202042043|0.19349654740667943|0.9366718267167233	100.0|100.0|100.0	0.14418931621786474|0.05235923324397987|0.029120237972124662	FALSE		Nitrospirales->OTU-OTU-137	1.64e-07
Nitrospirales	OTU-OTU-180	651	correl_spearman|sim_mutInfo	48.35	copresence	Nitrospirales->OTU-OTU-180	2	0.8893006344302454|0.5757000410632971	correl_spearman=copresence|sim_mutInfo=unknown	correl_spearman=1.3967820150007082E-5|sim_mutInfo=0.09437299348969119	correl_spearman=0.8893006344302454|sim_mutInfo=0.5757000410632971	Nitrospirales->OTU-OTU-180	-0.00120641	-0.0106036	0.186967	0.889301	0.00130388	0.00130388	0.00599058	0.8742066218264364|0.7058041612800239	0.8819786804460006|0.7044665987144955	100.0|100.0	0.04365818745013267|0.12686758030538553	FALSE		Nitrospirales->OTU-OTU-180	0.00599058
Nitrospirales	OTU-OTU-35	652	sim_mutInfo|correl_spearman	40.8256	copresence	Nitrospirales->OTU-OTU-35	2	0.5757000410632971|0.8800975232527896	sim_mutInfo=unknown|correl_spearman=copresence	sim_mutInfo=0.09673862834656072|correl_spearman=2.817748869354819E-5	sim_mutInfo=0.5757000410632971|correl_spearman=0.8800975232527896	Nitrospirales->OTU-OTU-35	0.235225	0.230114	0.084892	0.5757	0.00238291	0.00238291	0.0105167	0.699476600405464|0.8665954640823677	0.7034318254540369|0.8690260954331726	100.0|100.0	0.12746137913654396|0.047403643159222936	FALSE		Nitrospirales->OTU-OTU-35	0.0105167
Nitrospirales	Shewanella	653	dist_kullbackleibler	199.738	mutualExclusion	Nitrospirales->Shewanella	1	21.0797	dist_kullbackleibler=mutualExclusion	dist_kullbackleibler=1.3118386293364814E-5	dist_kullbackleibler=21.079704384772505	Nitrospirales->Shewanella	13.8972	13.2892	3.74391	21.0797	0.00838251	0.00838251	0.0332167	20.4907	20.8147	100	2.46001	FALSE		Nitrospirales->Shewanella	0.0332167
OTU-OTU-205	Caldithrix	654	correl_spearman|dist_kullbackleibler|correl_pearson|dist_bray	77.0762	copresence	OTU-OTU-205->Caldithrix	4	0.8615044691065548|0.3687937977603038|0.8761194493120372|0.20893051973985566	correl_spearman=copresence|dist_kullbackleibler=copresence|correl_pearson=copresence|dist_bray=copresence	correl_spearman=3.256911618135794E-4|dist_kullbackleibler=0.0|correl_pearson=1.3080343186033794E-5|dist_bray=0.00736967827641255	correl_spearman=0.8615044691065548|dist_kullbackleibler=0.3687937977603038|correl_pearson=0.8761194493120372|dist_bray=0.20893051973985566	OTU-OTU-205->Caldithrix	0.00216421	0.015032	0.209643	0.861504	0	0	0	0.8497909250590691|0.3434692433333727|0.8856766524723816|0.19089190462181846	0.8649931095703931|0.3188573709854332|0.8904933185388251|0.1966989423578162	100.0|100.0|100.0|100.0	0.06181413746996357|0.1204491179429026|0.04600319489285915|0.04121437872928417	FALSE		OTU-OTU-205->Caldithrix	0
OTU-OTU-614	OTU-OTU-108	655	sim_mutInfo|correl_spearman|dist_kullbackleibler	57.6643	copresence	OTU-OTU-614->OTU-OTU-108	3	0.76478557543186|0.8755283305238369|0.7759403298085409	sim_mutInfo=unknown|correl_spearman=copresence|dist_kullbackleibler=copresence	sim_mutInfo=0.06369136869240477|correl_spearman=1.576763539846704E-4|dist_kullbackleibler=0.0	sim_mutInfo=0.76478557543186|correl_spearman=0.8755283305238369|dist_kullbackleibler=0.7759403298085409	OTU-OTU-614->OTU-OTU-108	0.221736	0.203772	0.0815637	0.764786	0	0	0	0.7612123579487335|0.8595447153362281|0.7158789452339087	0.7573137392296007|0.8648492346752447|0.7055908027790745	100.0|100.0|100.0	0.12522400781765655|0.05516398298054804|0.1792228635403652	FALSE		OTU-OTU-614->OTU-OTU-108	0
GN04	Gemm-4	656	dist_kullbackleibler	83.0554	copresence	GN04->Gemm-4	1	0.817702	dist_kullbackleibler=copresence	dist_kullbackleibler=0.0	dist_kullbackleibler=0.8177023552540919	GN04->Gemm-4	5.01028	4.8492	1.18172	0.817702	0	0	0	0.753498	0.748404	100	0.170289	FALSE		GN04->Gemm-4	0
GN04	Gemmatimonadetes	657	dist_kullbackleibler	187.834	copresence	GN04->Gemmatimonadetes	1	0.774727	dist_kullbackleibler=copresence	dist_kullbackleibler=0.0	dist_kullbackleibler=0.7747273207756743	GN04->Gemmatimonadetes	4.37718	4.41132	1.12688	0.774727	0	0	0	0.717482	0.707867	100	0.162524	FALSE		GN04->Gemmatimonadetes	0
GN04	OTU-OTU-217	658	dist_kullbackleibler|correl_spearman|dist_bray|sim_mutInfo|correl_pearson	274.223	copresence	GN04->OTU-OTU-217	5	0.6119471682348341|0.8868290696857241|0.22472232090867672|0.6402901035986366|0.8268467460578087	dist_kullbackleibler=copresence|correl_spearman=copresence|dist_bray=copresence|sim_mutInfo=unknown|correl_pearson=copresence	dist_kullbackleibler=0.0|correl_spearman=1.738148840881859E-4|dist_bray=0.051555249234530365|sim_mutInfo=0.07357548892761234|correl_pearson=0.005220960561979959	dist_kullbackleibler=0.6119471682348341|correl_spearman=0.8868290696857241|dist_bray=0.22472232090867672|sim_mutInfo=0.6402901035986366|correl_pearson=0.8268467460578087	GN04->OTU-OTU-217	7.03263	7.05971	1.80882	0.611947	0	0	0	0.5969573576136427|0.8770941001932908|0.22203623660153365|0.7543203161172383|0.8283464168856987	0.5813760582822909|0.8892649041331269|0.2139821872858068|0.7546710659003025|0.8356322842418014	100.0|100.0|100.0|100.0|100.0	0.24879655632712927|0.05975478489398307|0.06737401961536725|0.12857259464249185|0.10370092870255773	FALSE		GN04->OTU-OTU-217	0
GN04	OTU-OTU-614	659	dist_kullbackleibler|correl_spearman|dist_bray|sim_mutInfo	47.4287	copresence	GN04->OTU-OTU-614	4	0.5629470396901421|0.8940757142472413|0.26058087429977006|0.631868018121418	dist_kullbackleibler=copresence|correl_spearman=copresence|dist_bray=copresence|sim_mutInfo=unknown	dist_kullbackleibler=0.0|correl_spearman=2.320790794202443E-5|dist_bray=0.05105546158906615|sim_mutInfo=0.08048372974885726	dist_kullbackleibler=0.5629470396901421|correl_spearman=0.8940757142472413|dist_bray=0.26058087429977006|sim_mutInfo=0.631868018121418	GN04->OTU-OTU-614	6.32571	6.41725	1.80878	0.562947	0	0	0	0.553504702280573|0.8786199135923711|0.2557940354515744|0.7771025119041443	0.5134218313227426|0.8852706033625951|0.2540568652844718|0.7688050301790685	100.0|100.0|100.0|100.0	0.18881055442822284|0.04709567361659832|0.05828435656731584|0.1460958828748862	FALSE		GN04->OTU-OTU-614	0
B04R032	OTU-OTU-244	660	dist_kullbackleibler|dist_bray	74.3237	mutualExclusion	B04R032->OTU-OTU-244	2	23.13346908438473|0.9907638884195988	dist_kullbackleibler=mutualExclusion|dist_bray=mutualExclusion	dist_kullbackleibler=7.767653131818264E-8|dist_bray=0.17923460539250868	dist_kullbackleibler=23.13346908438473|dist_bray=0.9907638884195988	B04R032->OTU-OTU-244	15.569	15.9185	3.52691	23.1335	2.37e-05	2.37e-05	0.000127	22.23945823555697|0.9899396074378156	22.572617863406297|0.9931753497497791	100.0|100.0	1.6167484819546407|0.01802007755774401	FALSE		B04R032->OTU-OTU-244	0.000127
B04R032	OTU-OTU-359	661	dist_bray|dist_kullbackleibler	137.449	mutualExclusion	B04R032->OTU-OTU-359	2	0.9994853614872228|23.810715752547587	dist_bray=mutualExclusion|dist_kullbackleibler=mutualExclusion	dist_bray=0.017677893544402523|dist_kullbackleibler=1.2081074151681914E-4	dist_bray=0.9994853614872228|dist_kullbackleibler=23.810715752547587	B04R032->OTU-OTU-359	0.903001	0.934335	0.132898	0.999485	0.00194878	0.00194878	0.00871081	0.9989434550893531|22.582503176870322	0.9996840179183373|22.82501805018758	100.0|100.0	0.002078851659622956|1.7533927127677302	FALSE		B04R032->OTU-OTU-359	0.00871081
B04R032	Oscillatoriales	662	dist_bray|dist_kullbackleibler	55.0463	mutualExclusion	B04R032->Oscillatoriales	2	0.9893709150825323|21.03372604475262	dist_bray=mutualExclusion|dist_kullbackleibler=mutualExclusion	dist_bray=0.07395122770670204|dist_kullbackleibler=7.936980610556699E-5	dist_bray=0.9893709150825323|dist_kullbackleibler=21.03372604475262	B04R032->Oscillatoriales	0.850979	0.862854	0.0921076	0.989371	0.00444057	0.00444057	0.0184977	0.9880843616922829|19.951707589775793	0.9892291390039898|20.18154799479038	100.0|100.0	0.00897802602081098|2.740905390070206	FALSE		B04R032->Oscillatoriales	0.0184977
B04R032	Halomicronema	663	dist_kullbackleibler|dist_bray	57.9648	mutualExclusion	B04R032->Halomicronema	2	21.31970215506625|0.9890204738239142	dist_kullbackleibler=mutualExclusion|dist_bray=mutualExclusion	dist_kullbackleibler=2.1695225610463E-6|dist_bray=0.23617486063639992	dist_kullbackleibler=21.31970215506625|dist_bray=0.9890204738239142	B04R032->Halomicronema	13.8532	13.9456	3.16309	21.3197	0.000585	0.000585	0.00281579	20.597755289870893|0.9838817191686933	20.975449183660366|0.9903331216222855	100.0|100.0	2.1549623693227793|0.024374948282762033	FALSE		B04R032->Halomicronema	0.00281579
B04R032	Microcoleus	664	dist_bray|dist_kullbackleibler	58.7483	mutualExclusion	B04R032->Microcoleus	2	0.9887526183968361|20.769096849141278	dist_bray=mutualExclusion|dist_kullbackleibler=mutualExclusion	dist_bray=0.07221509329809928|dist_kullbackleibler=2.6645244036016535E-4	dist_bray=0.9887526183968361|dist_kullbackleibler=20.769096849141278	B04R032->Microcoleus	0.85138	0.856736	0.0849998	0.988753	0.0112674	0.0112674	0.0431229	0.9879429625371103|19.720708557275454	0.9894178024214323|19.944383499247003	100.0|100.0	0.008755185624979987|2.7070830303112983	FALSE		B04R032->Microcoleus	0.0431229
B04R032	OTU-OTU-133	665	dist_kullbackleibler|dist_bray	58.4085	mutualExclusion	B04R032->OTU-OTU-133	2	24.28669034363083|0.9922599345296456	dist_kullbackleibler=mutualExclusion|dist_bray=mutualExclusion	dist_kullbackleibler=4.9786035405396944E-8|dist_bray=0.20743417757126337	dist_kullbackleibler=24.28669034363083|dist_bray=0.9922599345296456	B04R032->OTU-OTU-133	15.9934	16.1856	3.767	24.2867	1.8e-05	1.8e-05	9.77e-05	23.206530764098552|0.9899200296544367	23.62131576629951|0.9942807923779233	100.0|100.0	1.833138008803039|0.021748729810079945	FALSE		B04R032->OTU-OTU-133	9.77e-05
B04R032	OTU-OTU-136	666	dist_kullbackleibler|dist_bray	46.9331	mutualExclusion	B04R032->OTU-OTU-136	2	20.8401635196387|0.9903567087159016	dist_kullbackleibler=mutualExclusion|dist_bray=mutualExclusion	dist_kullbackleibler=5.317028402584967E-5|dist_bray=0.22867654535177362	dist_kullbackleibler=20.8401635196387|dist_bray=0.9903567087159016	B04R032->OTU-OTU-136	14.5388	15.259	3.94103	20.8402	0.00790071	0.00790071	0.0315603	20.210427767085168|0.9853032324101337	20.54085663633858|0.9924364894166982	100.0|100.0	2.1415279514186203|0.025375478362412413	FALSE		B04R032->OTU-OTU-136	0.0315603
B04R032	Oscillatoriophycideae	667	dist_kullbackleibler|dist_bray	51.0385	mutualExclusion	B04R032->Oscillatoriophycideae	2	20.9548382943435|0.9890757982109459	dist_kullbackleibler=mutualExclusion|dist_bray=mutualExclusion	dist_kullbackleibler=4.260715743775734E-5|dist_bray=0.06565650078683549	dist_kullbackleibler=20.9548382943435|dist_bray=0.9890757982109459	B04R032->Oscillatoriophycideae	13.221	12.9379	3.23346	20.9548	0.00243417	0.00243417	0.0107031	19.841567719204424|0.9876362310228578	20.157273359894823|0.9886908679039921	100.0|100.0	2.8390219007259745|0.009676281971171647	FALSE		B04R032->Oscillatoriophycideae	0.0107031
B04R032	OTU-OTU-139	668	dist_kullbackleibler|dist_bray	61.4007	mutualExclusion	B04R032->OTU-OTU-139	2	23.89509723357391|0.9926845389475609	dist_kullbackleibler=mutualExclusion|dist_bray=mutualExclusion	dist_kullbackleibler=5.684388469928692E-7|dist_bray=0.27662534329185706	dist_kullbackleibler=23.89509723357391|dist_bray=0.9926845389475609	B04R032->OTU-OTU-139	14.8235	15.937	5.11739	23.8951	0.000209	0.000209	0.00105111	22.15923763697675|0.9856046312987309	22.72849253538324|0.992288649143523	100.0|100.0	2.2724212458033914|0.020549725363836216	FALSE		B04R032->OTU-OTU-139	0.00105111
B04R032	OTU-OTU-167	669	dist_kullbackleibler|dist_bray	75.2832	mutualExclusion	B04R032->OTU-OTU-167	2	20.87471958370263|0.9901172405458644	dist_kullbackleibler=mutualExclusion|dist_bray=mutualExclusion	dist_kullbackleibler=2.4615692554630364E-5|dist_bray=0.22116961513471045	dist_kullbackleibler=20.87471958370263|dist_bray=0.9901172405458644	B04R032->OTU-OTU-167	13.9476	13.7354	4.02407	20.8747	0.0041805	0.0041805	0.0175126	19.966858962124274|0.9880973165675866	20.517490879208424|0.9920994290304401	100.0|100.0	2.198853599684945|0.02134916885968618	FALSE		B04R032->OTU-OTU-167	0.0175126
B04R032	OTU-OTU-72	670	dist_kullbackleibler|dist_bray	56.9301	mutualExclusion	B04R032->OTU-OTU-72	2	23.634082307668354|0.9907638884195988	dist_kullbackleibler=mutualExclusion|dist_bray=mutualExclusion	dist_kullbackleibler=2.8157882692170233E-9|dist_bray=0.13860683377216887	dist_kullbackleibler=23.634082307668354|dist_bray=0.9907638884195988	B04R032->OTU-OTU-72	15.2868	15.4782	4.18215	23.6341	8.32e-07	8.32e-07	4.84e-06	22.725903896173392|0.9899904020424093	22.947543407621847|0.9930558331792707	100.0|100.0	1.629648525386994|0.01568911235481979	FALSE		B04R032->OTU-OTU-72	4.84e-06
Shewanella	OTU-OTU-205	671	dist_kullbackleibler|dist_bray|correl_pearson	131.631	mutualExclusion	Shewanella->OTU-OTU-205	3	21.95571829963526|0.9965150775543598|-0.4189568809744618	dist_kullbackleibler=mutualExclusion|dist_bray=mutualExclusion|correl_pearson=mutualExclusion	dist_kullbackleibler=6.91335877434085E-13|dist_bray=3.365681766237527E-4|correl_pearson=0.07697050887752022	dist_kullbackleibler=21.95571829963526|dist_bray=0.9965150775543598|correl_pearson=-0.4189568809744618	Shewanella->OTU-OTU-205	12.6062	12.7498	3.0636	21.9557	3.23e-14	3.23e-14	2.47e-13	21.459879093967952|0.995338411963438|-0.4292230331729221	21.537960333437375|0.9965501460345533|-0.4246295453865169	100.0|100.0|100.0	1.5612604522683833|0.005007432305762495|0.08758290483238956	FALSE		Shewanella->OTU-OTU-205	2.47e-13
Shewanella	OTU-OTU-217	672	dist_kullbackleibler	652.669	mutualExclusion	Shewanella->OTU-OTU-217	1	19.7391	dist_kullbackleibler=mutualExclusion	dist_kullbackleibler=4.173908019211581E-8	dist_kullbackleibler=19.739060879202235	Shewanella->OTU-OTU-217	11.9095	12.0161	2.9023	19.7391	6.43e-05	6.43e-05	0.000335	19.558	19.5042	100	2.03663	FALSE		Shewanella->OTU-OTU-217	0.000335
Shewanella	OTU-OTU-248	673	dist_kullbackleibler	194.965	mutualExclusion	Shewanella->OTU-OTU-248	1	20.726	dist_kullbackleibler=mutualExclusion	dist_kullbackleibler=2.3154372721490013E-5	dist_kullbackleibler=20.72597961107918	Shewanella->OTU-OTU-248	13.794	14.1932	3.37305	20.726	0.0129763	0.0129763	0.0488443	20.1965	20.5208	100	2.4704	FALSE		Shewanella->OTU-OTU-248	0.0488443
Shewanella	Halomonadaceae	674	dist_bray|dist_kullbackleibler|correl_pearson|correl_spearman	57.4781	copresence	Shewanella->Halomonadaceae	4	0.21959463998189666|0.2580447741165218|0.845816109710493|0.8836865860782249	dist_bray=copresence|dist_kullbackleibler=copresence|correl_pearson=copresence|correl_spearman=copresence	dist_bray=0.008001651467486548|dist_kullbackleibler=0.0|correl_pearson=1.9648360475921223E-4|correl_spearman=4.3677386921681105E-5	dist_bray=0.21959463998189666|dist_kullbackleibler=0.2580447741165218|correl_pearson=0.845816109710493|correl_spearman=0.8836865860782249	Shewanella->Halomonadaceae	0.774005	0.775399	0.126052	0.219595	0	0	0	0.19041840708566948|0.21430166740095724|0.8737271484175244|0.8640951475210482	0.19023525303662614|0.21717009573020124|0.8682778331518377|0.872624661564811	100.0|100.0|100.0|100.0	0.05869407229201897|0.08904578150029163|0.05934763097792782|0.047287207001221146	FALSE		Shewanella->Halomonadaceae	0
Shewanella	OTU-OTU-359	675	dist_bray|correl_spearman|dist_kullbackleibler	239.29	mutualExclusion	Shewanella->OTU-OTU-359	3	0.9988830478235982|-0.5836297295625005|25.9474854203811	dist_bray=mutualExclusion|correl_spearman=mutualExclusion|dist_kullbackleibler=mutualExclusion	dist_bray=0.0021701973897478855|correl_spearman=0.04290569452760662|dist_kullbackleibler=2.020961720194947E-8	dist_bray=0.9988830478235982|correl_spearman=-0.5836297295625005|dist_kullbackleibler=25.9474854203811	Shewanella->OTU-OTU-359	0.88297	0.895741	0.0854835	0.998883	4.52e-09	4.52e-09	2.98e-08	0.9987190569831148|-0.5852414903472362|24.611530722192455	0.9992063740435616|-0.6007055141247502|25.232508653604633	100.0|100.0|100.0	0.001646822611497429|0.1170943407161893|2.229240414126617	FALSE		Shewanella->OTU-OTU-359	2.98e-08
Shewanella	Microcoleus	676	correl_spearman|dist_kullbackleibler	118.256	mutualExclusion	Shewanella->Microcoleus	2	-0.6396725228783501|22.26776630953129	correl_spearman=mutualExclusion|dist_kullbackleibler=mutualExclusion	correl_spearman=0.042269871717333096|dist_kullbackleibler=8.770684178927013E-11	correl_spearman=-0.6396725228783501|dist_kullbackleibler=22.26776630953129	Shewanella->Microcoleus	-0.0171094	-0.026416	0.199156	-0.639673	8.87e-09	8.87e-09	5.76e-08	-0.6423135018505269|21.922543302915383	-0.654237545692872|21.902776901780122	100.0|100.0	0.13137106096543283|2.262253160101427	FALSE		Shewanella->Microcoleus	5.76e-08
Shewanella	OTU-OTU-416	677	correl_spearman|correl_pearson|dist_kullbackleibler	428.911	mutualExclusion	Shewanella->OTU-OTU-416	3	-0.6182447452624424|-0.44562839298854046|20.304082961455027	correl_spearman=mutualExclusion|correl_pearson=mutualExclusion|dist_kullbackleibler=mutualExclusion	correl_spearman=0.0671286715246554|correl_pearson=0.05922035172423268|dist_kullbackleibler=9.673761791617608E-11	correl_spearman=-0.6182447452624424|correl_pearson=-0.44562839298854046|dist_kullbackleibler=20.304082961455027	Shewanella->OTU-OTU-416	-0.00096	0.00121066	0.192395	-0.618245	9.22e-10	9.22e-10	6.24e-09	-0.6052005442019813|-0.4590948396441523|20.056568140554692	-0.652250603690808|-0.4499749435559386|20.114705918158496	100.0|100.0|100.0	0.16280671969182908|0.09087283325183504|2.036799634579466	FALSE		Shewanella->OTU-OTU-416	6.24e-09
Shewanella	OTU-OTU-26	678	correl_spearman|dist_kullbackleibler	117.743	mutualExclusion	Shewanella->OTU-OTU-26	2	-0.6396725228783501|22.26776630953129	correl_spearman=mutualExclusion|dist_kullbackleibler=mutualExclusion	correl_spearman=0.050539031353463604|dist_kullbackleibler=1.9231166659139376E-9	correl_spearman=-0.6396725228783501|dist_kullbackleibler=22.26776630953129	Shewanella->OTU-OTU-26	-0.0480201	-0.0573023	0.203615	-0.639673	2.18e-07	2.18e-07	1.31e-06	-0.6423135018505269|21.922543302915383	-0.654237545692872|21.902776901780122	100.0|100.0	0.13137106096543283|2.262253160101427	FALSE		Shewanella->OTU-OTU-26	1.31e-06
Shewanella	OTU-OTU-191	679	dist_kullbackleibler|dist_bray	95.6767	mutualExclusion	Shewanella->OTU-OTU-191	2	20.125301150836282|0.9962417319958952	dist_kullbackleibler=mutualExclusion|dist_bray=mutualExclusion	dist_kullbackleibler=3.5393352282986346E-4|dist_bray=0.0080618673105054	dist_kullbackleibler=20.125301150836282|dist_bray=0.9962417319958952	Shewanella->OTU-OTU-191	14.8195	14.7752	4.24984	20.1253	0.00247403	0.00247403	0.0108623	19.984435761395314|0.9957589163126075	19.53842098589069|0.996618369036324	100.0|100.0	2.3260345389408825|0.003256802397381655	FALSE		Shewanella->OTU-OTU-191	0.0108623
OTU-OTU-309	Shewanella	680	dist_kullbackleibler|dist_bray|correl_spearman	82.5916	mutualExclusion	OTU-OTU-309->Shewanella	3	24.226883581836923|0.9957648993107264|-0.5974527654549833	dist_kullbackleibler=mutualExclusion|dist_bray=mutualExclusion|correl_spearman=mutualExclusion	dist_kullbackleibler=1.4391821068215904E-12|dist_bray=0.019759699147111287|correl_spearman=0.07157129940963713	dist_kullbackleibler=24.226883581836923|dist_bray=0.9957648993107264|correl_spearman=-0.5974527654549833	OTU-OTU-309->Shewanella	13.3522	13.5402	3.74638	24.2269	4.42e-12	4.42e-12	3.22e-11	23.239790975709536|0.9946164703707963|-0.5886864901025086	23.70332189575276|0.9961173223349684|-0.6017259856121451	100.0|100.0|100.0	2.0045983571407|0.005416668116087606|0.16822345732580019	FALSE		OTU-OTU-309->Shewanella	3.22e-11
OTU-OTU-309	Oceanospirillales	681	dist_kullbackleibler|dist_bray|correl_spearman	24.6847	mutualExclusion	OTU-OTU-309->Oceanospirillales	3	22.128557164532296|0.9920186289456837|-0.6565515241577728	dist_kullbackleibler=mutualExclusion|dist_bray=mutualExclusion|correl_spearman=mutualExclusion	dist_kullbackleibler=1.4242298784772345E-8|dist_bray=0.06901673688647925|correl_spearman=0.05432357988719194	dist_kullbackleibler=22.128557164532296|dist_bray=0.9920186289456837|correl_spearman=-0.6565515241577728	OTU-OTU-309->Oceanospirillales	11.2488	11.0509	3.26738	22.1286	1.22e-07	1.22e-07	7.41e-07	20.786825247045908|0.9899487589962349|-0.6328747430143195	21.648305280663486|0.9919852996714512|-0.6610673321426657	100.0|100.0|100.0	2.952918640834563|0.009012034459268325|0.16254004919367787	FALSE		OTU-OTU-309->Oceanospirillales	7.41e-07
OTU-OTU-309	OTU-OTU-1	682	correl_spearman|dist_kullbackleibler|dist_bray	37.9274	mutualExclusion	OTU-OTU-309->OTU-OTU-1	3	-0.6565515241577728|22.128557164532296|0.9920186289456837	correl_spearman=mutualExclusion|dist_kullbackleibler=mutualExclusion|dist_bray=mutualExclusion	correl_spearman=0.06637403692277188|dist_kullbackleibler=4.4965365875171415E-9|dist_bray=0.04708248638855672	correl_spearman=-0.6565515241577728|dist_kullbackleibler=22.128557164532296|dist_bray=0.9920186289456837	OTU-OTU-309->OTU-OTU-1	-0.0267792	-0.0492609	0.196822	-0.656552	3.31e-08	3.31e-08	2.08e-07	-0.6328747430143195|20.786825247045908|0.9899487589962349	-0.6610673321426657|21.648305280663486|0.9919852996714512	100.0|100.0|100.0	0.16254004919367787|2.952918640834563|0.009012034459268325	FALSE		OTU-OTU-309->OTU-OTU-1	2.08e-07
OTU-OTU-309	OTU-OTU-2	683	dist_bray|correl_spearman|dist_kullbackleibler	87.652	mutualExclusion	OTU-OTU-309->OTU-OTU-2	3	0.9957648993107264|-0.5974527654549833|24.226883581836923	dist_bray=mutualExclusion|correl_spearman=mutualExclusion|dist_kullbackleibler=mutualExclusion	dist_bray=0.022948438488178513|correl_spearman=0.06392265685082132|dist_kullbackleibler=1.2227663326314087E-11	dist_bray=0.9957648993107264|correl_spearman=-0.5974527654549833|dist_kullbackleibler=24.226883581836923	OTU-OTU-309->OTU-OTU-2	0.84769	0.874521	0.087983	0.995765	4.12e-11	4.12e-11	2.93e-10	0.9946164703707963|-0.5886864901025086|23.239790975709536	0.9961173223349684|-0.6017259856121451|23.70332189575276	100.0|100.0|100.0	0.005416668116087606|0.16822345732580019|2.0045983571407	FALSE		OTU-OTU-309->OTU-OTU-2	2.93e-10
OTU-OTU-309	Shewanellaceae	684	correl_spearman|dist_kullbackleibler|dist_bray	81.7137	mutualExclusion	OTU-OTU-309->Shewanellaceae	3	-0.5974527654549833|24.226883581836923|0.9957648993107264	correl_spearman=mutualExclusion|dist_kullbackleibler=mutualExclusion|dist_bray=mutualExclusion	correl_spearman=0.06521081715885624|dist_kullbackleibler=5.342393194496253E-13|dist_bray=0.009581061927759649	correl_spearman=-0.5974527654549833|dist_kullbackleibler=24.226883581836923|dist_bray=0.9957648993107264	OTU-OTU-309->Shewanellaceae	0.0316421	0.0261539	0.190015	-0.597453	6.82e-13	6.82e-13	5.07e-12	-0.5886864901025086|23.239790975709536|0.9946164703707963	-0.6017259856121451|23.70332189575276|0.9961173223349684	100.0|100.0|100.0	0.16822345732580019|2.0045983571407|0.005416668116087606	FALSE		OTU-OTU-309->Shewanellaceae	5.07e-12
OTU-OTU-309	algae	685	correl_spearman|dist_kullbackleibler|dist_bray	84.2112	mutualExclusion	OTU-OTU-309->algae	3	-0.5974527654549833|24.226883581836923|0.9957648993107264	correl_spearman=mutualExclusion|dist_kullbackleibler=mutualExclusion|dist_bray=mutualExclusion	correl_spearman=0.08134110682634388|dist_kullbackleibler=5.722089468918057E-13|dist_bray=0.017395635412435273	correl_spearman=-0.5974527654549833|dist_kullbackleibler=24.226883581836923|dist_bray=0.9957648993107264	OTU-OTU-309->algae	-0.0160724	-0.0263582	0.189521	-0.597453	1.71e-12	1.71e-12	1.26e-11	-0.5886864901025086|23.239790975709536|0.9946164703707963	-0.6017259856121451|23.70332189575276|0.9961173223349684	100.0|100.0|100.0	0.16822345732580019|2.0045983571407|0.005416668116087606	FALSE		OTU-OTU-309->algae	1.26e-11
OTU-OTU-309	Halomonadaceae	686	dist_bray|correl_spearman|dist_kullbackleibler	23.977	mutualExclusion	OTU-OTU-309->Halomonadaceae	3	0.9920186289456837|-0.6565515241577728|22.128557164532296	dist_bray=mutualExclusion|correl_spearman=mutualExclusion|dist_kullbackleibler=mutualExclusion	dist_bray=0.04326819122701586|correl_spearman=0.060335293637514886|dist_kullbackleibler=1.1114587694649458E-8	dist_bray=0.9920186289456837|correl_spearman=-0.6565515241577728|dist_kullbackleibler=22.128557164532296	OTU-OTU-309->Halomonadaceae	0.82724	0.825889	0.0852757	0.992019	6.73e-08	6.73e-08	4.15e-07	0.9899487589962349|-0.6328747430143195|20.786825247045908	0.9919852996714512|-0.6610673321426657|21.648305280663486	100.0|100.0|100.0	0.009012034459268325|0.16254004919367787|2.952918640834563	FALSE		OTU-OTU-309->Halomonadaceae	4.15e-07
OTU-OTU-435	Shewanella	687	dist_kullbackleibler	328.393	mutualExclusion	OTU-OTU-435->Shewanella	1	21.0446	dist_kullbackleibler=mutualExclusion	dist_kullbackleibler=1.5694610167038547E-7	dist_kullbackleibler=21.044616195205958	OTU-OTU-435->Shewanella	12.5395	12.8047	3.7073	21.0446	0.000209	0.000209	0.00105024	20.2342	20.4737	100	2.26309	FALSE		OTU-OTU-435->Shewanella	0.00105024
OTU-OTU-341	Rhodospirillaceae	688	dist_kullbackleibler|correl_pearson|dist_bray	10.1974	copresence	OTU-OTU-341->Rhodospirillaceae	3	0.5761635016192566|0.8156005966962193|0.267650172777836	dist_kullbackleibler=copresence|correl_pearson=copresence|dist_bray=copresence	dist_kullbackleibler=5.417888360170764E-14|correl_pearson=0.00598498425428079|dist_bray=0.05659866479801634	dist_kullbackleibler=0.5761635016192566|correl_pearson=0.8156005966962193|dist_bray=0.267650172777836	OTU-OTU-341->Rhodospirillaceae	3.95901	3.51537	1.39158	0.576164	3.32e-14	3.32e-14	2.54e-13	0.5688617713168963|0.8292716874703397|0.25165415588076656	0.5291556066190959|0.841571819614033|0.24796288758523288	100.0|100.0|100.0	0.20816620126883634|0.10949352935717326|0.04472572900023636	FALSE		OTU-OTU-341->Rhodospirillaceae	2.54e-13
OTU-OTU-341	OTU-OTU-78	689	dist_kullbackleibler|correl_pearson|sim_mutInfo|dist_bray|correl_spearman	54.4236	copresence	OTU-OTU-341->OTU-OTU-78	5	0.7123402227924732|0.8316318712201048|0.5556018271182248|0.29046795213237886|0.8474576271186444	dist_kullbackleibler=copresence|correl_pearson=copresence|sim_mutInfo=unknown|dist_bray=copresence|correl_spearman=copresence	dist_kullbackleibler=0.0|correl_pearson=0.0018701913015425342|sim_mutInfo=0.08823278870648404|dist_bray=0.03640162513120704|correl_spearman=0.001232109604303866	dist_kullbackleibler=0.7123402227924732|correl_pearson=0.8316318712201048|sim_mutInfo=0.5556018271182248|dist_bray=0.29046795213237886|correl_spearman=0.8474576271186444	OTU-OTU-341->OTU-OTU-78	5.27167	5.0211	1.60549	0.71234	0	0	0	0.7037020165299235|0.8447864494229536|0.736764334948745|0.274270113666226|0.8301892424602404	0.6773303235648093|0.8507732173511287|0.6981329203019642|0.2792789451860076|0.8407583936417512	100.0|100.0|100.0|100.0|100.0	0.2132302624977879|0.0834299864730116|0.13569870855802177|0.04256973378311931|0.0723264462268866	FALSE		OTU-OTU-341->OTU-OTU-78	0
OTU-OTU-341	OTU-OTU-79	690	correl_pearson|dist_kullbackleibler|dist_bray|sim_mutInfo	114.852	copresence	OTU-OTU-341->OTU-OTU-79	4	0.8097708847615582|0.5527521565089243|0.2263417221199857|0.5963775959491198	correl_pearson=copresence|dist_kullbackleibler=copresence|dist_bray=copresence|sim_mutInfo=unknown	correl_pearson=0.0027583110574387337|dist_kullbackleibler=2.4424906541753444E-15|dist_bray=0.05698233389495766|sim_mutInfo=0.10304099012415668	correl_pearson=0.8097708847615582|dist_kullbackleibler=0.5527521565089243|dist_bray=0.2263417221199857|sim_mutInfo=0.5963775959491198	OTU-OTU-341->OTU-OTU-79	0.01276	-0.0289206	0.215241	0.809771	0	0	0	0.8169835011108268|0.5543748322397061|0.21847394791315586|0.6945213321414053	0.8189268353363162|0.5409973697626237|0.21679621588370623|0.676264812509977	100.0|100.0|100.0|100.0	0.08397733566344269|0.19906753770467467|0.04509951509940142|0.12779839968576281	FALSE		OTU-OTU-341->OTU-OTU-79	0
OTU-OTU-341	OTU-OTU-87	691	dist_bray|dist_kullbackleibler|correl_pearson	34.4241	copresence	OTU-OTU-341->OTU-OTU-87	3	0.24811970502503577|0.6886935704995936|0.808248709884226	dist_bray=copresence|dist_kullbackleibler=copresence|correl_pearson=copresence	dist_bray=0.062143429799347505|dist_kullbackleibler=1.6048786610767252E-7|correl_pearson=0.009126494959114662	dist_bray=0.24811970502503577|dist_kullbackleibler=0.6886935704995936|correl_pearson=0.808248709884226	OTU-OTU-341->OTU-OTU-87	0.559176	0.561875	0.0653567	0.24812	2.05e-07	2.05e-07	1.23e-06	0.24340842290600043|0.6953223497325206|0.7963358759138727	0.24357565621328992|0.6301254338360569|0.8200770813138781	100.0|100.0|100.0	0.04220580084433821|0.3752732300643325|0.10009222528979234	FALSE		OTU-OTU-341->OTU-OTU-87	1.23e-06
OTU-OTU-341	Cytophagales	692	dist_kullbackleibler|sim_mutInfo	78.2506	copresence	OTU-OTU-341->Cytophagales	2	0.8184966477855738|0.5963775959491202	dist_kullbackleibler=copresence|sim_mutInfo=unknown	dist_kullbackleibler=1.0533598057360649E-5|sim_mutInfo=0.09972367003767241	dist_kullbackleibler=0.8184966477855738|sim_mutInfo=0.5963775959491202	OTU-OTU-341->Cytophagales	3.17425	3.17828	0.788246	0.818497	0.00107729	0.00107729	0.00502341	0.795208837735833|0.699688830038762	0.7332764275186102|0.6934876974574751	100.0|100.0	0.3128646590293839|0.13435882566306726	FALSE		OTU-OTU-341->Cytophagales	0.00502341
OTU-OTU-341	Ectothiorhodospiraceae	693	dist_kullbackleibler|dist_bray	277.171	copresence	OTU-OTU-341->Ectothiorhodospiraceae	2	0.7770992279329987|0.2932242914022265	dist_kullbackleibler=copresence|dist_bray=copresence	dist_kullbackleibler=1.2764316048574642E-8|dist_bray=0.14116040662325036	dist_kullbackleibler=0.7770992279329987|dist_bray=0.2932242914022265	OTU-OTU-341->Ectothiorhodospiraceae	3.90407	3.80625	1.20095	0.777099	3.55e-06	3.55e-06	2e-05	0.7802362940606398|0.28703206674856646	0.7650816128039604|0.27811946773680424	100.0|100.0	0.3145741398569595|0.0649072218006153	FALSE		OTU-OTU-341->Ectothiorhodospiraceae	2e-05
OTU-OTU-341	OTU-OTU-255	694	sim_mutInfo|dist_kullbackleibler|correl_spearman|correl_pearson|dist_bray	26.5797	copresence	OTU-OTU-341->OTU-OTU-255	5	0.5963775959491198|0.43156183093919004|0.8360279613524247|0.8353578557024061|0.21570379060361577	sim_mutInfo=unknown|dist_kullbackleibler=copresence|correl_spearman=copresence|correl_pearson=copresence|dist_bray=copresence	sim_mutInfo=0.1018068943678675|dist_kullbackleibler=1.1102230246251565E-16|correl_spearman=0.001543159724168408|correl_pearson=0.002539302398488874|dist_bray=0.05033523452719668	sim_mutInfo=0.5963775959491198|dist_kullbackleibler=0.43156183093919004|correl_spearman=0.8360279613524247|correl_pearson=0.8353578557024061|dist_bray=0.21570379060361577	OTU-OTU-341->OTU-OTU-255	0.232049	0.229145	0.101543	0.596378	0	0	0	0.7131598885553878|0.4263299833990755|0.8144305924372514|0.8289383986844671|0.21283004712019354	0.6927433918907449|0.4049408550936577|0.829698914411056|0.8494171528612529|0.211199742385124	100.0|100.0|100.0|100.0|100.0	0.14321198077346764|0.16846012501270352|0.07281752294989621|0.08442577362109108|0.04440559010892306	FALSE		OTU-OTU-341->OTU-OTU-255	0
OTU-OTU-341	Flammeovirgaceae	695	dist_kullbackleibler|sim_mutInfo	78.2506	copresence	OTU-OTU-341->Flammeovirgaceae	2	0.8184966477855738|0.5963775959491202	dist_kullbackleibler=copresence|sim_mutInfo=unknown	dist_kullbackleibler=1.2243630019614926E-5|sim_mutInfo=0.10404568055552438	dist_kullbackleibler=0.8184966477855738|sim_mutInfo=0.5963775959491202	OTU-OTU-341->Flammeovirgaceae	3.15534	3.08767	0.772081	0.818497	0.00126704	0.00126704	0.00583939	0.795208837735833|0.699688830038762	0.7332764275186102|0.6934876974574751	100.0|100.0	0.3128646590293839|0.13435882566306726	FALSE		OTU-OTU-341->Flammeovirgaceae	0.00583939
Deltaproteobacteria	OTU-OTU-48	696	dist_kullbackleibler|dist_bray|sim_mutInfo	108.95	copresence	Deltaproteobacteria->OTU-OTU-48	3	0.663960829959987|0.2855741741933372|0.5545177444479563	dist_kullbackleibler=copresence|dist_bray=copresence|sim_mutInfo=unknown	dist_kullbackleibler=7.610292396265095E-9|dist_bray=0.14269878191737595|sim_mutInfo=0.10926790921928353	dist_kullbackleibler=0.663960829959987|dist_bray=0.2855741741933372|sim_mutInfo=0.5545177444479563	Deltaproteobacteria->OTU-OTU-48	3.33503	3.37259	0.785703	0.663961	2.65e-07	2.65e-07	1.58e-06	0.6424338591966879|0.2736852607813786|0.6534030569643099	0.6215433859131906|0.27488566780402757|0.6599040308046671	100.0|100.0|100.0	0.22638859929243046|0.047467568739483594|0.1209698963189147	FALSE		Deltaproteobacteria->OTU-OTU-48	1.58e-06
Deltaproteobacteria	Alteromonadales	697	correl_spearman|correl_pearson	221.763	mutualExclusion	Deltaproteobacteria->Alteromonadales	2	-0.7853846153846153|-0.6286392531367219	correl_spearman=mutualExclusion|correl_pearson=mutualExclusion	correl_spearman=0.0026636066421299454|correl_pearson=0.005394713816853081	correl_spearman=-0.7853846153846153|correl_pearson=-0.6286392531367219	Deltaproteobacteria->Alteromonadales	0.00409231	0.00307692	0.222025	-0.785385	0.00899703	0.00899703	0.035345	-0.7679961012650025|-0.6460425332195712	-0.7747731007956025|-0.6418082644144163	100.0|100.0	0.07677147416951419|0.07349587380354591	FALSE		Deltaproteobacteria->Alteromonadales	0.035345
Deltaproteobacteria	Gemmatimonadetes	698	sim_mutInfo|dist_kullbackleibler	108.504	copresence	Deltaproteobacteria->Gemmatimonadetes	2	0.5867146932366518|0.7368346420958974	sim_mutInfo=unknown|dist_kullbackleibler=copresence	sim_mutInfo=0.1344414476321032|dist_kullbackleibler=3.5275915657329016E-5	sim_mutInfo=0.5867146932366518|dist_kullbackleibler=0.7368346420958974	Deltaproteobacteria->Gemmatimonadetes	0.237456	0.229145	0.102853	0.586715	0.00374082	0.00374082	0.0158497	0.6459278385371512|0.7076137695250553	0.6363314317247863|0.7157768560096004	100.0|100.0	0.13648906267856656|0.18107442102044993	FALSE		Deltaproteobacteria->Gemmatimonadetes	0.0158497
JTB36	OTU-OTU-462	699	sim_mutInfo|correl_spearman|dist_bray	16	copresence	JTB36->OTU-OTU-462	3	0.7900930572363125|0.8738843691295065|0.2608686677207048	sim_mutInfo=unknown|correl_spearman=copresence|dist_bray=copresence	sim_mutInfo=0.057342364737775875|correl_spearman=5.192247999340482E-4|dist_bray=0.06703487633021343	sim_mutInfo=0.7900930572363125|correl_spearman=0.8738843691295065|dist_bray=0.2608686677207048	JTB36->OTU-OTU-462	0.225971	0.215488	0.0910816	0.790093	0.00184253	0.00184253	0.00826078	0.7972469045448652|0.8646987776816428|0.27521159619278507	0.7835213636758508|0.8726339971333814|0.27228196445508973	100.0|100.0|100.0	0.13114833030056594|0.06667364597303836|0.08812976752786926	FALSE		JTB36->OTU-OTU-462	0.00826078
OTU-OTU-28	OTU-OTU-68	700	correl_spearman|sim_mutInfo|dist_kullbackleibler	416.957	copresence	OTU-OTU-28->OTU-OTU-68	3	0.8265090067994162|0.6532419027281597|0.7751474673883828	correl_spearman=copresence|sim_mutInfo=unknown|dist_kullbackleibler=copresence	correl_spearman=0.003089404661739459|sim_mutInfo=0.05879269692148947|dist_kullbackleibler=0.0	correl_spearman=0.8265090067994162|sim_mutInfo=0.6532419027281597|dist_kullbackleibler=0.7751474673883828	OTU-OTU-28->OTU-OTU-68	-0.0211081	0.000678	0.192757	0.826509	0	0	0	0.8151033760241976|0.7617651402981889|0.7696773796221474	0.8387731429259052|0.7693873993970848|0.7295543836065664	100.0|100.0|100.0	0.09326560807252857|0.11508923150945166|0.2972989208693878	FALSE		OTU-OTU-28->OTU-OTU-68	0
OTU-OTU-28	OTU-OTU-2	701	dist_bray|dist_kullbackleibler	296.25	mutualExclusion	OTU-OTU-28->OTU-OTU-2	2	0.9885658514681879|20.455826025267246	dist_bray=mutualExclusion|dist_kullbackleibler=mutualExclusion	dist_bray=0.003859986623595435|dist_kullbackleibler=3.0700297637409335E-8	dist_bray=0.9885658514681879|dist_kullbackleibler=20.455826025267246	OTU-OTU-28->OTU-OTU-2	0.763861	0.777086	0.102074	0.988566	2.64e-07	2.64e-07	1.58e-06	0.9873617379180929|20.132687997056134	0.9878024612312848|20.323234566236806	100.0|100.0	0.00703825546513595|2.129019568410263	FALSE		OTU-OTU-28->OTU-OTU-2	1.58e-06
OTU-OTU-28	OTU-OTU-381	702	correl_pearson|dist_bray|dist_kullbackleibler|sim_mutInfo|correl_spearman	161.235	copresence	OTU-OTU-28->OTU-OTU-381	5	0.8571542699569944|0.26451234235717747|0.6251986669525295|0.5628243207329908|0.8389998282039408	correl_pearson=copresence|dist_bray=copresence|dist_kullbackleibler=copresence|sim_mutInfo=unknown|correl_spearman=copresence	correl_pearson=0.0011791428999924913|dist_bray=0.043734815240494274|dist_kullbackleibler=0.0|sim_mutInfo=0.09189931633824966|correl_spearman=0.0028916415430252362	correl_pearson=0.8571542699569944|dist_bray=0.26451234235717747|dist_kullbackleibler=0.6251986669525295|sim_mutInfo=0.5628243207329908|correl_spearman=0.8389998282039408	OTU-OTU-28->OTU-OTU-381	-0.0288518	-0.0465874	0.180089	0.857154	0	0	0	0.8597408134674018|0.26040342445090486|0.6463691890549014|0.6917845266682832|0.8227980616098394	0.8798739152159916|0.2398105602070436|0.5895386440992199|0.6989569841445444|0.8396210368721613	100.0|100.0|100.0|100.0|100.0	0.08538571977855193|0.0702796868329721|0.26550764950897426|0.11980277370757321|0.07957096730758033	FALSE		OTU-OTU-28->OTU-OTU-381	0
OTU-OTU-28	Gemmatimonadetes	703	dist_kullbackleibler|correl_spearman|sim_mutInfo|correl_pearson|dist_bray	158.742	copresence	OTU-OTU-28->Gemmatimonadetes	5	0.7096329542300454|0.879400636275822|0.7086936771729557|0.8196764300277475|0.2840025916547071	dist_kullbackleibler=copresence|correl_spearman=copresence|sim_mutInfo=unknown|correl_pearson=copresence|dist_bray=copresence	dist_kullbackleibler=0.0|correl_spearman=9.246127740289989E-4|sim_mutInfo=0.04866443992952918|correl_pearson=0.005223553208388743|dist_bray=0.06023425019336481	dist_kullbackleibler=0.7096329542300454|correl_spearman=0.879400636275822|sim_mutInfo=0.7086936771729557|correl_pearson=0.8196764300277475|dist_bray=0.2840025916547071	OTU-OTU-28->Gemmatimonadetes	5.90409	5.87935	1.24784	0.709633	0	0	0	0.703702351541163|0.8726736725635879|0.8303084451142695|0.8174024855588472|0.27623927801681314	0.6449929994473065|0.89619575183185|0.8061718164341767|0.8459580863328153|0.2733718418513763	100.0|100.0|100.0|100.0|100.0	0.2144010186211898|0.07332755415729024|0.1272010953470317|0.0916591492991884|0.053553055574005075	FALSE		OTU-OTU-28->Gemmatimonadetes	0
OTU-OTU-28	Alteromonadales	704	correl_spearman|correl_pearson	79.3774	mutualExclusion	OTU-OTU-28->Alteromonadales	2	-0.8565540323391098|-0.44856138429591413	correl_spearman=mutualExclusion|correl_pearson=mutualExclusion	correl_spearman=2.2240596823541736E-4|correl_pearson=0.011143081664342636	correl_spearman=-0.8565540323391098|correl_pearson=-0.44856138429591413	OTU-OTU-28->Alteromonadales	0.013464	-0.000387	0.20379	-0.856554	0.00220343	0.00220343	0.00977544	-0.8424560009231798|-0.47148574001897153	-0.8442735771920975|-0.47189110629667064	100.0|100.0	0.05939731200252825|0.05240552757057677	FALSE		OTU-OTU-28->Alteromonadales	0.00977544
OTU-OTU-28	Gemm-4	705	dist_bray|sim_mutInfo|correl_pearson|correl_spearman|dist_kullbackleibler	146.473	copresence	OTU-OTU-28->Gemm-4	5	0.22506814210032255|0.7986673003119649|0.8755367871023256|0.8821112503022116|0.4758640975129119	dist_bray=copresence|sim_mutInfo=unknown|correl_pearson=copresence|correl_spearman=copresence|dist_kullbackleibler=copresence	dist_bray=0.029931771339783975|sim_mutInfo=0.0639861511298151|correl_pearson=9.720932852560482E-4|correl_spearman=6.613445504347615E-4|dist_kullbackleibler=0.0	dist_bray=0.22506814210032255|sim_mutInfo=0.7986673003119649|correl_pearson=0.8755367871023256|correl_spearman=0.8821112503022116|dist_kullbackleibler=0.4758640975129119	OTU-OTU-28->Gemm-4	0.652227	0.66916	0.0802517	0.225068	0	0	0	0.21690455127733752|0.7747436397352233|0.8751198916360069|0.8734179952191191|0.48393217526691445	0.2111027980697835|0.7777874811945452|0.8903872863754381|0.8956585373947632|0.4521486107190336	100.0|100.0|100.0|100.0|100.0	0.05351519961347254|0.1269272762397845|0.07292469972610446|0.06703657089736681|0.19406494192392498	FALSE		OTU-OTU-28->Gemm-4	0
OTU-OTU-28	Shewanellaceae	706	dist_bray|dist_kullbackleibler	290.217	mutualExclusion	OTU-OTU-28->Shewanellaceae	2	0.9885658514681879|20.455826025267246	dist_bray=mutualExclusion|dist_kullbackleibler=mutualExclusion	dist_bray=0.0078939842521063|dist_kullbackleibler=9.46527123346641E-9	dist_bray=0.9885658514681879|dist_kullbackleibler=20.455826025267246	OTU-OTU-28->Shewanellaceae	0.784859	0.781992	0.102284	0.988566	1.69e-07	1.69e-07	1.02e-06	0.9873617379180929|20.132687997056134	0.9878024612312848|20.323234566236806	100.0|100.0	0.00703825546513595|2.129019568410263	FALSE		OTU-OTU-28->Shewanellaceae	1.02e-06
OTU-OTU-28	Shewanella	707	dist_kullbackleibler|dist_bray	277.586	mutualExclusion	OTU-OTU-28->Shewanella	2	20.455826025267246|0.9885658514681879	dist_kullbackleibler=mutualExclusion|dist_bray=mutualExclusion	dist_kullbackleibler=4.608339154721364E-8|dist_bray=0.002685828004218571	dist_kullbackleibler=20.455826025267246|dist_bray=0.9885658514681879	OTU-OTU-28->Shewanella	12.3388	12.158	2.90919	20.4558	2.76e-07	2.76e-07	1.65e-06	20.132687997056134|0.9873617379180929	20.323234566236806|0.9878024612312848	100.0|100.0	2.129019568410263|0.00703825546513595	FALSE		OTU-OTU-28->Shewanella	1.65e-06
OTU-OTU-28	algae	708	dist_bray|dist_kullbackleibler	295.156	mutualExclusion	OTU-OTU-28->algae	2	0.9885658514681879|20.455826025267246	dist_bray=mutualExclusion|dist_kullbackleibler=mutualExclusion	dist_bray=0.0060862869408556675|dist_kullbackleibler=1.1755039941441225E-8	dist_bray=0.9885658514681879|dist_kullbackleibler=20.455826025267246	OTU-OTU-28->algae	0.77703	0.765009	0.0970093	0.988566	1.62e-07	1.62e-07	9.8e-07	0.9873617379180929|20.132687997056134	0.9878024612312848|20.323234566236806	100.0|100.0	0.00703825546513595|2.129019568410263	FALSE		OTU-OTU-28->algae	9.8e-07
OTU-OTU-28	OTU-OTU-202	709	dist_kullbackleibler|correl_spearman|sim_mutInfo	19.0434	copresence	OTU-OTU-28->OTU-OTU-202	3	0.630535072049476|0.9018502856754782|0.7082497183167955	dist_kullbackleibler=copresence|correl_spearman=copresence|sim_mutInfo=unknown	dist_kullbackleibler=0.0|correl_spearman=1.776952652998709E-5|sim_mutInfo=0.05516052715424302	dist_kullbackleibler=0.630535072049476|correl_spearman=0.9018502856754782|sim_mutInfo=0.7082497183167955	OTU-OTU-28->OTU-OTU-202	8.52957	8.9434	2.31108	0.630535	0	0	0	0.6115258030316597|0.8882748387526125|0.8037268446062841	0.5996647139077635|0.8941042645471198|0.7993378155627524	100.0|100.0|100.0	0.19389092606783734|0.05083721997341635|0.12577578856701538	FALSE		OTU-OTU-28->OTU-OTU-202	0
OTU-OTU-28	OTU-OTU-205	710	correl_pearson|correl_spearman|dist_bray|sim_mutInfo|dist_kullbackleibler	20.8765	copresence	OTU-OTU-28->OTU-OTU-205	5	0.8476236478845455|0.8680934651952384|0.2221906974834862|0.5966299668138793|0.4530059800488755	correl_pearson=copresence|correl_spearman=copresence|dist_bray=copresence|sim_mutInfo=unknown|dist_kullbackleibler=copresence	correl_pearson=2.4010588415901424E-4|correl_spearman=1.2803603149436071E-4|dist_bray=0.010185791902231678|sim_mutInfo=0.095237736649044|dist_kullbackleibler=0.0	correl_pearson=0.8476236478845455|correl_spearman=0.8680934651952384|dist_bray=0.2221906974834862|sim_mutInfo=0.5966299668138793|dist_kullbackleibler=0.4530059800488755	OTU-OTU-28->OTU-OTU-205	0.0197387	-0.00969632	0.22164	0.847624	0	0	0	0.8670350105075012|0.8583763903205182|0.20230727519349354|0.6823024070715792|0.40534013793061313	0.87048435128923|0.8717073838578315|0.19583294536617085|0.6814352437463963|0.3962970018430231	100.0|100.0|100.0|100.0|100.0	0.05888870964359957|0.05302685551241113|0.04701314847136427|0.12159682908147931|0.15544713261449197	FALSE		OTU-OTU-28->OTU-OTU-205	0
OTU-OTU-28	Desulfococcus	711	sim_mutInfo|dist_kullbackleibler|correl_spearman	139.8	copresence	OTU-OTU-28->Desulfococcus	3	0.7528784285796375|0.5949946732900574|0.9188981549460703	sim_mutInfo=unknown|dist_kullbackleibler=copresence|correl_spearman=copresence	sim_mutInfo=0.04148896761754639|dist_kullbackleibler=0.0|correl_spearman=2.2770605425548318E-5	sim_mutInfo=0.7528784285796375|dist_kullbackleibler=0.5949946732900574|correl_spearman=0.9188981549460703	OTU-OTU-28->Desulfococcus	0.218194	0.209184	0.0996691	0.752878	0	0	0	0.8746734550852625|0.5729628085269061|0.9061493103670987	0.8656704087855935|0.5736860249642366|0.9193904850925709	100.0|100.0|100.0	0.14338812231083484|0.1462886399758648|0.04478628661872878	FALSE		OTU-OTU-28->Desulfococcus	0
Alphaproteobacteria	OTU-OTU-79	712	dist_kullbackleibler|dist_bray|sim_mutInfo	72.8142	copresence	Alphaproteobacteria->OTU-OTU-79	3	0.4793615514146866|0.2677409515245187|0.5556018271182248	dist_kullbackleibler=copresence|dist_bray=copresence|sim_mutInfo=unknown	dist_kullbackleibler=3.1519231669108194E-13|dist_bray=0.055566893789919414|sim_mutInfo=0.10389402733308772	dist_kullbackleibler=0.4793615514146866|dist_bray=0.2677409515245187|sim_mutInfo=0.5556018271182248	Alphaproteobacteria->OTU-OTU-79	3.03346	2.92843	0.969409	0.479362	3.94e-12	3.94e-12	2.88e-11	0.4590667040926386|0.24931135183904107|0.7036776451506929	0.43679124537574987|0.2519696416288826|0.6964884720934367	100.0|100.0|100.0	0.12806827145710212|0.034585837331463976|0.14573380519854243	FALSE		Alphaproteobacteria->OTU-OTU-79	2.88e-11
Alphaproteobacteria	OTU-OTU-87	713	dist_kullbackleibler	49.8095	copresence	Alphaproteobacteria->OTU-OTU-87	1	0.635369	dist_kullbackleibler=copresence	dist_kullbackleibler=3.2462921240039577E-12	dist_kullbackleibler=0.6353692513243145	Alphaproteobacteria->OTU-OTU-87	3.08046	3.02651	0.832266	0.635369	7.77e-09	7.77e-09	5.06e-08	0.596455	0.580313	100	0.130795	FALSE		Alphaproteobacteria->OTU-OTU-87	5.06e-08
Alphaproteobacteria	HTCC2188	714	dist_bray|correl_pearson|dist_kullbackleibler	22.155	copresence	Alphaproteobacteria->HTCC2188	3	0.2341278619882775|0.8210540552663829|0.5586763200066861	dist_bray=copresence|correl_pearson=copresence|dist_kullbackleibler=copresence	dist_bray=0.07890427274835643|correl_pearson=0.008497604398233882|dist_kullbackleibler=3.003892112829476E-8	dist_bray=0.2341278619882775|correl_pearson=0.8210540552663829|dist_kullbackleibler=0.5586763200066861	Alphaproteobacteria->HTCC2188	0.542188	0.549426	0.0595967	0.234128	4.71e-08	4.71e-08	2.92e-07	0.22064783901939372|0.819595244098564|0.5599415399389247	0.21666988139597987|0.836202074409752|0.5074795982366622	100.0|100.0|100.0	0.05182104372454641|0.10933688390712519|0.23407590573704534	FALSE		Alphaproteobacteria->HTCC2188	2.92e-07
Alphaproteobacteria	Ectothiorhodospiraceae	715	dist_kullbackleibler	227.075	copresence	Alphaproteobacteria->Ectothiorhodospiraceae	1	0.735089	dist_kullbackleibler=copresence	dist_kullbackleibler=3.783693169889801E-8	dist_kullbackleibler=0.7350887326765841	Alphaproteobacteria->Ectothiorhodospiraceae	2.94434	2.80633	0.927082	0.735089	5.88e-05	5.88e-05	0.000309	0.691305	0.691043	100	0.175563	FALSE		Alphaproteobacteria->Ectothiorhodospiraceae	0.000309
Alphaproteobacteria	Piscirickettsiaceae	716	dist_bray|dist_kullbackleibler	37.5976	copresence	Alphaproteobacteria->Piscirickettsiaceae	2	0.2725519934124797|0.4809148186394638	dist_bray=copresence|dist_kullbackleibler=copresence	dist_bray=0.06166498492343098|dist_kullbackleibler=2.3753221611855224E-11	dist_bray=0.2725519934124797|dist_kullbackleibler=0.4809148186394638	Alphaproteobacteria->Piscirickettsiaceae	0.549406	0.554291	0.0588692	0.272552	3.52e-09	3.52e-09	2.33e-08	0.25683377117306777|0.4616621988764955	0.26032836370513246|0.4365355097802019	100.0|100.0	0.036048964963723805|0.11983668686309637	FALSE		Alphaproteobacteria->Piscirickettsiaceae	2.33e-08
Alphaproteobacteria	Cytophagales	717	dist_bray|sim_mutInfo|dist_kullbackleibler	39.3824	copresence	Alphaproteobacteria->Cytophagales	3	0.25395536627848103|0.5754476701985385|0.45052559489326616	dist_bray=copresence|sim_mutInfo=unknown|dist_kullbackleibler=copresence	dist_bray=0.1605970637855676|sim_mutInfo=0.08584716406209275|dist_kullbackleibler=3.086133202345742E-5	dist_bray=0.25395536627848103|sim_mutInfo=0.5754476701985385|dist_kullbackleibler=0.45052559489326616	Alphaproteobacteria->Cytophagales	0.503218	0.499911	0.0549292	0.253955	0.000498	0.000498	0.00242346	0.2535367292644525|0.7444034326570309|0.43345767856542994	0.25577207683967146|0.7367319783394782|0.44101941507189457	100.0|100.0|100.0	0.06334928717434629|0.13942896491584775|0.16166810340045537	FALSE		Alphaproteobacteria->Cytophagales	0.00242346
Alphaproteobacteria	Thiotrichales	718	dist_kullbackleibler|dist_bray	37.5976	copresence	Alphaproteobacteria->Thiotrichales	2	0.4809148186394638|0.2725519934124797	dist_kullbackleibler=copresence|dist_bray=copresence	dist_kullbackleibler=1.6109187317425722E-9|dist_bray=0.05911264499617208	dist_kullbackleibler=0.4809148186394638|dist_bray=0.2725519934124797	Alphaproteobacteria->Thiotrichales	2.51097	2.43514	0.635453	0.480915	2.14e-07	2.14e-07	1.29e-06	0.4616621988764955|0.25683377117306777	0.4365355097802019|0.26032836370513246	100.0|100.0	0.11983668686309637|0.036048964963723805	FALSE		Alphaproteobacteria->Thiotrichales	1.29e-06
Alphaproteobacteria	Flammeovirgaceae	719	dist_bray|dist_kullbackleibler|sim_mutInfo	39.3824	copresence	Alphaproteobacteria->Flammeovirgaceae	3	0.25395536627848103|0.45052559489326616|0.5754476701985385	dist_bray=copresence|dist_kullbackleibler=copresence|sim_mutInfo=unknown	dist_bray=0.1631192238395811|dist_kullbackleibler=5.082776965381619E-5|sim_mutInfo=0.08290805050860778	dist_bray=0.25395536627848103|dist_kullbackleibler=0.45052559489326616|sim_mutInfo=0.5754476701985385	Alphaproteobacteria->Flammeovirgaceae	0.500628	0.506445	0.0479456	0.253955	0.000752	0.000752	0.0035795	0.2535367292644525|0.43345767856542994|0.7444034326570309	0.25577207683967146|0.44101941507189457|0.7367319783394782	100.0|100.0|100.0	0.06334928717434629|0.16166810340045537|0.13942896491584775	FALSE		Alphaproteobacteria->Flammeovirgaceae	0.0035795
Alphaproteobacteria	S0208	720	sim_mutInfo|correl_spearman	160.859	copresence	Alphaproteobacteria->S0208	2	0.6402901035986366|0.9000431416561999	sim_mutInfo=unknown|correl_spearman=copresence	sim_mutInfo=0.07937237967730032|correl_spearman=9.269834062020088E-6	sim_mutInfo=0.6402901035986366|correl_spearman=0.9000431416561999	Alphaproteobacteria->S0208	0.218197	0.2236	0.0877495	0.64029	0.000797	0.000797	0.00377778	0.7328898538100006|0.8832052684382468	0.7150600355054402|0.8835726769275747	100.0|100.0	0.13337854248971456|0.040511756962963996	FALSE		Alphaproteobacteria->S0208	0.00377778
Alphaproteobacteria	Cytophagia	721	dist_kullbackleibler|dist_bray|sim_mutInfo	39.3824	copresence	Alphaproteobacteria->Cytophagia	3	0.45052559489326616|0.25395536627848103|0.5754476701985385	dist_kullbackleibler=copresence|dist_bray=copresence|sim_mutInfo=unknown	dist_kullbackleibler=8.35767151923239E-5|dist_bray=0.15347509724555386|sim_mutInfo=0.08638428683072097	dist_kullbackleibler=0.45052559489326616|dist_bray=0.25395536627848103|sim_mutInfo=0.5754476701985385	Alphaproteobacteria->Cytophagia	1.94692	1.9127	0.391422	0.450526	0.00112686	0.00112686	0.00522989	0.43345767856542994|0.2535367292644525|0.7444034326570309	0.44101941507189457|0.25577207683967146|0.7367319783394782	100.0|100.0|100.0	0.16166810340045537|0.06334928717434629|0.13942896491584775	FALSE		Alphaproteobacteria->Cytophagia	0.00522989
Alphaproteobacteria	OTU-OTU-255	722	dist_kullbackleibler	30.9627	copresence	Alphaproteobacteria->OTU-OTU-255	1	0.696642	dist_kullbackleibler=copresence	dist_kullbackleibler=2.5917775370309926E-7	dist_kullbackleibler=0.696641969142727	Alphaproteobacteria->OTU-OTU-255	2.72879	2.60469	0.644381	0.696642	0.000324	0.000324	0.00159559	0.679487	0.647963	100	0.16669	FALSE		Alphaproteobacteria->OTU-OTU-255	0.00159559
Alphaproteobacteria	OTU-OTU-302	723	sim_mutInfo|correl_spearman	161.498	copresence	Alphaproteobacteria->OTU-OTU-302	2	0.6402901035986366|0.9000431416561999	sim_mutInfo=unknown|correl_spearman=copresence	sim_mutInfo=0.0877095617559912|correl_spearman=2.7673321746912727E-6	sim_mutInfo=0.6402901035986366|correl_spearman=0.9000431416561999	Alphaproteobacteria->OTU-OTU-302	0.238032	0.219931	0.0871665	0.64029	0.000306	0.000306	0.00151192	0.7328898538100006|0.8832052684382468	0.7150600355054402|0.8835726769275747	100.0|100.0	0.13337854248971456|0.040511756962963996	FALSE		Alphaproteobacteria->OTU-OTU-302	0.00151192
Alphaproteobacteria	OTU-OTU-341	724	dist_bray|correl_pearson|dist_kullbackleibler	24.52	copresence	Alphaproteobacteria->OTU-OTU-341	3	0.2341278619882775|0.8210540552663829|0.5586763200066861	dist_bray=copresence|correl_pearson=copresence|dist_kullbackleibler=copresence	dist_bray=0.07132424520044922|correl_pearson=0.006454231176211078|dist_kullbackleibler=4.99071000081841E-8	dist_bray=0.2341278619882775|correl_pearson=0.8210540552663829|dist_kullbackleibler=0.5586763200066861	Alphaproteobacteria->OTU-OTU-341	0.554371	0.564112	0.0635071	0.234128	5.36e-08	5.36e-08	3.31e-07	0.22064783901939372|0.819595244098564|0.5599415399389247	0.21666988139597987|0.836202074409752|0.5074795982366622	100.0|100.0|100.0	0.05182104372454641|0.10933688390712519|0.23407590573704534	FALSE		Alphaproteobacteria->OTU-OTU-341	3.31e-07
Alphaproteobacteria	HTCC2089	725	dist_kullbackleibler|dist_bray|correl_pearson	24.52	copresence	Alphaproteobacteria->HTCC2089	3	0.5586763200066861|0.2341278619882775|0.8210540552663829	dist_kullbackleibler=copresence|dist_bray=copresence|correl_pearson=copresence	dist_kullbackleibler=5.947619774460122E-8|dist_bray=0.0788011266750539|correl_pearson=0.008956775930312855	dist_kullbackleibler=0.5586763200066861|dist_bray=0.2341278619882775|correl_pearson=0.8210540552663829	Alphaproteobacteria->HTCC2089	3.12178	2.96054	0.922882	0.558676	9.66e-08	9.66e-08	5.9e-07	0.5599415399389247|0.22064783901939372|0.819595244098564	0.5074795982366622|0.21666988139597987|0.836202074409752	100.0|100.0|100.0	0.23407590573704534|0.05182104372454641|0.10933688390712519	FALSE		Alphaproteobacteria->HTCC2089	5.9e-07
OTU-OTU-74	OTU-OTU-205	726	correl_spearman|sim_mutInfo|dist_bray	168.848	copresence	OTU-OTU-74->OTU-OTU-205	3	0.8316221765913757|0.5963775959491198|0.28782843034534544	correl_spearman=copresence|sim_mutInfo=unknown|dist_bray=copresence	correl_spearman=0.0034494818872345956|sim_mutInfo=0.12996484076321985|dist_bray=0.03667379483024946	correl_spearman=0.8316221765913757|sim_mutInfo=0.5963775959491198|dist_bray=0.28782843034534544	OTU-OTU-74->OTU-OTU-205	0.0272341	0.0370637	0.181369	0.831622	0.00998452	0.00998452	0.0387627	0.8219972169962023|0.6827050352352347|0.26613640732368143	0.8247412358220658|0.6629929514733991|0.2669342146614547	100.0|100.0|100.0	0.08653799962584552|0.15688011236697802|0.0676118145285347	FALSE		OTU-OTU-74->OTU-OTU-205	0.0387627
OTU-OTU-74	Nitrospirales	727	sim_mutInfo|correl_spearman	93.4234	copresence	OTU-OTU-74->Nitrospirales	2	0.5963775959491202|0.8714579055441478	sim_mutInfo=unknown|correl_spearman=copresence	sim_mutInfo=0.09530159489603218|correl_spearman=1.5412143829091063E-4	sim_mutInfo=0.5963775959491202|correl_spearman=0.8714579055441478	OTU-OTU-74->Nitrospirales	0.230431	0.215011	0.101275	0.596378	0.00915124	0.00915124	0.0358323	0.6945052764383748|0.8593790767333833	0.6793303775531884|0.8691103421186617	100.0|100.0	0.12572782829059725|0.05813244588488416	FALSE		OTU-OTU-74->Nitrospirales	0.0358323
OTU-OTU-202	Alteromonadales	728	correl_spearman|correl_pearson|sim_mutInfo	76.4919	mutualExclusion	OTU-OTU-202->Alteromonadales	3	-0.8254887784309634|-0.4618333344103924|0.664705090724222	correl_spearman=mutualExclusion|correl_pearson=mutualExclusion|sim_mutInfo=unknown	correl_spearman=7.60982994004622E-4|correl_pearson=0.03391260660519679|sim_mutInfo=0.06403561953630366	correl_spearman=-0.8254887784309634|correl_pearson=-0.4618333344103924|sim_mutInfo=0.664705090724222	OTU-OTU-202->Alteromonadales	0.020394	0.0181469	0.194089	-0.825489	0.00157505	0.00157505	0.00714793	-0.8020386691020716|-0.47491717686925916|0.7262280039443714	-0.8137396839268374|-0.47101411292890943|0.7357056502653017	100.0|100.0|100.0	0.06729077064777182|0.06820006360171868|0.10989531569376278	FALSE		OTU-OTU-202->Alteromonadales	0.00714793
OTU-OTU-202	Shewanella	729	dist_kullbackleibler|correl_pearson	108.078	mutualExclusion	OTU-OTU-202->Shewanella	2	20.039017909751145|-0.3691786812554496	dist_kullbackleibler=mutualExclusion|correl_pearson=mutualExclusion	dist_kullbackleibler=1.5606237402376877E-7|correl_pearson=0.10845369774598157	dist_kullbackleibler=20.039017909751145|correl_pearson=-0.3691786812554496	OTU-OTU-202->Shewanella	11.7875	11.7256	2.7073	20.039	2.83e-05	2.83e-05	0.000152	19.61526057273217|-0.37734197910141504	19.886713677784677|-0.37443734314735544	100.0|100.0	2.3411121917508964|0.08415249730514245	FALSE		OTU-OTU-202->Shewanella	0.000152
OTU-OTU-202	OTU-OTU-205	730	dist_bray|correl_spearman|dist_kullbackleibler	16.4704	copresence	OTU-OTU-202->OTU-OTU-205	3	0.2431137083824122|0.854195602972635|0.5811802145743733	dist_bray=copresence|correl_spearman=copresence|dist_kullbackleibler=copresence	dist_bray=0.039741075457708885|correl_spearman=2.6771710406764404E-4|dist_kullbackleibler=0.0	dist_bray=0.2431137083824122|correl_spearman=0.854195602972635|dist_kullbackleibler=0.5811802145743733	OTU-OTU-202->OTU-OTU-205	0.707623	0.700296	0.0981769	0.243114	0	0	0	0.24302002127040256|0.8371217041718166|0.5861800136853149	0.23215529115465028|0.8443418228008921|0.5516714052710593	100.0|100.0|100.0	0.07018643182736393|0.06116234375389469|0.22199148337369287	FALSE		OTU-OTU-202->OTU-OTU-205	0
OTU-OTU-202	Gemmatimonadetes	731	correl_spearman|sim_mutInfo	235.038	copresence	OTU-OTU-202->Gemmatimonadetes	2	0.840932908990944|0.575447670198538	correl_spearman=copresence|sim_mutInfo=unknown	correl_spearman=1.0644302550399942E-4|sim_mutInfo=0.0962429747026346	correl_spearman=0.840932908990944|sim_mutInfo=0.575447670198538	OTU-OTU-202->Gemmatimonadetes	7.72e-06	-0.00617765	0.177322	0.840933	0.00690885	0.00690885	0.0279176	0.8288344043750102|0.7051026741670501	0.8365259361196404|0.6956483725310059	100.0|100.0	0.05009219686905409|0.13533595391924108	FALSE		OTU-OTU-202->Gemmatimonadetes	0.0279176
OTU-OTU-202	OTU-OTU-35	732	dist_bray|sim_mutInfo|correl_spearman|dist_kullbackleibler	65.9645	copresence	OTU-OTU-202->OTU-OTU-35	4	0.2636661099650025|0.7783774983754914|0.8929095285330058|0.5339882666112558	dist_bray=copresence|sim_mutInfo=unknown|correl_spearman=copresence|dist_kullbackleibler=copresence	dist_bray=0.05377799199071809|sim_mutInfo=0.062392423326880886|correl_spearman=1.8735760672239365E-5|dist_kullbackleibler=0.0	dist_bray=0.2636661099650025|sim_mutInfo=0.7783774983754914|correl_spearman=0.8929095285330058|dist_kullbackleibler=0.5339882666112558	OTU-OTU-202->OTU-OTU-35	0.698227	0.714299	0.113179	0.263666	0	0	0	0.25466151243626034|0.7867349774133943|0.8752201769770616|0.48546384297887124	0.2531312732603106|0.7882547325531105|0.8786075065579393|0.47425576262936125	100.0|100.0|100.0|100.0	0.07597212629344126|0.12406071117727091|0.04668625895578844|0.20135544643173733	FALSE		OTU-OTU-202->OTU-OTU-35	0
OTU-OTU-202	OTU-OTU-126	733	sim_mutInfo|dist_kullbackleibler|correl_spearman	23.5252	copresence	OTU-OTU-202->OTU-OTU-126	3	0.649312882496996|0.7594900770310151|0.8926644596147896	sim_mutInfo=unknown|dist_kullbackleibler=copresence|correl_spearman=copresence	sim_mutInfo=0.053585748818690715|dist_kullbackleibler=0.0|correl_spearman=1.0892618073032878E-4	sim_mutInfo=0.649312882496996|dist_kullbackleibler=0.7594900770310151|correl_spearman=0.8926644596147896	OTU-OTU-202->OTU-OTU-126	0.231292	0.230114	0.0941564	0.649313	0	0	0	0.7763760659005793|0.6979843767031316|0.8746384327340153	0.774670457572408|0.7099577272426761|0.8829063981275498	100.0|100.0|100.0	0.11447612022675417|0.21063130666718552|0.05236274119200501	FALSE		OTU-OTU-202->OTU-OTU-126	0
OTU-OTU-202	OTU-OTU-180	734	sim_mutInfo|correl_spearman	126.495	copresence	OTU-OTU-202->OTU-OTU-180	2	0.5973461694272046|0.8637548856771174	sim_mutInfo=unknown|correl_spearman=copresence	sim_mutInfo=0.07302935803830435|correl_spearman=1.9527853168249676E-4	sim_mutInfo=0.5973461694272046|correl_spearman=0.8637548856771174	OTU-OTU-202->OTU-OTU-180	0.243812	0.230114	0.0910029	0.597346	0.00894439	0.00894439	0.0351615	0.7573090480735306|0.8468065239377427	0.7433713629422357|0.8539241412952219	100.0|100.0	0.12479269985877198|0.05804241110683307	FALSE		OTU-OTU-202->OTU-OTU-180	0.0351615
OTU-OTU-89	Halomicronema	735	dist_bray|correl_pearson|dist_kullbackleibler	22.9038	copresence	OTU-OTU-89->Halomicronema	3	0.2625635972739381|0.8165011149354452|0.7553862913008617	dist_bray=copresence|correl_pearson=copresence|dist_kullbackleibler=copresence	dist_bray=0.02011506328488033|correl_pearson=0.0026930569811385308|dist_kullbackleibler=0.0	dist_bray=0.2625635972739381|correl_pearson=0.8165011149354452|dist_kullbackleibler=0.7553862913008617	OTU-OTU-89->Halomicronema	0.766074	0.778937	0.102186	0.262564	0	0	0	0.26106765754700606|0.8255440229447951|0.8250969469502839	0.2484377729233353|0.8351011828747491|0.75859738701088	100.0|100.0|100.0	0.06060417766325447|0.08667431132060949|0.36579258325903125	FALSE		OTU-OTU-89->Halomicronema	0
OTU-OTU-89	OTU-OTU-79	736	dist_bray|correl_pearson	61.2744	copresence	OTU-OTU-89->OTU-OTU-79	2	0.2536458896501844|0.9084368979911602	dist_bray=copresence|correl_pearson=copresence	dist_bray=0.05789481777063843|correl_pearson=2.221172945676697E-5	dist_bray=0.2536458896501844|correl_pearson=0.9084368979911602	OTU-OTU-89->OTU-OTU-79	0.661322	0.661722	0.0796625	0.253646	0.00127708	0.00127708	0.00587657	0.2569760550302484|0.9050788448100192	0.2467725211670917|0.9152192937985302	100.0|100.0	0.06610243505259655|0.04918104579078408	FALSE		OTU-OTU-89->OTU-OTU-79	0.00587657
OTU-OTU-89	OTU-OTU-347	737	sim_mutInfo|dist_kullbackleibler|dist_bray	75.4672	copresence	OTU-OTU-89->OTU-OTU-347	3	0.6967104515215166|0.742012926619129|0.26000457896423346	sim_mutInfo=unknown|dist_kullbackleibler=copresence|dist_bray=copresence	sim_mutInfo=0.1026385090917537|dist_kullbackleibler=0.0|dist_bray=0.03625002477967609	sim_mutInfo=0.6967104515215166|dist_kullbackleibler=0.742012926619129|dist_bray=0.26000457896423346	OTU-OTU-89->OTU-OTU-347	0.224465	0.207307	0.0911019	0.69671	0	0	0	0.7349985479482646|0.7529733108961456|0.2444361012387749	0.729847870834891|0.6556208176945737|0.2377568452532664	100.0|100.0|100.0	0.16245317056308714|0.3393965927008428|0.07222784330722627	FALSE		OTU-OTU-89->OTU-OTU-347	0
OTU-OTU-89	OM60	738	dist_kullbackleibler|dist_bray|correl_pearson	25.043	copresence	OTU-OTU-89->OM60	3	0.7799485952521716|0.2249318880232265|0.8809254382931226	dist_kullbackleibler=copresence|dist_bray=copresence|correl_pearson=copresence	dist_kullbackleibler=0.0|dist_bray=0.017320678896920905|correl_pearson=5.111215008490877E-5	dist_kullbackleibler=0.7799485952521716|dist_bray=0.2249318880232265|correl_pearson=0.8809254382931226	OTU-OTU-89->OM60	7.1884	7.09571	2.05266	0.779949	0	0	0	0.8626056236279621|0.2286512418403891|0.8813700476574335	0.7774178212578666|0.22615574681878242|0.8861792748600292	100.0|100.0|100.0	0.4356570244060695|0.04976995558519166|0.04764167564108017	FALSE		OTU-OTU-89->OM60	0
Ectothiorhodospiraceae	Acidimicrobiales	739	dist_kullbackleibler|correl_spearman|sim_mutInfo	193.759	copresence	Ectothiorhodospiraceae->Acidimicrobiales	3	0.5635748608506189|0.9251635244324738|0.6518293703939158	dist_kullbackleibler=copresence|correl_spearman=copresence|sim_mutInfo=unknown	dist_kullbackleibler=0.0|correl_spearman=3.659775338948901E-5|sim_mutInfo=0.07336275294340666	dist_kullbackleibler=0.5635748608506189|correl_spearman=0.9251635244324738|sim_mutInfo=0.6518293703939158	Ectothiorhodospiraceae->Acidimicrobiales	4.14095	4.12955	1.26449	0.563575	0	0	0	0.46379374323159633|0.907999225655262|0.7925817803247898	0.4987327682978181|0.9186435454191497|0.7858820144977035	100.0|100.0|100.0	0.1608536595691823|0.04969132274253263|0.1564483247438809	FALSE		Ectothiorhodospiraceae->Acidimicrobiales	0
Ectothiorhodospiraceae	Acidimicrobiia	740	correl_spearman|sim_mutInfo|dist_kullbackleibler	193.759	copresence	Ectothiorhodospiraceae->Acidimicrobiia	3	0.9251635244324738|0.6518293703939158|0.5635748608506189	correl_spearman=copresence|sim_mutInfo=unknown|dist_kullbackleibler=copresence	correl_spearman=4.6314026666660624E-5|sim_mutInfo=0.07743341741476029|dist_kullbackleibler=1.1102230246251565E-16	correl_spearman=0.9251635244324738|sim_mutInfo=0.6518293703939158|dist_kullbackleibler=0.5635748608506189	Ectothiorhodospiraceae->Acidimicrobiia	0.0365929	0.0528088	0.22281	0.925164	0	0	0	0.907999225655262|0.7925817803247898|0.46379374323159633	0.9186435454191497|0.7858820144977035|0.4987327682978181	100.0|100.0|100.0	0.04969132274253263|0.1564483247438809|0.1608536595691823	FALSE		Ectothiorhodospiraceae->Acidimicrobiia	0
OP1	OTU-OTU-359	741	dist_kullbackleibler|dist_bray	231.359	mutualExclusion	OP1->OTU-OTU-359	2	22.228262810600217|0.991669499833628	dist_kullbackleibler=mutualExclusion|dist_bray=mutualExclusion	dist_kullbackleibler=4.6425078814582577E-7|dist_bray=0.14722878769590142	dist_kullbackleibler=22.228262810600217|dist_bray=0.991669499833628	OP1->OTU-OTU-359	13.2721	12.9536	4.2517	22.2283	0.0001	0.0001	0.000517	20.867334937642955|0.9884137471207581	21.147755246247947|0.9916777338360205	100.0|100.0	2.3965941639885346|0.010393985444620673	FALSE		OP1->OTU-OTU-359	0.000517
OP1	Rhizobiales	742	dist_kullbackleibler|dist_bray	227.176	mutualExclusion	OP1->Rhizobiales	2	22.228262810600217|0.991669499833628	dist_kullbackleibler=mutualExclusion|dist_bray=mutualExclusion	dist_kullbackleibler=1.9680269834898567E-6|dist_bray=0.1600743199288931	dist_kullbackleibler=22.228262810600217|dist_bray=0.991669499833628	OP1->Rhizobiales	13.7233	13.3173	4.42522	22.2283	0.000384	0.000384	0.00188276	20.867334937642955|0.9884137471207581	21.147755246247947|0.9916777338360205	100.0|100.0	2.3965941639885346|0.010393985444620673	FALSE		OP1->Rhizobiales	0.00188276
OTU-OTU-38269	OTU-OTU-4095	743	dist_kullbackleibler|correl_spearman|dist_bray|sim_mutInfo	148.852	copresence	OTU-OTU-38269->OTU-OTU-4095	4	0.6661926163139561|0.8677584353883546|0.2744762520562196|0.5984302520974727	dist_kullbackleibler=copresence|correl_spearman=copresence|dist_bray=copresence|sim_mutInfo=unknown	dist_kullbackleibler=0.0|correl_spearman=1.1550450153452463E-4|dist_bray=0.039684832438341866|sim_mutInfo=0.0812365067652594	dist_kullbackleibler=0.6661926163139561|correl_spearman=0.8677584353883546|dist_bray=0.2744762520562196|sim_mutInfo=0.5984302520974727	OTU-OTU-38269->OTU-OTU-4095	7.62399	7.70578	2.086	0.666193	0	0	0	0.569941475300916|0.8567413287136079|0.2582955093451282|0.7320505433931571	0.5541200905432088|0.8599709277807434|0.27492221345995677|0.7275632988122553	100.0|100.0|100.0|100.0	0.23182496263381405|0.05055670195806665|0.06970931948557033|0.13766426334200557	FALSE		OTU-OTU-38269->OTU-OTU-4095	0
OTU-OTU-38269	Desulfarculaceae	744	sim_mutInfo|correl_spearman	151.984	copresence	OTU-OTU-38269->Desulfarculaceae	2	0.7194406625556922|0.8893951035333939	sim_mutInfo=unknown|correl_spearman=copresence	sim_mutInfo=0.058914632324248206|correl_spearman=8.322222857248818E-5	sim_mutInfo=0.7194406625556922|correl_spearman=0.8893951035333939	OTU-OTU-38269->Desulfarculaceae	0.231622	0.227269	0.0896567	0.719441	0.00384259	0.00384259	0.0162265	0.7930360704385622|0.8773283855451082	0.8111491684192743|0.87994196515445	100.0|100.0	0.12886074854149476|0.051713096227544664	FALSE		OTU-OTU-38269->Desulfarculaceae	0.0162265
OTU-OTU-38269	Rhizobiales	745	dist_kullbackleibler|dist_bray	166.567	mutualExclusion	OTU-OTU-38269->Rhizobiales	2	21.05284716155929|0.9917221390896129	dist_kullbackleibler=mutualExclusion|dist_bray=mutualExclusion	dist_kullbackleibler=7.358912181398836E-6|dist_bray=0.20700913177603608	dist_kullbackleibler=21.05284716155929|dist_bray=0.9917221390896129	OTU-OTU-38269->Rhizobiales	12.6584	12.2494	4.25755	21.0528	0.00147165	0.00147165	0.00673012	19.516601324952266|0.9851070991744385	20.135004080414717|0.9909820605006601	100.0|100.0	2.505330795633788|0.01696657905157332	FALSE		OTU-OTU-38269->Rhizobiales	0.00673012
OTU-OTU-38269	OTU-OTU-359	746	dist_kullbackleibler|dist_bray	194.533	mutualExclusion	OTU-OTU-38269->OTU-OTU-359	2	21.05284716155929|0.9917221390896129	dist_kullbackleibler=mutualExclusion|dist_bray=mutualExclusion	dist_kullbackleibler=2.3031555251296076E-5|dist_bray=0.16582346180421337	dist_kullbackleibler=21.05284716155929|dist_bray=0.9917221390896129	OTU-OTU-38269->OTU-OTU-359	13.067	12.3964	3.70213	21.0528	0.00313898	0.00313898	0.0135022	19.516601324952266|0.9851070991744385	20.135004080414717|0.9909820605006601	100.0|100.0	2.505330795633788|0.01696657905157332	FALSE		OTU-OTU-38269->OTU-OTU-359	0.0135022
OTU-OTU-38269	Desulfovermiculus	747	sim_mutInfo|correl_spearman	437.234	copresence	OTU-OTU-38269->Desulfovermiculus	2	0.6945817165739472|0.838658791856016	sim_mutInfo=unknown|correl_spearman=copresence	sim_mutInfo=0.07861289835268626|correl_spearman=2.2830991916278354E-4	sim_mutInfo=0.6945817165739472|correl_spearman=0.838658791856016	OTU-OTU-38269->Desulfovermiculus	0.228338	0.219931	0.0895011	0.694582	0.0106816	0.0106816	0.0412263	0.7413995859976865|0.826139375660336	0.7315904015223931|0.8288014676637734	100.0|100.0	0.13156947534093627|0.058862161587412164	FALSE		OTU-OTU-38269->Desulfovermiculus	0.0412263
OTU-OTU-38269	OTU-OTU-133	748	dist_kullbackleibler	1243.06	mutualExclusion	OTU-OTU-38269->OTU-OTU-133	1	20.4181	dist_kullbackleibler=mutualExclusion	dist_kullbackleibler=1.7362778259588652E-7	dist_kullbackleibler=20.418107704325184	OTU-OTU-38269->OTU-OTU-133	11.4982	11.5677	3.03752	20.4181	0.000229	0.000229	0.00114389	19.1338	19.5654	100	2.24522	FALSE		OTU-OTU-38269->OTU-OTU-133	0.00114389
OTU-OTU-38269	Desulfarculales	749	sim_mutInfo|correl_spearman	184.488	copresence	OTU-OTU-38269->Desulfarculales	2	0.7194406625556922|0.8893951035333939	sim_mutInfo=unknown|correl_spearman=copresence	sim_mutInfo=0.06391039070723925|correl_spearman=1.5497832055755278E-4	sim_mutInfo=0.7194406625556922|correl_spearman=0.8893951035333939	OTU-OTU-38269->Desulfarculales	0.246411	0.219931	0.094331	0.719441	0.00672813	0.00672813	0.0272244	0.7930360704385622|0.8773283855451082	0.8111491684192743|0.87994196515445	100.0|100.0	0.12886074854149476|0.051713096227544664	FALSE		OTU-OTU-38269->Desulfarculales	0.0272244
OTU-OTU-38269	OTU-OTU-46	750	correl_spearman|sim_mutInfo|dist_kullbackleibler|correl_pearson	815.052	copresence	OTU-OTU-38269->OTU-OTU-46	4	0.8584775862806662|0.6945817165739472|0.7403341158176868|0.8373865498223759	correl_spearman=copresence|sim_mutInfo=unknown|dist_kullbackleibler=copresence|correl_pearson=copresence	correl_spearman=1.0912962317183306E-4|sim_mutInfo=0.06595571494624497|dist_kullbackleibler=0.0|correl_pearson=0.04116556900678203	correl_spearman=0.8584775862806662|sim_mutInfo=0.6945817165739472|dist_kullbackleibler=0.7403341158176868|correl_pearson=0.8373865498223759	OTU-OTU-38269->OTU-OTU-46	-0.0181282	-0.00195642	0.206665	0.858478	0	0	0	0.8440299278601066|0.751043347276545|0.7278930000934823|0.7571620993407562	0.8516586230735503|0.750515489274511|0.6921391056382667|0.8526325826456067	100.0|100.0|100.0|100.0	0.054387794559828645|0.11429092350067824|0.27506836341827096|0.1967311621078335	FALSE		OTU-OTU-38269->OTU-OTU-46	0
OTU-OTU-149	OM60	751	dist_bray|correl_spearman|sim_mutInfo	111.887	copresence	OTU-OTU-149->OM60	3	0.28863336972645237|0.8529996071521659|0.5763401648774056	dist_bray=copresence|correl_spearman=copresence|sim_mutInfo=unknown	dist_bray=0.12643339212581595|correl_spearman=0.0014112497457314799|sim_mutInfo=0.08128076957285013	dist_bray=0.28863336972645237|correl_spearman=0.8529996071521659|sim_mutInfo=0.5763401648774056	OTU-OTU-149->OM60	0.693303	0.710167	0.0862144	0.288633	0.00906173	0.00906173	0.0355522	0.3115483853029696|0.8348382334918452|0.7052376138308017	0.2837941011829507|0.8522169835516444|0.7002456195296827	100.0|100.0|100.0	0.11147097394976949|0.07780056557049908|0.11426771998070699	FALSE		OTU-OTU-149->OM60	0.0355522
OTU-OTU-149	OTU-OTU-119	752	dist_kullbackleibler|correl_spearman	41.8459	mutualExclusion	OTU-OTU-149->OTU-OTU-119	2	22.988332932343063|-0.6395441709555737	dist_kullbackleibler=mutualExclusion|correl_spearman=mutualExclusion	dist_kullbackleibler=1.2498860280096835E-6|correl_spearman=0.055535519414681156	dist_kullbackleibler=22.988332932343063|correl_spearman=-0.6395441709555737	OTU-OTU-149->OTU-OTU-119	12.969	12.913	4.38368	22.9883	0.000101	0.000101	0.000523	21.205157687919908|-0.609950251454	22.134822553318664|-0.6494261010787327	100.0|100.0	3.0601641205285404|0.15251448692703556	FALSE		OTU-OTU-149->OTU-OTU-119	0.000523
OTU-OTU-149	OTU-OTU-36897	753	dist_kullbackleibler|dist_bray	85.7536	mutualExclusion	OTU-OTU-149->OTU-OTU-36897	2	23.814078210366596|0.9976814553039057	dist_kullbackleibler=mutualExclusion|dist_bray=mutualExclusion	dist_kullbackleibler=1.7207657029094658E-4|dist_bray=0.11005071864262272	dist_kullbackleibler=23.814078210366596|dist_bray=0.9976814553039057	OTU-OTU-149->OTU-OTU-36897	15.4034	13.3474	5.00764	23.8141	0.0111305	0.0111305	0.0426812	21.334004528953688|0.9977533525434953	22.506277630205396|0.998104301068025	100.0|100.0	2.7449350461429014|0.0026075777680410373	FALSE		OTU-OTU-149->OTU-OTU-36897	0.0426812
OTU-OTU-308	OTU-OTU-544	754	dist_bray|correl_pearson|dist_kullbackleibler|sim_mutInfo|correl_spearman	32.0585	copresence	OTU-OTU-308->OTU-OTU-544	5	0.2445131700350538|0.8564593048761089|0.4133171764082278|0.630899444643334|0.8762272875848872	dist_bray=copresence|correl_pearson=copresence|dist_kullbackleibler=copresence|sim_mutInfo=unknown|correl_spearman=copresence	dist_bray=0.03714071166516297|correl_pearson=0.004205805662807149|dist_kullbackleibler=0.0|sim_mutInfo=0.08485991845101759|correl_spearman=5.67327476487689E-4	dist_bray=0.2445131700350538|correl_pearson=0.8564593048761089|dist_kullbackleibler=0.4133171764082278|sim_mutInfo=0.630899444643334|correl_spearman=0.8762272875848872	OTU-OTU-308->OTU-OTU-544	0.636943	0.64721	0.0835934	0.244513	0	0	0	0.24281633879711273|0.8270359356393019|0.41473329900855044|0.7761331138231461|0.8604051769233645	0.24303507152730403|0.8549886366583829|0.42051497238922353|0.7693851109138107|0.8634882348340496	100.0|100.0|100.0|100.0|100.0	0.04875919581253186|0.09343421439410247|0.12301381004660703|0.15501846916405657|0.06442699141910857	FALSE		OTU-OTU-308->OTU-OTU-544	0
OTU-OTU-308	Chromatiales	755	dist_kullbackleibler|sim_mutInfo	385.124	copresence	OTU-OTU-308->Chromatiales	2	0.7279538419227034|0.5731227702930202	dist_kullbackleibler=copresence|sim_mutInfo=unknown	dist_kullbackleibler=0.0|sim_mutInfo=0.1260374381807539	dist_kullbackleibler=0.7279538419227034|sim_mutInfo=0.5731227702930202	OTU-OTU-308->Chromatiales	4.1876	4.17236	1.2175	0.727954	0	0	0	0.6985907441273157|0.6642195943226625	0.6893378548059905|0.6628667660410199	100.0|100.0	0.16917768913605696|0.1444009959420003	FALSE		OTU-OTU-308->Chromatiales	0
OTU-OTU-308	OTU-OTU-16	756	dist_kullbackleibler|correl_pearson|correl_spearman|dist_bray	42.8126	copresence	OTU-OTU-308->OTU-OTU-16	4	0.5987156925141527|0.8628648169462314|0.8413965247795917|0.28545250002480527	dist_kullbackleibler=copresence|correl_pearson=copresence|correl_spearman=copresence|dist_bray=copresence	dist_kullbackleibler=0.0|correl_pearson=0.002432868064421445|correl_spearman=0.0012205963621194638|dist_bray=0.027426460181350087	dist_kullbackleibler=0.5987156925141527|correl_pearson=0.8628648169462314|correl_spearman=0.8413965247795917|dist_bray=0.28545250002480527	OTU-OTU-308->OTU-OTU-16	6.07479	5.72852	1.9057	0.598716	0	0	0	0.5451106773246549|0.851488737467775|0.8261570166840467|0.263187129134402	0.5272276904911225|0.8721804859783924|0.8349174978651868|0.26300523843885754	100.0|100.0|100.0|100.0	0.15370832394373424|0.09076760609412553|0.07183819052374928|0.055367015619599357	FALSE		OTU-OTU-308->OTU-OTU-16	0
OTU-OTU-308	OTU-OTU-70	757	dist_kullbackleibler|dist_bray|correl_spearman|correl_pearson|sim_mutInfo	61.3921	copresence	OTU-OTU-308->OTU-OTU-70	5	0.23770884900359632|0.129029049123897|0.8736295603037124|0.9746777258094402|0.7965385653643955	dist_kullbackleibler=copresence|dist_bray=copresence|correl_spearman=copresence|correl_pearson=copresence|sim_mutInfo=unknown	dist_kullbackleibler=0.0|dist_bray=0.007025662216098683|correl_spearman=8.180805167352645E-4|correl_pearson=4.175951651141929E-8|sim_mutInfo=0.055881596201381334	dist_kullbackleibler=0.23770884900359632|dist_bray=0.129029049123897|correl_spearman=0.8736295603037124|correl_pearson=0.9746777258094402|sim_mutInfo=0.7965385653643955	OTU-OTU-308->OTU-OTU-70	3.75974	3.63217	1.02345	0.237709	0	0	0	0.2626787674075686|0.13652870516670576|0.8472247524503516|0.9587725942097189|0.7746581081190588	0.2289787912360666|0.13528084693915587|0.8614827053243085|0.9695304447744992|0.7714857429079748	100.0|100.0|100.0|100.0|100.0	0.13315041416545467|0.036883743172653236|0.0753401230393818|0.030808831337629378|0.12031071347605449	FALSE		OTU-OTU-308->OTU-OTU-70	0
OTU-OTU-308	Acidimicrobiia	758	correl_pearson|dist_bray|dist_kullbackleibler	17.3563	copresence	OTU-OTU-308->Acidimicrobiia	3	0.8590474754513333|0.27228390052597273|0.646418726046958	correl_pearson=copresence|dist_bray=copresence|dist_kullbackleibler=copresence	correl_pearson=0.01582923235120126|dist_bray=0.06699344072757052|dist_kullbackleibler=4.440892098500626E-16	correl_pearson=0.8590474754513333|dist_bray=0.27228390052597273|dist_kullbackleibler=0.646418726046958	OTU-OTU-308->Acidimicrobiia	0.00181073	-0.0352838	0.201874	0.859047	6.66e-16	6.66e-16	5.22e-15	0.7990344233001543|0.27054356955014486|0.6697771310632007	0.8472532802583943|0.2632626340145217|0.6165876922580771	100.0|100.0|100.0	0.13766078072321067|0.059945304951404814|0.25008190161902805	FALSE		OTU-OTU-308->Acidimicrobiia	5.22e-15
OTU-OTU-308	Acidimicrobiales	759	dist_bray|correl_pearson|dist_kullbackleibler	17.3563	copresence	OTU-OTU-308->Acidimicrobiales	3	0.27228390052597273|0.8590474754513333|0.646418726046958	dist_bray=copresence|correl_pearson=copresence|dist_kullbackleibler=copresence	dist_bray=0.057429694571987655|correl_pearson=0.014880528121754555|dist_kullbackleibler=7.860379014346108E-14	dist_bray=0.27228390052597273|correl_pearson=0.8590474754513333|dist_kullbackleibler=0.646418726046958	OTU-OTU-308->Acidimicrobiales	0.656584	0.676472	0.0821884	0.272284	1.29e-13	1.29e-13	9.73e-13	0.27054356955014486|0.7990344233001543|0.6697771310632007	0.2632626340145217|0.8472532802583943|0.6165876922580771	100.0|100.0|100.0	0.059945304951404814|0.13766078072321067|0.25008190161902805	FALSE		OTU-OTU-308->Acidimicrobiales	9.73e-13
OTU-OTU-58	OTU-OTU-4095	760	sim_mutInfo|dist_kullbackleibler|correl_spearman	84.3506	copresence	OTU-OTU-58->OTU-OTU-4095	3	0.6080931548099411|0.6806337694170428|0.8835815397799432	sim_mutInfo=unknown|dist_kullbackleibler=copresence|correl_spearman=copresence	sim_mutInfo=0.07416185223897809|dist_kullbackleibler=0.0|correl_spearman=8.558380292000844E-5	sim_mutInfo=0.6080931548099411|dist_kullbackleibler=0.6806337694170428|correl_spearman=0.8835815397799432	OTU-OTU-58->OTU-OTU-4095	0.237486	0.240861	0.0866415	0.608093	0	0	0	0.7815679350191206|0.6557384838816378|0.8728052859789771	0.766296190245078|0.6207764490853964|0.8762873230453592	100.0|100.0|100.0	0.14167910679981668|0.22010314140987214|0.05091228281044169	FALSE		OTU-OTU-58->OTU-OTU-4095	0
Syntrophobacteraceae	Desulfarculales	761	dist_kullbackleibler|correl_spearman|correl_pearson|sim_mutInfo|dist_bray	33.0492	copresence	Syntrophobacteraceae->Desulfarculales	5	0.4769131542280006|0.8889806879929122|0.9015571692095632|0.728211070589293|0.24174273961522352	dist_kullbackleibler=copresence|correl_spearman=copresence|correl_pearson=copresence|sim_mutInfo=unknown|dist_bray=copresence	dist_kullbackleibler=0.0|correl_spearman=5.601266159538376E-5|correl_pearson=4.2480788216708865E-4|sim_mutInfo=0.06320751617131926|dist_bray=0.02004644280766643	dist_kullbackleibler=0.4769131542280006|correl_spearman=0.8889806879929122|correl_pearson=0.9015571692095632|sim_mutInfo=0.728211070589293|dist_bray=0.24174273961522352	Syntrophobacteraceae->Desulfarculales	8.0417	8.00508	2.40347	0.476913	0	0	0	0.5071274000565533|0.8751687930995277|0.8894866729889166|0.7637061147954884|0.2461525947617185	0.47111091022348167|0.8774860711206035|0.9045814787957647|0.7555712085420992|0.24046870074970017	100.0|100.0|100.0|100.0|100.0	0.2094140296554978|0.04847059740402755|0.07144157775880995|0.11626792751892327|0.07025294776613333	FALSE		Syntrophobacteraceae->Desulfarculales	0
Syntrophobacteraceae	OTU-OTU-430	762	correl_spearman|sim_mutInfo|dist_bray	219.731	copresence	Syntrophobacteraceae->OTU-OTU-430	3	0.8412265992353944|0.7637014927615913|0.2963586356776182	correl_spearman=copresence|sim_mutInfo=unknown|dist_bray=copresence	correl_spearman=0.0026394487113210463|sim_mutInfo=0.0938624417523597|dist_bray=0.05033172211579018	correl_spearman=0.8412265992353944|sim_mutInfo=0.7637014927615913|dist_bray=0.2963586356776182	Syntrophobacteraceae->OTU-OTU-430	0.0173435	0.0242066	0.202365	0.841227	0.00805772	0.00805772	0.0321227	0.8224481264001997|0.7411167338762157|0.29835155043257927	0.8375356275731197|0.7240782374372516|0.2948369958468215	100.0|100.0|100.0	0.08330113004699584|0.1433584960681816|0.0790167510206939	FALSE		Syntrophobacteraceae->OTU-OTU-430	0.0321227
Syntrophobacteraceae	OTU-OTU-137	763	correl_spearman|dist_kullbackleibler|sim_mutInfo	34.4591	copresence	Syntrophobacteraceae->OTU-OTU-137	3	0.9130287466105182|0.5619848664987906|0.6311518155080926	correl_spearman=copresence|dist_kullbackleibler=copresence|sim_mutInfo=unknown	correl_spearman=1.5525961237550234E-5|dist_kullbackleibler=0.0|sim_mutInfo=0.04446593170138857	correl_spearman=0.9130287466105182|dist_kullbackleibler=0.5619848664987906|sim_mutInfo=0.6311518155080926	Syntrophobacteraceae->OTU-OTU-137	0.0377658	0.0502205	0.194013	0.913029	0	0	0	0.896874879411001|0.5386904535854966|0.8065617921613812	0.9079773975409742|0.5216831397529353|0.8028425921342394	100.0|100.0|100.0	0.04253427912690576|0.1905505245213449|0.10892176265955332	FALSE		Syntrophobacteraceae->OTU-OTU-137	0
Syntrophobacteraceae	OTU-OTU-156	764	correl_pearson|dist_kullbackleibler|dist_bray	216.123	copresence	Syntrophobacteraceae->OTU-OTU-156	3	0.9056746532959108|0.6689280229446702|0.19519698940852326	correl_pearson=copresence|dist_kullbackleibler=copresence|dist_bray=copresence	correl_pearson=2.772955892904605E-6|dist_kullbackleibler=0.0|dist_bray=0.006055588912130538	correl_pearson=0.9056746532959108|dist_kullbackleibler=0.6689280229446702|dist_bray=0.19519698940852326	Syntrophobacteraceae->OTU-OTU-156	0.0158796	-0.0482183	0.23084	0.905675	0	0	0	0.9262335032756934|0.6830627396155073|0.1923005591585512	0.9238067485033388|0.5799459521170071|0.19637831489789587	100.0|100.0|100.0	0.04015456398484022|0.4534890282677136|0.05775692471735538	FALSE		Syntrophobacteraceae->OTU-OTU-156	0
Syntrophobacteraceae	Desulfarculaceae	765	sim_mutInfo|dist_bray|correl_pearson|dist_kullbackleibler|correl_spearman	33.146	copresence	Syntrophobacteraceae->Desulfarculaceae	5	0.728211070589293|0.24174273961522352|0.9015571692095632|0.4769131542280006|0.8889806879929122	sim_mutInfo=unknown|dist_bray=copresence|correl_pearson=copresence|dist_kullbackleibler=copresence|correl_spearman=copresence	sim_mutInfo=0.05960771182286184|dist_bray=0.025905479526195263|correl_pearson=5.603662888203909E-4|dist_kullbackleibler=0.0|correl_spearman=4.7535474370530295E-5	sim_mutInfo=0.728211070589293|dist_bray=0.24174273961522352|correl_pearson=0.9015571692095632|dist_kullbackleibler=0.4769131542280006|correl_spearman=0.8889806879929122	Syntrophobacteraceae->Desulfarculaceae	0.232432	0.229145	0.0871845	0.728211	0	0	0	0.7637061147954884|0.2461525947617185|0.8894866729889166|0.5071274000565533|0.8751687930995277	0.7555712085420992|0.24046870074970017|0.9045814787957647|0.47111091022348167|0.8774860711206035	100.0|100.0|100.0|100.0|100.0	0.11626792751892327|0.07025294776613333|0.07144157775880995|0.2094140296554978|0.04847059740402755	FALSE		Syntrophobacteraceae->Desulfarculaceae	0
Syntrophobacteraceae	OTU-OTU-58	766	dist_bray|correl_spearman|sim_mutInfo|correl_pearson|dist_kullbackleibler	33.993	copresence	Syntrophobacteraceae->OTU-OTU-58	5	0.21352693515520071|0.9006931541066675|0.6193601778480549|0.919989793894837|0.42304060627939377	dist_bray=copresence|correl_spearman=copresence|sim_mutInfo=unknown|correl_pearson=copresence|dist_kullbackleibler=copresence	dist_bray=0.016790249750128217|correl_spearman=1.2104118289779642E-5|sim_mutInfo=0.07024030656526781|correl_pearson=3.8171289319044455E-5|dist_kullbackleibler=0.0	dist_bray=0.21352693515520071|correl_spearman=0.9006931541066675|sim_mutInfo=0.6193601778480549|correl_pearson=0.919989793894837|dist_kullbackleibler=0.42304060627939377	Syntrophobacteraceae->OTU-OTU-58	0.739516	0.758428	0.122862	0.213527	0	0	0	0.22319442550573412|0.8892933444416535|0.7738666202690184|0.9113768403383092|0.4470375124869642	0.21156308779378258|0.8952135090937003|0.7711276416013123|0.9189420959826899|0.40910032414774306	100.0|100.0|100.0|100.0|100.0	0.059032733135107304|0.046293986413204945|0.13377683122097217|0.05186159662338775|0.18221640174186196	FALSE		Syntrophobacteraceae->OTU-OTU-58	0
OTU-OTU-436	OTU-OTU-119	767	dist_kullbackleibler|correl_spearman	195.281	mutualExclusion	OTU-OTU-436->OTU-OTU-119	2	21.7794175764022|-0.5553613599543927	dist_kullbackleibler=mutualExclusion|correl_spearman=mutualExclusion	dist_kullbackleibler=1.4739151550147156E-5|correl_spearman=0.10938459083394847	dist_kullbackleibler=21.7794175764022|correl_spearman=-0.5553613599543927	OTU-OTU-436->OTU-OTU-119	12.625	12.5471	3.56677	21.7794	0.00154295	0.00154295	0.00701673	19.939967773614658|-0.5318336108839424	20.88788033821104|-0.5272921997222223	100.0|100.0	3.0661743145160956|0.18825321395191266	FALSE		OTU-OTU-436->OTU-OTU-119	0.00701673
OTU-OTU-436	OM60	768	dist_bray|dist_kullbackleibler|sim_mutInfo|correl_pearson|correl_spearman	36.5323	copresence	OTU-OTU-436->OM60	5	0.27137968845042004|0.5997333591685767|0.7748924370004879|0.8573996262358442|0.867477123420345	dist_bray=copresence|dist_kullbackleibler=copresence|sim_mutInfo=unknown|correl_pearson=copresence|correl_spearman=copresence	dist_bray=0.023793024515858407|dist_kullbackleibler=0.0|sim_mutInfo=0.07149057928381175|correl_pearson=0.0029100951276893605|correl_spearman=3.360283916175044E-4	dist_bray=0.27137968845042004|dist_kullbackleibler=0.5997333591685767|sim_mutInfo=0.7748924370004879|correl_pearson=0.8573996262358442|correl_spearman=0.867477123420345	OTU-OTU-436->OM60	0.709074	0.723753	0.0894442	0.27138	0	0	0	0.26125425096285787|0.6257362076683792|0.8110535678637915|0.835035315596455|0.8599749596893337	0.2635058203912281|0.5392879029961084|0.7920598558351684|0.8544733970304914|0.8680359064217533	100.0|100.0|100.0|100.0|100.0	0.05109945418169133|0.2986683803591772|0.14985448971232745|0.08890881768104617|0.06690436048615926	FALSE		OTU-OTU-436->OM60	0
Balneola	Flammeovirgaceae	769	dist_bray|dist_kullbackleibler|correl_pearson	36.8081	copresence	Balneola->Flammeovirgaceae	3	0.24972445137603605|0.7907743059399718|0.8699950273825025	dist_bray=copresence|dist_kullbackleibler=copresence|correl_pearson=copresence	dist_bray=0.07266079824580762|dist_kullbackleibler=3.033169715394024E-9|correl_pearson=0.0011787518546367837	dist_bray=0.24972445137603605|dist_kullbackleibler=0.7907743059399718|correl_pearson=0.8699950273825025	Balneola->Flammeovirgaceae	0.547831	0.553477	0.0555261	0.249724	6.21e-10	6.21e-10	4.24e-09	0.24651835396122962|0.8178029311068501|0.8609856922838206	0.25604602660463077|0.7616321322922524|0.8746075052324607	100.0|100.0|100.0	0.042811457617665215|0.3387906267271094|0.06567735663344092	FALSE		Balneola->Flammeovirgaceae	4.24e-09
Balneola	Cytophagia	770	correl_pearson|dist_bray|dist_kullbackleibler	36.8081	copresence	Balneola->Cytophagia	3	0.8699950273825025|0.24972445137603605|0.7907743059399718	correl_pearson=copresence|dist_bray=copresence|dist_kullbackleibler=copresence	correl_pearson=7.633577674271974E-4|dist_bray=0.07769630873173727|dist_kullbackleibler=5.248509515887179E-9	correl_pearson=0.8699950273825025|dist_bray=0.24972445137603605|dist_kullbackleibler=0.7907743059399718	Balneola->Cytophagia	0.0487045	0.0149746	0.221029	0.869995	7.45e-10	7.45e-10	5.08e-09	0.8609856922838206|0.24651835396122962|0.8178029311068501	0.8746075052324607|0.25604602660463077|0.7616321322922524	100.0|100.0|100.0	0.06567735663344092|0.042811457617665215|0.3387906267271094	FALSE		Balneola->Cytophagia	5.08e-09
Balneola	OTU-OTU-400	771	correl_spearman|sim_mutInfo|dist_bray|dist_kullbackleibler	22.5344	copresence	Balneola->OTU-OTU-400	4	0.8440377024610546|0.5559302767822003|0.2519894393710699|0.5409611906952351	correl_spearman=copresence|sim_mutInfo=unknown|dist_bray=copresence|dist_kullbackleibler=copresence	correl_spearman=0.0014927728250943018|sim_mutInfo=0.06813981643574551|dist_bray=0.06450443816239837|dist_kullbackleibler=0.0	correl_spearman=0.8440377024610546|sim_mutInfo=0.5559302767822003|dist_bray=0.2519894393710699|dist_kullbackleibler=0.5409611906952351	Balneola->OTU-OTU-400	0.0136836	0.0228642	0.193171	0.844038	0	0	0	0.8313422686368394|0.7529890882505026|0.24715936312829842|0.5302188645166956	0.8508312118984482|0.7644959049614843|0.24336983536378087|0.4974984170174606	100.0|100.0|100.0|100.0	0.07583306867635786|0.12141794795218383|0.05487906577672413|0.2168883777218519	FALSE		Balneola->OTU-OTU-400	0
Balneola	Flavobacteriales	772	sim_mutInfo|dist_kullbackleibler|dist_bray|correl_pearson	20.1352	copresence	Balneola->Flavobacteriales	4	0.5966299668138793|0.5734979142484812|0.2384695699643683|0.8380720566646969	sim_mutInfo=unknown|dist_kullbackleibler=copresence|dist_bray=copresence|correl_pearson=copresence	sim_mutInfo=0.11233483266256888|dist_kullbackleibler=0.0|dist_bray=0.068895125158137|correl_pearson=0.01218403771628529	sim_mutInfo=0.5966299668138793|dist_kullbackleibler=0.5734979142484812|dist_bray=0.2384695699643683|correl_pearson=0.8380720566646969	Balneola->Flavobacteriales	0.228384	0.219291	0.0854527	0.59663	0	0	0	0.6456884041049739|0.5842217384550894|0.24232807600734133|0.8095024391478377	0.638618292230696|0.5187774606018039|0.23581272142693105|0.8330822060860905	100.0|100.0|100.0|100.0	0.11811997353891066|0.2575548703197576|0.057558318504299426|0.11598328571882213	FALSE		Balneola->Flavobacteriales	0
Balneola	OTU-OTU-435	773	correl_spearman|dist_bray|dist_kullbackleibler|sim_mutInfo|correl_pearson	414.267	copresence	Balneola->OTU-OTU-435	5	0.8778967792755719|0.2637247662641732|0.7905890512142931|0.6046841722341543|0.8635093873007783	correl_spearman=copresence|dist_bray=copresence|dist_kullbackleibler=copresence|sim_mutInfo=unknown|correl_pearson=copresence	correl_spearman=1.0303404236911007E-4|dist_bray=0.03663977760644355|dist_kullbackleibler=0.0|sim_mutInfo=0.0841077502219868|correl_pearson=2.565987717439988E-5	correl_spearman=0.8778967792755719|dist_bray=0.2637247662641732|dist_kullbackleibler=0.7905890512142931|sim_mutInfo=0.6046841722341543|correl_pearson=0.8635093873007783	Balneola->OTU-OTU-435	0.0139107	0.0408138	0.199982	0.877897	0	0	0	0.864206277717198|0.2521353404337251|0.7541291106517979|0.7178189023184638|0.9004074234025349	0.8740309194002901|0.25383179522511073|0.707030429435749|0.6951921887453689|0.8882144819362092	100.0|100.0|100.0|100.0|100.0	0.052486850580606724|0.06662662497821618|0.28567824276970766|0.12207721631963163|0.04678506430821112	FALSE		Balneola->OTU-OTU-435	0
Balneola	OTU-OTU-121	774	dist_bray|dist_kullbackleibler	37.665	copresence	Balneola->OTU-OTU-121	2	0.29330252978407123|0.7374588263851748	dist_bray=copresence|dist_kullbackleibler=copresence	dist_bray=0.09471290330720628|dist_kullbackleibler=0.0	dist_bray=0.29330252978407123|dist_kullbackleibler=0.7374588263851748	Balneola->OTU-OTU-121	0.624172	0.63316	0.0690216	0.293303	0	0	0	0.28865689662144045|0.7389955156295975	0.3006130397949603|0.6943212357084233	100.0|100.0	0.06536881218735734|0.31214396300395764	FALSE		Balneola->OTU-OTU-121	0
Balneola	Flavobacteriaceae	775	dist_kullbackleibler|correl_pearson|dist_bray|sim_mutInfo	20.1352	copresence	Balneola->Flavobacteriaceae	4	0.5978583539093975|0.8357876798863605|0.23790204845207452|0.5966299668138793	dist_kullbackleibler=copresence|correl_pearson=copresence|dist_bray=copresence|sim_mutInfo=unknown	dist_kullbackleibler=0.0|correl_pearson=0.011217334973951165|dist_bray=0.0738503615862467|sim_mutInfo=0.11791315985267042	dist_kullbackleibler=0.5978583539093975|correl_pearson=0.8357876798863605|dist_bray=0.23790204845207452|sim_mutInfo=0.5966299668138793	Balneola->Flavobacteriaceae	5.5198	5.45543	1.53172	0.597858	0	0	0	0.609128699946919|0.8071424411243044|0.2452076951637371|0.6524629655842663	0.5516657330371815|0.8317150824596458|0.23865322286369373|0.6491790491016878	100.0|100.0|100.0|100.0	0.2695813178892081|0.11407555649493706|0.0582892608960299|0.11959888050542038	FALSE		Balneola->Flavobacteriaceae	0
Balneola	OTU-OTU-199	776	sim_mutInfo|dist_kullbackleibler|dist_bray|correl_spearman	38.2507	copresence	Balneola->OTU-OTU-199	4	0.5938611080522009|0.5414685857941108|0.29535986368660183|0.8289240796897134	sim_mutInfo=unknown|dist_kullbackleibler=copresence|dist_bray=copresence|correl_spearman=copresence	sim_mutInfo=0.06870382852577417|dist_kullbackleibler=0.0|dist_bray=0.08371226704088053|correl_spearman=0.002731223279396011	sim_mutInfo=0.5938611080522009|dist_kullbackleibler=0.5414685857941108|dist_bray=0.29535986368660183|correl_spearman=0.8289240796897134	Balneola->OTU-OTU-199	0.229037	0.198361	0.10386	0.593861	0	0	0	0.7691688433215381|0.5160105951100641|0.28312555239624065|0.8215729771422012	0.7782717679335877|0.5105619101243473|0.2849312042976797|0.8371888884992881	100.0|100.0|100.0|100.0	0.13220422500266507|0.14248387460312137|0.053980281326963586|0.08140411740238232	FALSE		Balneola->OTU-OTU-199	0
Balneola	Cytophagales	777	dist_bray|dist_kullbackleibler|correl_pearson	36.8081	copresence	Balneola->Cytophagales	3	0.24972445137603605|0.7907743059399718|0.8699950273825025	dist_bray=copresence|dist_kullbackleibler=copresence|correl_pearson=copresence	dist_bray=0.07215565416408709|dist_kullbackleibler=1.7230253446243182E-8|correl_pearson=0.0012772490674148873	dist_bray=0.24972445137603605|dist_kullbackleibler=0.7907743059399718|correl_pearson=0.8699950273825025	Balneola->Cytophagales	0.54859	0.553638	0.0579536	0.249724	3.82e-09	3.82e-09	2.52e-08	0.24651835396122962|0.8178029311068501|0.8609856922838206	0.25604602660463077|0.7616321322922524|0.8746075052324607	100.0|100.0|100.0	0.042811457617665215|0.3387906267271094|0.06567735663344092	FALSE		Balneola->Cytophagales	2.52e-08
Balneola	Nitriliruptoria	778	correl_spearman|sim_mutInfo|dist_kullbackleibler|dist_bray	22.5344	copresence	Balneola->Nitriliruptoria	4	0.8440377024610546|0.5559302767822003|0.5409611906952351|0.2519894393710699	correl_spearman=copresence|sim_mutInfo=unknown|dist_kullbackleibler=copresence|dist_bray=copresence	correl_spearman=0.0023999467811164354|sim_mutInfo=0.0653460860162387|dist_kullbackleibler=0.0|dist_bray=0.06352227631610163	correl_spearman=0.8440377024610546|sim_mutInfo=0.5559302767822003|dist_kullbackleibler=0.5409611906952351|dist_bray=0.2519894393710699	Balneola->Nitriliruptoria	0.0547307	0.0699489	0.17409	0.844038	0	0	0	0.8313422686368394|0.7529890882505026|0.5302188645166956|0.24715936312829842	0.8508312118984482|0.7644959049614843|0.4974984170174606|0.24336983536378087	100.0|100.0|100.0|100.0	0.07583306867635786|0.12141794795218383|0.2168883777218519|0.05487906577672413	FALSE		Balneola->Nitriliruptoria	0
Balneola	Nitriliruptoraceae	779	dist_bray|correl_spearman|sim_mutInfo|dist_kullbackleibler	22.5344	copresence	Balneola->Nitriliruptoraceae	4	0.2519894393710699|0.8440377024610546|0.5559302767822003|0.5409611906952351	dist_bray=copresence|correl_spearman=copresence|sim_mutInfo=unknown|dist_kullbackleibler=copresence	dist_bray=0.0729916083033455|correl_spearman=0.0014409682410396751|sim_mutInfo=0.06719742122043959|dist_kullbackleibler=0.0	dist_bray=0.2519894393710699|correl_spearman=0.8440377024610546|sim_mutInfo=0.5559302767822003|dist_kullbackleibler=0.5409611906952351	Balneola->Nitriliruptoraceae	0.587746	0.601797	0.0776156	0.251989	0	0	0	0.24715936312829842|0.8313422686368394|0.7529890882505026|0.5302188645166956	0.24336983536378087|0.8508312118984482|0.7644959049614843|0.4974984170174606	100.0|100.0|100.0|100.0	0.05487906577672413|0.07583306867635786|0.12141794795218383|0.2168883777218519	FALSE		Balneola->Nitriliruptoraceae	0
Balneola	OTU-OTU-49	780	dist_kullbackleibler	64.3644	copresence	Balneola->OTU-OTU-49	1	0.720172	dist_kullbackleibler=copresence	dist_kullbackleibler=0.0	dist_kullbackleibler=0.7201724954767558	Balneola->OTU-OTU-49	5.52898	5.52605	1.61235	0.720172	0	0	0	0.75257	0.710834	100	0.256351	FALSE		Balneola->OTU-OTU-49	0
Balneola	OTU-OTU-695	781	correl_pearson|dist_kullbackleibler|dist_bray	33.9566	copresence	Balneola->OTU-OTU-695	3	0.8247024082848277|0.7455979339320987|0.2723931222727729	correl_pearson=copresence|dist_kullbackleibler=copresence|dist_bray=copresence	correl_pearson=0.01784358569093525|dist_kullbackleibler=0.0|dist_bray=0.08593542581904001	correl_pearson=0.8247024082848277|dist_kullbackleibler=0.7455979339320987|dist_bray=0.2723931222727729	Balneola->OTU-OTU-695	0.065441	0.0361773	0.209896	0.824702	0	0	0	0.8039910403527675|0.7799634495011037|0.27884821385929703	0.8428957784683491|0.695558105254448|0.2627414621948769	100.0|100.0|100.0	0.12363039752565168|0.3199334755381519|0.07153025743813095	FALSE		Balneola->OTU-OTU-695	0
Balneola	OTU-OTU-345	782	sim_mutInfo|dist_kullbackleibler	32.9984	copresence	Balneola->OTU-OTU-345	2	0.6055766669130227|0.7953467001837391	sim_mutInfo=unknown|dist_kullbackleibler=copresence	sim_mutInfo=0.09343707137293705|dist_kullbackleibler=0.0	sim_mutInfo=0.6055766669130227|dist_kullbackleibler=0.7953467001837391	Balneola->OTU-OTU-345	0.23183	0.224568	0.104535	0.605577	0	0	0	0.7276308547118034|0.805233176156503	0.7218529112706291|0.7101263202203811	100.0|100.0	0.1411051769507945|0.33586674384594045	FALSE		Balneola->OTU-OTU-345	0
OTU-OTU-345	OTU-OTU-653	783	dist_kullbackleibler|correl_pearson|correl_spearman|sim_mutInfo|dist_bray	97.6021	copresence	OTU-OTU-345->OTU-OTU-653	5	0.5972256053575674|0.8131216842627711|0.907343905785366|0.7346412827915176|0.28808847135197424	dist_kullbackleibler=copresence|correl_pearson=copresence|correl_spearman=copresence|sim_mutInfo=unknown|dist_bray=copresence	dist_kullbackleibler=0.0|correl_pearson=0.0030135994158466684|correl_spearman=5.4623658721331125E-5|sim_mutInfo=0.060427120503702914|dist_bray=0.048503806986471165	dist_kullbackleibler=0.5972256053575674|correl_pearson=0.8131216842627711|correl_spearman=0.907343905785366|sim_mutInfo=0.7346412827915176|dist_bray=0.28808847135197424	OTU-OTU-345->OTU-OTU-653	8.86702	8.97999	2.62814	0.597226	0	0	0	0.5751290880533038|0.8392305923369001|0.9022854408641241|0.8139669338103708|0.26879531545308216	0.5434420812863765|0.828044039586393|0.9094919764364493|0.8136937592695982|0.27524827592988904	100.0|100.0|100.0|100.0|100.0	0.2472776180926307|0.08857905727090042|0.050415465613387014|0.1394286655385916|0.07705807879099313	FALSE		OTU-OTU-345->OTU-OTU-653	0
BPC102	Ectothiorhodospiraceae	784	dist_kullbackleibler	324.05	copresence	BPC102->Ectothiorhodospiraceae	1	0.650441	dist_kullbackleibler=copresence	dist_kullbackleibler=0.0	dist_kullbackleibler=0.6504414051427989	BPC102->Ectothiorhodospiraceae	3.71692	3.60372	1.0972	0.650441	0	0	0	0.610477	0.616641	100	0.108466	FALSE		BPC102->Ectothiorhodospiraceae	0
BPC102	Gemmatimonadetes	785	correl_spearman|dist_kullbackleibler|sim_mutInfo|dist_bray	56.8686	copresence	BPC102->Gemmatimonadetes	4	0.8406469003654216|0.41219528842794395|0.575447670198538|0.21529102260119937	correl_spearman=copresence|dist_kullbackleibler=copresence|sim_mutInfo=unknown|dist_bray=copresence	correl_spearman=0.001957360591838264|dist_kullbackleibler=8.881784197001252E-16|sim_mutInfo=0.09210519973078785|dist_bray=0.11819471046423113	correl_spearman=0.8406469003654216|dist_kullbackleibler=0.41219528842794395|sim_mutInfo=0.575447670198538|dist_bray=0.21529102260119937	BPC102->Gemmatimonadetes	0.0482833	0.0423403	0.220654	0.840647	0	0	0	0.8313845446645861|0.39424528219839217|0.7432841004507018|0.2197820435037328	0.8439481603431523|0.4027054293697524|0.7290077712724603|0.22322928583185614	100.0|100.0|100.0|100.0	0.07368147952001135|0.1502529133574717|0.13983644353858524|0.05767776006866204	FALSE		BPC102->Gemmatimonadetes	0
BPC102	Desulfococcus	786	dist_kullbackleibler	58.8249	copresence	BPC102->Desulfococcus	1	0.675516	dist_kullbackleibler=copresence	dist_kullbackleibler=1.1102230246251565E-16	dist_kullbackleibler=0.6755164551931647	BPC102->Desulfococcus	3.95594	3.85512	1.0552	0.675516	2.17e-13	2.17e-13	1.63e-12	0.647896	0.641758	100	0.162224	FALSE		BPC102->Desulfococcus	1.63e-12
BPC102	KSA1	787	dist_kullbackleibler|sim_mutInfo|correl_spearman|dist_bray|correl_pearson	29.5591	copresence	BPC102->KSA1	5	0.2642172374491982|0.6076446189872335|0.8723774313125459|0.18898164733780276|0.8009816184553882	dist_kullbackleibler=copresence|sim_mutInfo=unknown|correl_spearman=copresence|dist_bray=copresence|correl_pearson=copresence	dist_kullbackleibler=0.0|sim_mutInfo=0.04403071004542958|correl_spearman=0.0010421473714289364|dist_bray=0.04056093728493437|correl_pearson=0.0018524084626263537	dist_kullbackleibler=0.2642172374491982|sim_mutInfo=0.6076446189872335|correl_spearman=0.8723774313125459|dist_bray=0.18898164733780276|correl_pearson=0.8009816184553882	BPC102->KSA1	3.87358	3.89499	0.99825	0.264217	0	0	0	0.2508048119626104|0.868677466959986|0.8602427174956511|0.18546292051706484|0.8114741016205727	0.24515774303641735|0.8606169780012796|0.8684972663372033|0.18414599217340827|0.8132716844670417	100.0|100.0|100.0|100.0|100.0	0.07635537566073099|0.14057016060466912|0.07208480906637739|0.03192811771964326|0.0670773704826712	FALSE		BPC102->KSA1	0
BPC102	Deltaproteobacteria	788	dist_kullbackleibler|dist_bray	74.1381	copresence	BPC102->Deltaproteobacteria	2	0.7018963670761027|0.2439334831773874	dist_kullbackleibler=copresence|dist_bray=copresence	dist_kullbackleibler=5.302135461837665E-5|dist_bray=0.18238549555171102	dist_kullbackleibler=0.7018963670761027|dist_bray=0.2439334831773874	BPC102->Deltaproteobacteria	2.80311	2.82035	0.735932	0.701896	0.00660251	0.00660251	0.0268075	0.7147107389351604|0.24205461460644678	0.660034416337733|0.23335017760329646	100.0|100.0	0.2902582874009786|0.04882172642405463	FALSE		BPC102->Deltaproteobacteria	0.0268075
BPC102	OTU-OTU-48	789	correl_pearson|dist_kullbackleibler|dist_bray	66.2064	copresence	BPC102->OTU-OTU-48	3	0.8016745252556481|0.3832279680251399|0.22312874209259959	correl_pearson=copresence|dist_kullbackleibler=copresence|dist_bray=copresence	correl_pearson=8.787369789649002E-4|dist_kullbackleibler=0.0|dist_bray=0.05816537800975441	correl_pearson=0.8016745252556481|dist_kullbackleibler=0.3832279680251399|dist_bray=0.22312874209259959	BPC102->OTU-OTU-48	-0.000622	-0.00731224	0.203793	0.801675	0	0	0	0.8062449923594257|0.3763736675114353|0.2153357058235234	0.8107428516877468|0.36265054077035086|0.21253303363974646	100.0|100.0|100.0	0.06652008601389107|0.12112516783379232|0.03903881872039208	FALSE		BPC102->OTU-OTU-48	0
BPC102	Chromatiales	790	dist_kullbackleibler	186.824	copresence	BPC102->Chromatiales	1	0.593572	dist_kullbackleibler=copresence	dist_kullbackleibler=0.0	dist_kullbackleibler=0.5935717245741473	BPC102->Chromatiales	3.67577	3.71952	1.01432	0.593572	0	0	0	0.564002	0.552479	100	0.0941769	FALSE		BPC102->Chromatiales	0
BPC102	Alteromonadales	791	correl_spearman|correl_pearson	259.997	mutualExclusion	BPC102->Alteromonadales	2	-0.7775214005211316|-0.7028975566449107	correl_spearman=mutualExclusion|correl_pearson=mutualExclusion	correl_spearman=0.007633471525734237|correl_pearson=4.7439498803347746E-4	correl_spearman=-0.7775214005211316|correl_pearson=-0.7028975566449107	BPC102->Alteromonadales	0.0370054	0.047729	0.206023	-0.777521	0.00300601	0.00300601	0.0129678	-0.7618437543168446|-0.7149054969567166	-0.779972575614385|-0.7204711012630256	100.0|100.0	0.10843105714643453|0.0566790190511373	FALSE		BPC102->Alteromonadales	0.0129678
BPC102	Gemm-4	792	sim_mutInfo|dist_bray|dist_kullbackleibler	108.197	copresence	BPC102->Gemm-4	3	0.5901236758124386|0.27676187312747147|0.6758927864300213	sim_mutInfo=unknown|dist_bray=copresence|dist_kullbackleibler=copresence	sim_mutInfo=0.1092283446545479|dist_bray=0.16486028872947256|dist_kullbackleibler=5.19413401178781E-11	sim_mutInfo=0.5901236758124386|dist_bray=0.27676187312747147|dist_kullbackleibler=0.6758927864300213	BPC102->Gemm-4	0.25037	0.242737	0.0906235	0.590124	2.25e-09	2.25e-09	1.5e-08	0.7360113116218022|0.27562090573017434|0.6418356246750833	0.718929012657237|0.2738475952169395|0.6373431860581547	100.0|100.0|100.0	0.15572813380225736|0.07066898976168072|0.2476855825742558	FALSE		BPC102->Gemm-4	1.5e-08
BPC102	Desulfobacteraceae	793	dist_kullbackleibler|dist_bray	116.767	copresence	BPC102->Desulfobacteraceae	2	0.7339067566212684|0.28695968035895514	dist_kullbackleibler=copresence|dist_bray=copresence	dist_kullbackleibler=3.9821489794533704E-6|dist_bray=0.17239899955873272	dist_kullbackleibler=0.7339067566212684|dist_bray=0.28695968035895514	BPC102->Desulfobacteraceae	2.94672	2.76322	0.846429	0.733907	0.000751	0.000751	0.0035785	0.7238084995827982|0.2792997157422733	0.6984814631048202|0.2752002090167388	100.0|100.0	0.24773037466238365|0.052230285289509876	FALSE		BPC102->Desulfobacteraceae	0.0035785
BPC102	OTU-OTU-416	794	correl_spearman|sim_mutInfo|dist_bray|dist_kullbackleibler	198.01	copresence	BPC102->OTU-OTU-416	4	0.8400349253691735|0.5545177444479563|0.28033278671865447|0.786159763930149	correl_spearman=copresence|sim_mutInfo=unknown|dist_bray=copresence|dist_kullbackleibler=copresence	correl_spearman=3.867927662233317E-4|sim_mutInfo=0.1026376229944303|dist_bray=0.09823958612066042|dist_kullbackleibler=0.0	correl_spearman=0.8400349253691735|sim_mutInfo=0.5545177444479563|dist_bray=0.28033278671865447|dist_kullbackleibler=0.786159763930149	BPC102->OTU-OTU-416	0.0412058	0.0312984	0.192705	0.840035	0	0	0	0.825039878017226|0.7181158309423651|0.2735620041493752|0.7887451720636376	0.8279685717973368|0.6964884720934366|0.2635709202235136|0.7372992232829227	100.0|100.0|100.0|100.0	0.05435418873885666|0.14338322611552162|0.051227696664346456|0.25226188099587527	FALSE		BPC102->OTU-OTU-416	0
Saprospirales	Halomicronema	795	dist_bray|correl_spearman|dist_kullbackleibler|sim_mutInfo	33.0982	copresence	Saprospirales->Halomicronema	4	0.28149843076255887|0.871719775360099|0.6581373651725546|0.5963775959491202	dist_bray=copresence|correl_spearman=copresence|dist_kullbackleibler=copresence|sim_mutInfo=unknown	dist_bray=0.05832794489357884|correl_spearman=7.776070682630198E-4|dist_kullbackleibler=0.0|sim_mutInfo=0.09025270200942365	dist_bray=0.28149843076255887|correl_spearman=0.871719775360099|dist_kullbackleibler=0.6581373651725546|sim_mutInfo=0.5963775959491202	Saprospirales->Halomicronema	0.75239	0.775097	0.0973166	0.281498	0	0	0	0.2732617534384486|0.8586875445502028|0.638957600761323|0.7688050233404461	0.266206231700866|0.8686091558151032|0.6229554795784755|0.77054756086657	100.0|100.0|100.0|100.0	0.0932557565850856|0.0682933277237403|0.3122275543947255|0.15771901108636718	FALSE		Saprospirales->Halomicronema	0
Saprospirales	Flammeovirgaceae	796	dist_kullbackleibler|sim_mutInfo|correl_pearson|correl_spearman	45.3431	copresence	Saprospirales->Flammeovirgaceae	4	0.813369912604927|0.6455754502572342|0.8034167232566747|0.8991534611967146	dist_kullbackleibler=copresence|sim_mutInfo=unknown|correl_pearson=copresence|correl_spearman=copresence	dist_kullbackleibler=5.5289106626332796E-14|sim_mutInfo=0.06137484907872792|correl_pearson=0.008120598380710775|correl_spearman=1.3518288130465184E-4	dist_kullbackleibler=0.813369912604927|sim_mutInfo=0.6455754502572342|correl_pearson=0.8034167232566747|correl_spearman=0.8991534611967146	Saprospirales->Flammeovirgaceae	4.19452	4.16907	1.04362	0.81337	0	0	0	0.8035347342416267|0.787131373966791|0.7880756397630875|0.8839174841499714	0.81149904298634|0.7860059114468089|0.8091050245581495|0.8961868057915334	100.0|100.0|100.0|100.0	0.20842419859396244|0.13142500801912446|0.10138591884568057|0.052178355269639334	FALSE		Saprospirales->Flammeovirgaceae	0
Saprospirales	Chroococcales	797	correl_spearman|sim_mutInfo	40.4887	copresence	Saprospirales->Chroococcales	2	0.8799982185712024|0.7748924370004877	correl_spearman=copresence|sim_mutInfo=unknown	correl_spearman=3.386930013127287E-5|sim_mutInfo=0.07837949435392755	correl_spearman=0.8799982185712024|sim_mutInfo=0.7748924370004877	Saprospirales->Chroococcales	0.000145	0.00841261	0.1984	0.879998	0.00233166	0.00233166	0.0103135	0.8728182563857944|0.7556446515308528	0.8774213232296775|0.7494815132374054	100.0|100.0	0.0479782959975524|0.14210992720942917	FALSE		Saprospirales->Chroococcales	0.0103135
Saprospirales	OTU-OTU-206	798	dist_kullbackleibler|correl_spearman|dist_bray|correl_pearson	17.9883	copresence	Saprospirales->OTU-OTU-206	4	0.5334980985589337|0.8391829758401508|0.22951278101691963|0.8655666080604736	dist_kullbackleibler=copresence|correl_spearman=copresence|dist_bray=copresence|correl_pearson=copresence	dist_kullbackleibler=0.0|correl_spearman=0.003219959595313737|dist_bray=0.02518300453232558|correl_pearson=9.976446354345025E-4	dist_kullbackleibler=0.5334980985589337|correl_spearman=0.8391829758401508|dist_bray=0.22951278101691963|correl_pearson=0.8655666080604736	Saprospirales->OTU-OTU-206	6.26674	6.26104	1.72458	0.533498	0	0	0	0.5512997580367326|0.8247580238446522|0.22653981298888304|0.8644603899735298	0.4885305081269241|0.8462618994358329|0.21650582560420667|0.882060117841046	100.0|100.0|100.0|100.0	0.2600292996555585|0.09060231364889018|0.059897789285684|0.07527465903988458	FALSE		Saprospirales->OTU-OTU-206	0
Saprospirales	OM60	799	correl_pearson|correl_spearman|dist_kullbackleibler|dist_bray|sim_mutInfo	15.9609	copresence	Saprospirales->OM60	5	0.9400742911326826|0.9152542372881359|0.25063692628176754|0.1577141967255773|0.7219571504526119	correl_pearson=copresence|correl_spearman=copresence|dist_kullbackleibler=copresence|dist_bray=copresence|sim_mutInfo=unknown	correl_pearson=1.9936263698783208E-6|correl_spearman=1.6225694900195986E-4|dist_kullbackleibler=0.0|dist_bray=0.004554479882649121|sim_mutInfo=0.05704215809062252	correl_pearson=0.9400742911326826|correl_spearman=0.9152542372881359|dist_kullbackleibler=0.25063692628176754|dist_bray=0.1577141967255773|sim_mutInfo=0.7219571504526119	Saprospirales->OM60	0.00146758	-0.0361189	0.212447	0.940074	0	0	0	0.9365319588001765|0.8968191618857277|0.25972944869617537|0.15566833526951454|0.823890215806447	0.9441658639195178|0.9067156308975027|0.23880215867973725|0.1527635665452216|0.8233186225824581	100.0|100.0|100.0|100.0|100.0	0.041105110481092944|0.054361001111414335|0.12150450027242084|0.04309564138259255|0.14305829289770766	FALSE		Saprospirales->OM60	0
Saprospirales	Sphingomonadales	800	dist_kullbackleibler|dist_bray	19.8823	copresence	Saprospirales->Sphingomonadales	2	0.7491614952042903|0.2596086377363057	dist_kullbackleibler=copresence|dist_bray=copresence	dist_kullbackleibler=2.220446049250313E-16|dist_bray=0.02165397599973984	dist_kullbackleibler=0.7491614952042903|dist_bray=0.2596086377363057	Saprospirales->Sphingomonadales	5.74444	5.52759	1.69425	0.749161	8.1e-15	8.1e-15	6.26e-14	0.7988959245007246|0.24548073770518053	0.7040798298304821|0.240616079870284	100.0|100.0	0.37098696883883847|0.048424529263704726	FALSE		Saprospirales->Sphingomonadales	6.26e-14
Saprospirales	OTU-OTU-255	801	dist_bray|sim_mutInfo|dist_kullbackleibler	67.7017	copresence	Saprospirales->OTU-OTU-255	3	0.27112181692253146|0.5867146932366518|0.8174051403721067	dist_bray=copresence|sim_mutInfo=unknown|dist_kullbackleibler=copresence	dist_bray=0.07835561920722789|sim_mutInfo=0.09077981931506662|dist_kullbackleibler=9.910960940828772E-12	dist_bray=0.27112181692253146|sim_mutInfo=0.5867146932366518|dist_kullbackleibler=0.8174051403721067	Saprospirales->OTU-OTU-255	0.612629	0.619674	0.073258	0.271122	1.66e-10	1.66e-10	1.15e-09	0.27044340886710744|0.7421376565117045|0.8289645963260223	0.26872028188186386|0.741795345569996|0.8074399761571711	100.0|100.0|100.0	0.058379668445411634|0.14088653951410218|0.3199955359680977	FALSE		Saprospirales->OTU-OTU-255	1.15e-09
Saprospirales	Cyanobacteria	802	correl_pearson|dist_kullbackleibler|dist_bray|correl_spearman|sim_mutInfo	22.003	copresence	Saprospirales->Cyanobacteria	5	0.8607808762405491|0.5589220489089997|0.24656443219260415|0.835418811098069|0.6173075216997024	correl_pearson=copresence|dist_kullbackleibler=copresence|dist_bray=copresence|correl_spearman=copresence|sim_mutInfo=unknown	correl_pearson=8.381307915342751E-4|dist_kullbackleibler=0.0|dist_bray=0.032259495721845055|correl_spearman=0.0060375142026529716|sim_mutInfo=0.09701060256016558	correl_pearson=0.8607808762405491|dist_kullbackleibler=0.5589220489089997|dist_bray=0.24656443219260415|correl_spearman=0.835418811098069|sim_mutInfo=0.6173075216997024	Saprospirales->Cyanobacteria	0.00622759	-0.0457489	0.221235	0.860781	0	0	0	0.8561374416917564|0.6070893111550137|0.2468264776286739|0.8128363330875795|0.715351360935995	0.8700638048641857|0.5448987823611151|0.24541505597606678|0.8330595832537804|0.7055690055878887	100.0|100.0|100.0|100.0|100.0	0.07315607850021341|0.2698058980183992|0.062492656558011644|0.0986542208339384|0.1456803713058486	FALSE		Saprospirales->Cyanobacteria	0
Saprospirales	Cytophagales	803	correl_pearson|sim_mutInfo|dist_kullbackleibler|correl_spearman	45.3431	copresence	Saprospirales->Cytophagales	4	0.8034167232566747|0.6455754502572342|0.813369912604927|0.8991534611967146	correl_pearson=copresence|sim_mutInfo=unknown|dist_kullbackleibler=copresence|correl_spearman=copresence	correl_pearson=0.013602513985614517|sim_mutInfo=0.06620249470625184|dist_kullbackleibler=1.0369483049998962E-13|correl_spearman=1.6778080766022274E-4	correl_pearson=0.8034167232566747|sim_mutInfo=0.6455754502572342|dist_kullbackleibler=0.813369912604927|correl_spearman=0.8991534611967146	Saprospirales->Cytophagales	0.0848436	0.0686845	0.236977	0.803417	0	0	0	0.7880756397630875|0.787131373966791|0.8035347342416267|0.8839174841499714	0.8091050245581495|0.7860059114468089|0.81149904298634|0.8961868057915334	100.0|100.0|100.0|100.0	0.10138591884568057|0.13142500801912446|0.20842419859396244|0.052178355269639334	FALSE		Saprospirales->Cytophagales	0
Saprospirales	Congregibacter	804	sim_mutInfo|dist_bray|correl_pearson|dist_kullbackleibler|correl_spearman	16.5194	copresence	Saprospirales->Congregibacter	5	0.6110536015630208|0.1599543133135617|0.947211532750764|0.25159864188500014|0.9052388289676429	sim_mutInfo=unknown|dist_bray=copresence|correl_pearson=copresence|dist_kullbackleibler=copresence|correl_spearman=copresence	sim_mutInfo=0.05773606871165016|dist_bray=0.002846744774373411|correl_pearson=5.067175908868293E-7|dist_kullbackleibler=0.0|correl_spearman=1.7246712835272682E-4	sim_mutInfo=0.6110536015630208|dist_bray=0.1599543133135617|correl_pearson=0.947211532750764|dist_kullbackleibler=0.25159864188500014|correl_spearman=0.9052388289676429	Saprospirales->Congregibacter	0.237174	0.231914	0.0936217	0.611054	0	0	0	0.8338715809761753|0.15287878896250415|0.9471673504865175|0.2641175405693371|0.8885190459032225	0.8476735666286775|0.1503430246394039|0.9529976856113526|0.23385723286215596|0.8975226821933895	100.0|100.0|100.0|100.0|100.0	0.14370192747302288|0.038357099143409686|0.03253631475747129|0.13061410026007322|0.06178500291614583	FALSE		Saprospirales->Congregibacter	0
Saprospirales	Rhodobacterales	805	correl_spearman|correl_pearson|dist_kullbackleibler|dist_bray|sim_mutInfo	16.9343	copresence	Saprospirales->Rhodobacterales	5	0.8529640710667464|0.8344469862632652|0.7790868530156526|0.28963888886682565|0.6665053760078159	correl_spearman=copresence|correl_pearson=copresence|dist_kullbackleibler=copresence|dist_bray=copresence|sim_mutInfo=unknown	correl_spearman=0.0011816091989755861|correl_pearson=0.0016121338674367491|dist_kullbackleibler=4.668931907758633E-12|dist_bray=0.07637586803087215|sim_mutInfo=0.09159696091768782	correl_spearman=0.8529640710667464|correl_pearson=0.8344469862632652|dist_kullbackleibler=0.7790868530156526|dist_bray=0.28963888886682565|sim_mutInfo=0.6665053760078159	Saprospirales->Rhodobacterales	0.0198999	0.0504234	0.192628	0.852964	1.11e-16	1.11e-16	8.85e-16	0.8423563591530161|0.8385523788067043|0.7720414090774703|0.2812461349201835|0.7333655960511194	0.8556499700549887|0.8455718738801841|0.74478115133984|0.27848478671922694|0.6951040427125978	100.0|100.0|100.0|100.0|100.0	0.07317881333274077|0.07350960296821457|0.21662776143759685|0.052946364469371864|0.14200130350190693	FALSE		Saprospirales->Rhodobacterales	8.85e-16
Saprospirales	Cyanobacteriaceae	806	correl_spearman|sim_mutInfo	39.6891	copresence	Saprospirales->Cyanobacteriaceae	2	0.8799982185712024|0.7748924370004877	correl_spearman=copresence|sim_mutInfo=unknown	correl_spearman=3.8222845545221595E-5|sim_mutInfo=0.08292369529249072	correl_spearman=0.8799982185712024|sim_mutInfo=0.7748924370004877	Saprospirales->Cyanobacteriaceae	0.00645619	-0.0037172	0.183023	0.879998	0.00269639	0.00269639	0.0117258	0.8728182563857944|0.7556446515308528	0.8774213232296775|0.7494815132374054	100.0|100.0	0.0479782959975524|0.14210992720942917	FALSE		Saprospirales->Cyanobacteriaceae	0.0117258
Saprospirales	OTU-OTU-932	807	sim_mutInfo|dist_bray|correl_spearman|correl_pearson|dist_kullbackleibler	18.9323	copresence	Saprospirales->OTU-OTU-932	5	0.7219571504526119|0.21856580076293985|0.9493745567593725|0.8563196856861471|0.3457704610314325	sim_mutInfo=unknown|dist_bray=copresence|correl_spearman=copresence|correl_pearson=copresence|dist_kullbackleibler=copresence	sim_mutInfo=0.05377757116750237|dist_bray=0.033732246861503556|correl_spearman=3.76719879735532E-8|correl_pearson=0.0011635588780500306|dist_kullbackleibler=0.0	sim_mutInfo=0.7219571504526119|dist_bray=0.21856580076293985|correl_spearman=0.9493745567593725|correl_pearson=0.8563196856861471|dist_kullbackleibler=0.3457704610314325	Saprospirales->OTU-OTU-932	0.232394	0.229145	0.0868402	0.721957	0	0	0	0.8883822396653236|0.21083227455118814|0.9353570200409729|0.8588845004030249|0.33010680538296017	0.8762995964928725|0.21178336448754698|0.9427108811737159|0.8641231575392847|0.32962809417708405	100.0|100.0|100.0|100.0|100.0	0.1661610247429871|0.053463807705036594|0.029858686683446586|0.08223147148286672|0.10616809831976161	FALSE		Saprospirales->OTU-OTU-932	0
Saprospirales	OTU-OTU-988	808	sim_mutInfo|correl_spearman	42.9313	copresence	Saprospirales->OTU-OTU-988	2	0.7748924370004877|0.8799982185712024	sim_mutInfo=unknown|correl_spearman=copresence	sim_mutInfo=0.08115288278173904|correl_spearman=4.2722726947941325E-5	sim_mutInfo=0.7748924370004877|correl_spearman=0.8799982185712024	Saprospirales->OTU-OTU-988	0.228876	0.219931	0.0796782	0.774892	0.0029013	0.0029013	0.0125526	0.7556446515308528|0.8728182563857944	0.7494815132374054|0.8774213232296775	100.0|100.0	0.14210992720942917|0.0479782959975524	FALSE		Saprospirales->OTU-OTU-988	0.0125526
Saprospirales	OTU-OTU-653	809	dist_bray|correl_pearson|dist_kullbackleibler|correl_spearman	21.7041	copresence	Saprospirales->OTU-OTU-653	4	0.2272734523312595|0.8807439246918747|0.4734785312901098|0.8750400055817544	dist_bray=copresence|correl_pearson=copresence|dist_kullbackleibler=copresence|correl_spearman=copresence	dist_bray=0.012866482063255136|correl_pearson=2.866949006496977E-5|dist_kullbackleibler=0.0|correl_spearman=2.5257507640291665E-4	dist_bray=0.2272734523312595|correl_pearson=0.8807439246918747|dist_kullbackleibler=0.4734785312901098|correl_spearman=0.8750400055817544	Saprospirales->OTU-OTU-653	0.712568	0.723271	0.0930246	0.227273	0	0	0	0.2168017099594682|0.8996242703046398|0.47628580539694254|0.8590788761785509	0.20795348770125166|0.9013890699959862|0.40597423810700795|0.8732894975801814	100.0|100.0|100.0|100.0	0.04941504008755328|0.04749019916736533|0.20959727554386848|0.06394741836784955	FALSE		Saprospirales->OTU-OTU-653	0
Saprospirales	OTU-OTU-302	810	dist_bray|sim_mutInfo|correl_spearman|dist_kullbackleibler|correl_pearson	200.164	copresence	Saprospirales->OTU-OTU-302	5	0.2471073564828261|0.8094142856947015|0.8353918170962726|0.7895635737558009|0.8446687568112743	dist_bray=copresence|sim_mutInfo=unknown|correl_spearman=copresence|dist_kullbackleibler=copresence|correl_pearson=copresence	dist_bray=0.056003585591783756|sim_mutInfo=0.09245458563506131|correl_spearman=0.0023539543170625343|dist_kullbackleibler=0.0|correl_pearson=0.012214439878776684	dist_bray=0.2471073564828261|sim_mutInfo=0.8094142856947015|correl_spearman=0.8353918170962726|dist_kullbackleibler=0.7895635737558009|correl_pearson=0.8446687568112743	Saprospirales->OTU-OTU-302	0.704814	0.709241	0.0909582	0.247107	0	0	0	0.23878853591622806|0.7279706739083867|0.8221653293957469|0.8095429046150207|0.8413825016379473	0.2332693031485506|0.7292297507005402|0.8321008802001917|0.7278013749532377|0.8728643175954056	100.0|100.0|100.0|100.0|100.0	0.08598903225475522|0.1395557073234937|0.0873070179059967|0.405025268943368|0.11847320150293304	FALSE		Saprospirales->OTU-OTU-302	0
Saprospirales	OTU-OTU-695	811	dist_kullbackleibler|correl_spearman|sim_mutInfo	46.0364	copresence	Saprospirales->OTU-OTU-695	3	0.7407711023295573|0.8951915026102094|0.7183565798854241	dist_kullbackleibler=copresence|correl_spearman=copresence|sim_mutInfo=unknown	dist_kullbackleibler=0.0|correl_spearman=2.1233643847706762E-5|sim_mutInfo=0.04605944906729609	dist_kullbackleibler=0.7407711023295573|correl_spearman=0.8951915026102094|sim_mutInfo=0.7183565798854241	Saprospirales->OTU-OTU-695	6.7688	6.4091	2.00098	0.740771	0	0	0	0.6975193681079466|0.8826941721241016|0.8214948692655843	0.7070149945481266|0.8854107393558545|0.8330172762112613	100.0|100.0|100.0	0.21167824407096103|0.048451196658810515|0.12628548706957796	FALSE		Saprospirales->OTU-OTU-695	0
Saprospirales	Flavobacteriales	812	sim_mutInfo|correl_spearman|dist_kullbackleibler|dist_bray	38.9542	copresence	Saprospirales->Flavobacteriales	4	0.6518293703939158|0.8600578912410536|0.7120238916813186|0.2933391989833536	sim_mutInfo=unknown|correl_spearman=copresence|dist_kullbackleibler=copresence|dist_bray=copresence	sim_mutInfo=0.09201845512111906|correl_spearman=6.326669844225474E-4|dist_kullbackleibler=0.0|dist_bray=0.08182911189311692	sim_mutInfo=0.6518293703939158|correl_spearman=0.8600578912410536|dist_kullbackleibler=0.7120238916813186|dist_bray=0.2933391989833536	Saprospirales->Flavobacteriales	0.240315	0.240994	0.0777966	0.651829	0	0	0	0.7661625729754752|0.844711022353119|0.7066252728164798|0.2948193259933946	0.7349613446985716|0.8499413455492466|0.6615774557263256|0.2953910561455163	100.0|100.0|100.0|100.0	0.15669097152157424|0.07456126348278853|0.25604439701881887|0.06431430985497417	FALSE		Saprospirales->Flavobacteriales	0
Saprospirales	Pseudanabaenaceae	813	dist_kullbackleibler|dist_bray|correl_spearman|correl_pearson	16.5416	copresence	Saprospirales->Pseudanabaenaceae	4	0.42516505865187443|0.22457655395915777|0.9077961090180862|0.899480671932118	dist_kullbackleibler=copresence|dist_bray=copresence|correl_spearman=copresence|correl_pearson=copresence	dist_kullbackleibler=0.0|dist_bray=0.015628268672418955|correl_spearman=1.4962701143206303E-5|correl_pearson=2.3469715461754692E-4	dist_kullbackleibler=0.42516505865187443|dist_bray=0.22457655395915777|correl_spearman=0.9077961090180862|correl_pearson=0.899480671932118	Saprospirales->Pseudanabaenaceae	7.30618	7.34518	2.09867	0.425165	0	0	0	0.43473699838589064|0.222951229445532|0.8937958753113672|0.8915195850857112	0.40438410366142186|0.21459466440518088|0.898440484981665|0.9071589281766783	100.0|100.0|100.0|100.0	0.1814688855040525|0.058127700788909796|0.04499602264446502|0.06449779443582108	FALSE		Saprospirales->Pseudanabaenaceae	0
Saprospirales	OTU-OTU-42	814	dist_bray|correl_pearson|dist_kullbackleibler	51.185	copresence	Saprospirales->OTU-OTU-42	3	0.29759343801557847|0.8124760915983378|0.782413828221817	dist_bray=copresence|correl_pearson=copresence|dist_kullbackleibler=copresence	dist_bray=0.09107513119395483|correl_pearson=0.007485173727310834|dist_kullbackleibler=1.3322676295501878E-15	dist_bray=0.29759343801557847|correl_pearson=0.8124760915983378|dist_kullbackleibler=0.782413828221817	Saprospirales->OTU-OTU-42	0.636189	0.64348	0.0764386	0.297593	1.44e-15	1.44e-15	1.13e-14	0.2891038920176211|0.8024525578650367|0.7767867308112675	0.28298309310121794|0.8227846976584988|0.7309442467062972	100.0|100.0|100.0	0.06767914080666136|0.10787842637402781|0.3408626149027694	FALSE		Saprospirales->OTU-OTU-42	1.13e-14
Saprospirales	Marinicellaceae	815	dist_kullbackleibler|correl_pearson|dist_bray|correl_spearman	17.9883	copresence	Saprospirales->Marinicellaceae	4	0.5334980985589337|0.8655666080604736|0.22951278101691963|0.8391829758401508	dist_kullbackleibler=copresence|correl_pearson=copresence|dist_bray=copresence|correl_spearman=copresence	dist_kullbackleibler=0.0|correl_pearson=8.084791522410262E-4|dist_bray=0.030766496238920027|correl_spearman=0.003125165594287771	dist_kullbackleibler=0.5334980985589337|correl_pearson=0.8655666080604736|dist_bray=0.22951278101691963|correl_spearman=0.8391829758401508	Saprospirales->Marinicellaceae	6.39773	6.26523	1.81652	0.533498	0	0	0	0.5512997580367326|0.8644603899735298|0.22653981298888304|0.8247580238446522	0.4885305081269241|0.882060117841046|0.21650582560420667|0.8462618994358329	100.0|100.0|100.0|100.0	0.2600292996555585|0.07527465903988458|0.059897789285684|0.09060231364889018	FALSE		Saprospirales->Marinicellaceae	0
Saprospirales	OTU-OTU-63	816	dist_bray|dist_kullbackleibler|sim_mutInfo|correl_pearson|correl_spearman	11.9984	copresence	Saprospirales->OTU-OTU-63	5	0.13393173552888182|0.19975744788947988|0.9120112582992588|0.9269611930422389|0.9645205066986292	dist_bray=copresence|dist_kullbackleibler=copresence|sim_mutInfo=unknown|correl_pearson=copresence|correl_spearman=copresence	dist_bray=0.008502731074202519|dist_kullbackleibler=0.0|sim_mutInfo=0.05462580057423805|correl_pearson=7.996400221177424E-5|correl_spearman=4.1365786906943924E-9	dist_bray=0.13393173552888182|dist_kullbackleibler=0.19975744788947988|sim_mutInfo=0.9120112582992588|correl_pearson=0.9269611930422389|correl_spearman=0.9645205066986292	Saprospirales->OTU-OTU-63	0.693178	0.698861	0.0843798	0.133932	0	0	0	0.14254612226767296|0.1919642254075994|0.9741514345151557|0.9233040025044604|0.9562176718068119	0.14258071134131395|0.17538477630643645|0.9484322145500323|0.9348800172438625|0.9624804397311544	100.0|100.0|100.0|100.0|100.0	0.05323132043244343|0.10218922484589313|0.20156516422245596|0.05982059651921654|0.027764482531901148	FALSE		Saprospirales->OTU-OTU-63	0
Saprospirales	OTU-OTU-79	817	dist_kullbackleibler|correl_spearman|dist_bray|correl_pearson	44.2994	copresence	Saprospirales->OTU-OTU-79	4	0.5078892460357665|0.8469683799150931|0.20474718188607166|0.9050917780815863	dist_kullbackleibler=copresence|correl_spearman=copresence|dist_bray=copresence|correl_pearson=copresence	dist_kullbackleibler=0.0|correl_spearman=0.002967055582460576|dist_bray=0.028818267564497235|correl_pearson=2.1852704154001756E-6	dist_kullbackleibler=0.5078892460357665|correl_spearman=0.8469683799150931|dist_bray=0.20474718188607166|correl_pearson=0.9050917780815863	Saprospirales->OTU-OTU-79	5.28915	5.47466	1.46034	0.507889	0	0	0	0.5348639397786441|0.8236579126715239|0.21431531198928927|0.9072323796193629	0.5185763657523093|0.8403929720862896|0.21250367807592202|0.91125542530694	100.0|100.0|100.0|100.0	0.19717359254584493|0.08138653044177678|0.04962127271373695|0.03641742332664296	FALSE		Saprospirales->OTU-OTU-79	0
Saprospirales	OTU-OTU-88	818	dist_kullbackleibler|correl_pearson|dist_bray|correl_spearman|sim_mutInfo	16.5194	copresence	Saprospirales->OTU-OTU-88	5	0.25159864188500014|0.947211532750764|0.1599543133135617|0.9052388289676429|0.6110536015630208	dist_kullbackleibler=copresence|correl_pearson=copresence|dist_bray=copresence|correl_spearman=copresence|sim_mutInfo=unknown	dist_kullbackleibler=0.0|correl_pearson=1.1618073403329987E-7|dist_bray=0.002613063527252546|correl_spearman=1.416938269168111E-4|sim_mutInfo=0.05644304685922119	dist_kullbackleibler=0.25159864188500014|correl_pearson=0.947211532750764|dist_bray=0.1599543133135617|correl_spearman=0.9052388289676429|sim_mutInfo=0.6110536015630208	Saprospirales->OTU-OTU-88	6.52587	6.54261	1.90167	0.251599	0	0	0	0.2641175405693371|0.9471673504865175|0.15287878896250415|0.8885190459032225|0.8338715809761753	0.23385723286215596|0.9529976856113526|0.1503430246394039|0.8975226821933895|0.8476735666286775	100.0|100.0|100.0|100.0|100.0	0.13061410026007322|0.03253631475747129|0.038357099143409686|0.06178500291614583|0.14370192747302288	FALSE		Saprospirales->OTU-OTU-88	0
Saprospirales	OTU-OTU-89	819	dist_kullbackleibler|dist_bray|correl_pearson	10.9751	copresence	Saprospirales->OTU-OTU-89	3	0.5287625074117149|0.17866094208398708|0.9222077477528385	dist_kullbackleibler=copresence|dist_bray=copresence|correl_pearson=copresence	dist_kullbackleibler=0.0|dist_bray=0.006705797535077274|correl_pearson=2.3808803262248546E-7	dist_kullbackleibler=0.5287625074117149|dist_bray=0.17866094208398708|correl_pearson=0.9222077477528385	Saprospirales->OTU-OTU-89	7.36441	7.56077	2.05654	0.528763	0	0	0	0.5972257182316384|0.1841238695932549|0.9236332582596948	0.5506887935396879|0.17585448668368914|0.9262790409374226	100.0|100.0|100.0	0.2986507325312023|0.04374905238490467|0.03262958105739573	FALSE		Saprospirales->OTU-OTU-89	0
Saprospirales	Marinicellales	820	dist_bray|correl_pearson|dist_kullbackleibler|correl_spearman	17.9883	copresence	Saprospirales->Marinicellales	4	0.22951278101691963|0.8655666080604736|0.5334980985589337|0.8391829758401508	dist_bray=copresence|correl_pearson=copresence|dist_kullbackleibler=copresence|correl_spearman=copresence	dist_bray=0.028234143085285157|correl_pearson=7.696550030938942E-4|dist_kullbackleibler=0.0|correl_spearman=0.0028286512378324358	dist_bray=0.22951278101691963|correl_pearson=0.8655666080604736|dist_kullbackleibler=0.5334980985589337|correl_spearman=0.8391829758401508	Saprospirales->Marinicellales	0.693358	0.691359	0.0845871	0.229513	0	0	0	0.22653981298888304|0.8644603899735298|0.5512997580367326|0.8247580238446522	0.21650582560420667|0.882060117841046|0.4885305081269241|0.8462618994358329	100.0|100.0|100.0|100.0	0.059897789285684|0.07527465903988458|0.2600292996555585|0.09060231364889018	FALSE		Saprospirales->Marinicellales	0
Saprospirales	OTU-OTU-472	821	correl_spearman|sim_mutInfo|correl_pearson|dist_bray|dist_kullbackleibler	32.9399	copresence	Saprospirales->OTU-OTU-472	5	0.9222261836555119|0.6193601778480549|0.8263085154827342|0.24902107911234683|0.47228835454612544	correl_spearman=copresence|sim_mutInfo=unknown|correl_pearson=copresence|dist_bray=copresence|dist_kullbackleibler=copresence	correl_spearman=3.074727263907562E-7|sim_mutInfo=0.07018996066740135|correl_pearson=0.004740309720204339|dist_bray=0.039164685969944824|dist_kullbackleibler=0.0	correl_spearman=0.9222261836555119|sim_mutInfo=0.6193601778480549|correl_pearson=0.8263085154827342|dist_bray=0.24902107911234683|dist_kullbackleibler=0.47228835454612544	Saprospirales->OTU-OTU-472	-0.00997716	-0.00544775	0.200797	0.922226	0	0	0	0.9046034827496408|0.7798058246765993|0.8338522280033392|0.23747425608936507|0.46261863160121786	0.9064309417277051|0.765620315514635|0.8408968407787532|0.23209738658292833|0.449712026140893	100.0|100.0|100.0|100.0|100.0	0.03364021332212736|0.1471038266779149|0.09596721047313037|0.07638343805768925|0.22330085390717772	FALSE		Saprospirales->OTU-OTU-472	0
Saprospirales	OTU-OTU-121	822	dist_bray|sim_mutInfo|dist_kullbackleibler|correl_pearson|correl_spearman	28.9348	copresence	Saprospirales->OTU-OTU-121	5	0.27518739233964673|0.7219571504526117|0.5567922615323481|0.8134944522542582|0.9121725731895226	dist_bray=copresence|sim_mutInfo=unknown|dist_kullbackleibler=copresence|correl_pearson=copresence|correl_spearman=copresence	dist_bray=0.05741272152588883|sim_mutInfo=0.05193764849901816|dist_kullbackleibler=0.0|correl_pearson=0.013340728256079237|correl_spearman=7.026245478136683E-5	dist_bray=0.27518739233964673|sim_mutInfo=0.7219571504526117|dist_kullbackleibler=0.5567922615323481|correl_pearson=0.8134944522542582|correl_spearman=0.9121725731895226	Saprospirales->OTU-OTU-121	0.675157	0.678095	0.0754324	0.275187	0	0	0	0.26314559596047565|0.8710062152180557|0.5476884520392598|0.7909467652031066|0.8990554533325736	0.26874150896069515|0.8620014073821185|0.5242603389389768|0.8179186876241478|0.9018399861785076	100.0|100.0|100.0|100.0|100.0	0.068269534227978|0.15481017214026788|0.21290269807631895|0.12047751781408306|0.05662718188437773	FALSE		Saprospirales->OTU-OTU-121	0
Saprospirales	OTU-OTU-133	823	dist_bray|correl_pearson|correl_spearman	181.544	copresence	Saprospirales->OTU-OTU-133	3	0.2733585689206124|0.85098892811201|0.8336609356809006	dist_bray=copresence|correl_pearson=copresence|correl_spearman=copresence	dist_bray=0.017629761604908367|correl_pearson=5.3934863552207446E-5|correl_spearman=0.0024078107690979067	dist_bray=0.2733585689206124|correl_pearson=0.85098892811201|correl_spearman=0.8336609356809006	Saprospirales->OTU-OTU-133	0.764878	0.770068	0.0887502	0.273359	4.44e-06	4.44e-06	2.48e-05	0.2592371030794831|0.890231566432405|0.8149872359041622	0.2584833065254153|0.8821317600635323|0.8259002109167732	100.0|100.0|100.0	0.05768055602712738|0.05292455826429357|0.08060794723515605	FALSE		Saprospirales->OTU-OTU-133	2.48e-05
Synechococcophycideae	Congregibacter	824	dist_kullbackleibler|dist_bray|correl_spearman|correl_pearson|sim_mutInfo	16.2717	copresence	Synechococcophycideae->Congregibacter	5	0.30832437110718464|0.17676031456320174|0.947834614250436|0.9423213249517616|0.6099695188927519	dist_kullbackleibler=copresence|dist_bray=copresence|correl_spearman=copresence|correl_pearson=copresence|sim_mutInfo=unknown	dist_kullbackleibler=0.0|dist_bray=0.012352617588690218|correl_spearman=1.5100453110150625E-9|correl_pearson=1.376995892032884E-5|sim_mutInfo=0.06327602208907646	dist_kullbackleibler=0.30832437110718464|dist_bray=0.17676031456320174|correl_spearman=0.947834614250436|correl_pearson=0.9423213249517616|sim_mutInfo=0.6099695188927519	Synechococcophycideae->Congregibacter	7.81599	7.7098	1.86856	0.308324	0	0	0	0.3154969090044697|0.1825488124598903|0.9347795341896166|0.9352158725504487|0.8566699981443894	0.2976525514698769|0.1751473798602094|0.9396993078881625|0.949905051634707|0.8388249490085092	100.0|100.0|100.0|100.0|100.0	0.15386379657504626|0.06045675627743616|0.024265788782823455|0.044942118271675255|0.16584234291217081	FALSE		Synechococcophycideae->Congregibacter	0
Synechococcophycideae	OTU-OTU-119	825	correl_spearman|dist_kullbackleibler	54.3943	mutualExclusion	Synechococcophycideae->OTU-OTU-119	2	-0.6268368173730257|19.711221193671165	correl_spearman=mutualExclusion|dist_kullbackleibler=mutualExclusion	correl_spearman=0.051703494502749914|dist_kullbackleibler=3.329453064782051E-5	correl_spearman=-0.6268368173730257|dist_kullbackleibler=19.711221193671165	Synechococcophycideae->OTU-OTU-119	0.0161635	0.0136706	0.218953	-0.626837	0.00162953	0.00162953	0.00737825	-0.5926591331958341|18.478370194073246	-0.609427184860444|19.1352458126242	100.0|100.0	0.13975777936188613|2.10838313108496	FALSE		Synechococcophycideae->OTU-OTU-119	0.00737825
Synechococcophycideae	OTU-OTU-124	826	correl_pearson|dist_bray|sim_mutInfo|dist_kullbackleibler|correl_spearman	16.2143	copresence	Synechococcophycideae->OTU-OTU-124	5	0.9027780922173541|0.20691418297819697|0.575447670198538|0.5267213528614434|0.8897530430650172	correl_pearson=copresence|dist_bray=copresence|sim_mutInfo=unknown|dist_kullbackleibler=copresence|correl_spearman=copresence	correl_pearson=0.005398626077618984|dist_bray=0.034414333899653315|sim_mutInfo=0.07844131522905584|dist_kullbackleibler=0.0|correl_spearman=3.558372654488551E-5	correl_pearson=0.9027780922173541|dist_bray=0.20691418297819697|sim_mutInfo=0.575447670198538|dist_kullbackleibler=0.5267213528614434|correl_spearman=0.8897530430650172	Synechococcophycideae->OTU-OTU-124	-0.000435	-0.061167	0.209505	0.902778	0	0	0	0.8735338996023291|0.22308308995986267|0.7400376974855187|0.5625073553397257|0.8797343537507041	0.8981242665835591|0.20264133139975155|0.7278833607193096|0.4827342715338093|0.8878388843812215	100.0|100.0|100.0|100.0|100.0	0.11754018103423484|0.08388672521902611|0.13144493029427326|0.3351244784401871|0.04519435892336716	FALSE		Synechococcophycideae->OTU-OTU-124	0
Synechococcophycideae	Marinicellales	827	correl_spearman|dist_bray|dist_kullbackleibler|correl_pearson|sim_mutInfo	15.6195	copresence	Synechococcophycideae->Marinicellales	5	0.8810959485323622|0.29734984946021703|0.5728722358129262|0.838953520947213|0.6110536015630204	correl_spearman=copresence|dist_bray=copresence|dist_kullbackleibler=copresence|correl_pearson=copresence|sim_mutInfo=unknown	correl_spearman=4.6999327507579736E-4|dist_bray=0.04066074979880052|dist_kullbackleibler=0.0|correl_pearson=9.94272017122766E-4|sim_mutInfo=0.0749936838819808	correl_spearman=0.8810959485323622|dist_bray=0.29734984946021703|dist_kullbackleibler=0.5728722358129262|correl_pearson=0.838953520947213|sim_mutInfo=0.6110536015630204	Synechococcophycideae->Marinicellales	0.0156524	-0.0181153	0.214118	0.881096	0	0	0	0.8638557053958629|0.2788617533276577|0.5633696863738594|0.8367676529775262|0.7872460632583792	0.876220528423134|0.2814513163698229|0.5040242487393893|0.8407008853825606|0.7888728526874617	100.0|100.0|100.0|100.0|100.0	0.0657499516135317|0.07075591807765191|0.23528365402764517|0.07311803968445024|0.14600131594724033	FALSE		Synechococcophycideae->Marinicellales	0
Synechococcophycideae	OTU-OTU-4	828	dist_kullbackleibler|dist_bray	223.843	mutualExclusion	Synechococcophycideae->OTU-OTU-4	2	22.088812524304267|0.9999644326153805	dist_kullbackleibler=mutualExclusion|dist_bray=mutualExclusion	dist_kullbackleibler=7.262576096067619E-10|dist_bray=3.9802494633534025E-11	dist_kullbackleibler=22.088812524304267|dist_bray=0.9999644326153805	Synechococcophycideae->OTU-OTU-4	17.8228	17.7538	4.4496	22.0888	0	0	0	21.691484011617245|0.9999326903578553	21.671606153988343|0.999947396964534	28.0|28.0	0.4089577601957683|4.8663169682175054E-5	FALSE		Synechococcophycideae->OTU-OTU-4	0
Synechococcophycideae	OTU-OTU-206	829	correl_spearman|sim_mutInfo|correl_pearson|dist_kullbackleibler|dist_bray	15.6195	copresence	Synechococcophycideae->OTU-OTU-206	5	0.8810959485323622|0.6110536015630204|0.838953520947213|0.5728722358129262|0.29734984946021703	correl_spearman=copresence|sim_mutInfo=unknown|correl_pearson=copresence|dist_kullbackleibler=copresence|dist_bray=copresence	correl_spearman=6.230170418636272E-4|sim_mutInfo=0.07091612522970792|correl_pearson=8.70094668280752E-4|dist_kullbackleibler=0.0|dist_bray=0.03889778721487591	correl_spearman=0.8810959485323622|sim_mutInfo=0.6110536015630204|correl_pearson=0.838953520947213|dist_kullbackleibler=0.5728722358129262|dist_bray=0.29734984946021703	Synechococcophycideae->OTU-OTU-206	0.0361072	0.0501061	0.196562	0.881096	0	0	0	0.8638557053958629|0.7872460632583792|0.8367676529775262|0.5633696863738594|0.2788617533276577	0.876220528423134|0.7888728526874617|0.8407008853825606|0.5040242487393893|0.2814513163698229	100.0|100.0|100.0|100.0|100.0	0.0657499516135317|0.14600131594724033|0.07311803968445024|0.23528365402764517|0.07075591807765191	FALSE		Synechococcophycideae->OTU-OTU-206	0
Synechococcophycideae	OTU-OTU-244	830	sim_mutInfo|dist_kullbackleibler	169.281	copresence	Synechococcophycideae->OTU-OTU-244	2	0.5747314675852127|0.7202705989715623	sim_mutInfo=unknown|dist_kullbackleibler=copresence	sim_mutInfo=0.11707753277202615|dist_kullbackleibler=0.0	sim_mutInfo=0.5747314675852127|dist_kullbackleibler=0.7202705989715623	Synechococcophycideae->OTU-OTU-244	0.226342	0.221807	0.0895022	0.574731	0	0	0	0.710239087501468|0.7189189203846766	0.7264989313384704|0.6463874942213795	100.0|100.0	0.16543018280862187|0.36470208529732956	FALSE		Synechococcophycideae->OTU-OTU-244	0
Synechococcophycideae	Hyphomonadaceae	831	correl_pearson|dist_kullbackleibler|dist_bray	10.8706	copresence	Synechococcophycideae->Hyphomonadaceae	3	0.8899168307496286|0.5586794249744473|0.23679534591855733	correl_pearson=copresence|dist_kullbackleibler=copresence|dist_bray=copresence	correl_pearson=5.623982350910772E-5|dist_kullbackleibler=0.0|dist_bray=0.009122515163590528	correl_pearson=0.8899168307496286|dist_kullbackleibler=0.5586794249744473|dist_bray=0.23679534591855733	Synechococcophycideae->Hyphomonadaceae	-0.00178115	-0.0409323	0.188958	0.889917	0	0	0	0.8919984510542847|0.6237495720084817|0.23391805680781474	0.887370558405058|0.5712709910128655|0.23770200295770255	100.0|100.0|100.0	0.05356050774317879|0.2829453336817287|0.04554110787172204	FALSE		Synechococcophycideae->Hyphomonadaceae	0
Synechococcophycideae	Sphingomonadales	832	dist_kullbackleibler|correl_pearson|dist_bray	14.8663	copresence	Synechococcophycideae->Sphingomonadales	3	0.6441190936293565|0.9332427426157651|0.17222868066363162	dist_kullbackleibler=copresence|correl_pearson=copresence|dist_bray=copresence	dist_kullbackleibler=0.0|correl_pearson=5.640111002125359E-7|dist_bray=0.008921547129404073	dist_kullbackleibler=0.6441190936293565|correl_pearson=0.9332427426157651|dist_bray=0.17222868066363162	Synechococcophycideae->Sphingomonadales	7.05493	7.14014	1.6699	0.644119	0	0	0	0.740174168214145|0.9356212290438208|0.19059093093233628	0.6449138081603134|0.9356076282784996|0.185145096750233	100.0|100.0|100.0	0.3838937711015718|0.038461526919506085|0.057568862171809385	FALSE		Synechococcophycideae->Sphingomonadales	0
Synechococcophycideae	OTU-OTU-932	833	correl_pearson|dist_bray|dist_kullbackleibler|correl_spearman	58.3218	copresence	Synechococcophycideae->OTU-OTU-932	4	0.9213032995480465|0.26868235692983855|0.7091711818254735|0.9061177375913811	correl_pearson=copresence|dist_bray=copresence|dist_kullbackleibler=copresence|correl_spearman=copresence	correl_pearson=1.325391549367172E-5|dist_bray=0.06323329029175495|dist_kullbackleibler=0.0|correl_spearman=2.713309603074032E-4	correl_pearson=0.9213032995480465|dist_bray=0.26868235692983855|dist_kullbackleibler=0.7091711818254735|correl_spearman=0.9061177375913811	Synechococcophycideae->OTU-OTU-932	0.0187636	0.0248812	0.197652	0.921303	0	0	0	0.9165395133781429|0.2740282344855642|0.7083835845245321|0.888571272944968	0.9217889722536545|0.2682999575178828|0.6944406392069409|0.9033045695879791	100.0|100.0|100.0|100.0	0.045657707635117145|0.07851448200501021|0.23524510920279995|0.061164804620330915	FALSE		Synechococcophycideae->OTU-OTU-932	0
Synechococcophycideae	OM60	834	correl_pearson|correl_spearman|dist_bray|sim_mutInfo|dist_kullbackleibler	16.5769	copresence	Synechococcophycideae->OM60	5	0.9417299214173426|0.9409048729602216|0.17868665243827397|0.575447670198538|0.34702131981546375	correl_pearson=copresence|correl_spearman=copresence|dist_bray=copresence|sim_mutInfo=unknown|dist_kullbackleibler=copresence	correl_pearson=1.525712948280411E-5|correl_spearman=2.968883638931885E-9|dist_bray=0.01623379899601418|sim_mutInfo=0.07386726622024253|dist_kullbackleibler=0.0	correl_pearson=0.9417299214173426|correl_spearman=0.9409048729602216|dist_bray=0.17868665243827397|sim_mutInfo=0.575447670198538|dist_kullbackleibler=0.34702131981546375	Synechococcophycideae->OM60	0.0457445	-0.00920001	0.230817	0.94173	0	0	0	0.9346104628453438|0.9261266134764994|0.1910493142913222|0.8251539767813546|0.3511468487740317	0.950933942440987|0.9270889656789576|0.1791762514507942|0.7951845274202352|0.32692075749832167	100.0|100.0|100.0|100.0|100.0	0.04544488583846093|0.026907516735336943|0.06559751290077297|0.16661174768229126|0.16471685065760755	FALSE		Synechococcophycideae->OM60	0
Synechococcophycideae	OTU-OTU-63	835	dist_bray|correl_pearson|correl_spearman|dist_kullbackleibler	18.9932	copresence	Synechococcophycideae->OTU-OTU-63	4	0.27013389828820644|0.8676450580053793|0.8541157576324211|0.7770051252839985	dist_bray=copresence|correl_pearson=copresence|correl_spearman=copresence|dist_kullbackleibler=copresence	dist_bray=0.05816183445981382|correl_pearson=0.004856326488199114|correl_spearman=5.459788629230689E-4|dist_kullbackleibler=0.0	dist_bray=0.27013389828820644|correl_pearson=0.8676450580053793|correl_spearman=0.8541157576324211|dist_kullbackleibler=0.7770051252839985	Synechococcophycideae->OTU-OTU-63	0.735218	0.731052	0.103109	0.270134	0	0	0	0.28621604245271054|0.8433231646435155|0.8406526976655025|0.8167055066415636	0.2746296305535429|0.8777947010643292|0.8458423441816354|0.8194705932386319	100.0|100.0|100.0|100.0	0.08174831440438025|0.10155847283472245|0.06404712971296447|0.355547206769148	FALSE		Synechococcophycideae->OTU-OTU-63	0
Synechococcophycideae	OTU-OTU-72	836	correl_spearman|dist_kullbackleibler|dist_bray|correl_pearson	55.1924	copresence	Synechococcophycideae->OTU-OTU-72	4	0.8369559925469627|0.2895377052667376|0.14783698050096206|0.9298150276740479	correl_spearman=copresence|dist_kullbackleibler=copresence|dist_bray=copresence|correl_pearson=copresence	correl_spearman=0.0037495498632585944|dist_kullbackleibler=0.0|dist_bray=0.0020222802125648975|correl_pearson=6.286368679941923E-6	correl_spearman=0.8369559925469627|dist_kullbackleibler=0.2895377052667376|dist_bray=0.14783698050096206|correl_pearson=0.9298150276740479	Synechococcophycideae->OTU-OTU-72	0.0343865	0.0236518	0.187288	0.836956	0	0	0	0.8128662693098085|0.310304963628675|0.1519825058576004|0.9384854483428611	0.8353270785474187|0.27868270937191864|0.14342975992931156|0.9441398936560277	100.0|100.0|100.0|100.0	0.08476719485483868|0.15372545281003086|0.05118081680834111|0.03975803186571062	FALSE		Synechococcophycideae->OTU-OTU-72	0
Synechococcophycideae	OTU-OTU-79	837	correl_spearman|correl_pearson|sim_mutInfo	144.461	copresence	Synechococcophycideae->OTU-OTU-79	3	0.8591766063870718|0.8095530052393607|0.811930773591621	correl_spearman=copresence|correl_pearson=copresence|sim_mutInfo=unknown	correl_spearman=0.0017956251256275868|correl_pearson=0.005961355089243114|sim_mutInfo=0.09468105934419141	correl_spearman=0.8591766063870718|correl_pearson=0.8095530052393607|sim_mutInfo=0.811930773591621	Synechococcophycideae->OTU-OTU-79	0.00413621	0.00904193	0.208709	0.859177	0.00104523	0.00104523	0.00488159	0.8406602711386715|0.7963487538003362|0.7670464218172499	0.8503873946106832|0.8182132835366362|0.7478150613491201	100.0|100.0|100.0	0.08252295238370096|0.0943347848583468|0.16713623414318726	FALSE		Synechococcophycideae->OTU-OTU-79	0.00488159
Synechococcophycideae	OTU-OTU-88	838	correl_spearman|sim_mutInfo|dist_bray|correl_pearson|dist_kullbackleibler	16.2717	copresence	Synechococcophycideae->OTU-OTU-88	5	0.947834614250436|0.6099695188927519|0.17676031456320174|0.9423213249517616|0.30832437110718464	correl_spearman=copresence|sim_mutInfo=unknown|dist_bray=copresence|correl_pearson=copresence|dist_kullbackleibler=copresence	correl_spearman=1.6160200955184223E-9|sim_mutInfo=0.06052949188464163|dist_bray=0.008939394818834878|correl_pearson=4.515390687909182E-6|dist_kullbackleibler=0.0	correl_spearman=0.947834614250436|sim_mutInfo=0.6099695188927519|dist_bray=0.17676031456320174|correl_pearson=0.9423213249517616|dist_kullbackleibler=0.30832437110718464	Synechococcophycideae->OTU-OTU-88	0.012693	0.00153995	0.211273	0.947835	0	0	0	0.9347795341896166|0.8566699981443894|0.1825488124598903|0.9352158725504487|0.3154969090044697	0.9396993078881625|0.8388249490085092|0.1751473798602094|0.949905051634707|0.2976525514698769	100.0|100.0|100.0|100.0|100.0	0.024265788782823455|0.16584234291217081|0.06045675627743616|0.044942118271675255|0.15386379657504626	FALSE		Synechococcophycideae->OTU-OTU-88	0
Synechococcophycideae	OTU-OTU-89	839	dist_kullbackleibler|dist_bray|correl_pearson	10.8706	copresence	Synechococcophycideae->OTU-OTU-89	3	0.5586794249744473|0.23679534591855733|0.8899168307496286	dist_kullbackleibler=copresence|dist_bray=copresence|correl_pearson=copresence	dist_kullbackleibler=0.0|dist_bray=0.008975832071788759|correl_pearson=6.621959678632106E-5	dist_kullbackleibler=0.5586794249744473|dist_bray=0.23679534591855733|correl_pearson=0.8899168307496286	Synechococcophycideae->OTU-OTU-89	7.96255	7.62791	2.38582	0.558679	0	0	0	0.6237495720084817|0.23391805680781474|0.8919984510542847	0.5712709910128655|0.23770200295770255|0.887370558405058	100.0|100.0|100.0	0.2829453336817287|0.04554110787172204|0.05356050774317879	FALSE		Synechococcophycideae->OTU-OTU-89	0
Synechococcophycideae	OTU-OTU-653	840	correl_pearson|dist_bray|dist_kullbackleibler	15.3793	copresence	Synechococcophycideae->OTU-OTU-653	3	0.9635824857490348|0.14157963762858172|0.3344092069892033	correl_pearson=copresence|dist_bray=copresence|dist_kullbackleibler=copresence	correl_pearson=3.972780993066749E-10|dist_bray=0.0017536952979213538|dist_kullbackleibler=0.0	correl_pearson=0.9635824857490348|dist_bray=0.14157963762858172|dist_kullbackleibler=0.3344092069892033	Synechococcophycideae->OTU-OTU-653	0.0441636	-0.043744	0.251785	0.963582	0	0	0	0.9629920314796249|0.14767356091932654|0.37993536286518087	0.9678004313765891|0.1394673302354955|0.3349462515585859	100.0|100.0|100.0	0.02235023636664866|0.04637377363795323|0.22403053163950173	FALSE		Synechococcophycideae->OTU-OTU-653	0
Synechococcophycideae	Marinicellaceae	841	dist_kullbackleibler|sim_mutInfo|correl_spearman|dist_bray|correl_pearson	15.6195	copresence	Synechococcophycideae->Marinicellaceae	5	0.5728722358129262|0.6110536015630204|0.8810959485323622|0.29734984946021703|0.838953520947213	dist_kullbackleibler=copresence|sim_mutInfo=unknown|correl_spearman=copresence|dist_bray=copresence|correl_pearson=copresence	dist_kullbackleibler=0.0|sim_mutInfo=0.07134936874402675|correl_spearman=4.04559370686175E-4|dist_bray=0.041785863714019156|correl_pearson=0.0010862355779975852	dist_kullbackleibler=0.5728722358129262|sim_mutInfo=0.6110536015630204|correl_spearman=0.8810959485323622|dist_bray=0.29734984946021703|correl_pearson=0.838953520947213	Synechococcophycideae->Marinicellaceae	7.35618	7.46633	2.11577	0.572872	0	0	0	0.5633696863738594|0.7872460632583792|0.8638557053958629|0.2788617533276577|0.8367676529775262	0.5040242487393893|0.7888728526874617|0.876220528423134|0.2814513163698229|0.8407008853825606	100.0|100.0|100.0|100.0|100.0	0.23528365402764517|0.14600131594724033|0.0657499516135317|0.07075591807765191|0.07311803968445024	FALSE		Synechococcophycideae->Marinicellaceae	0
Synechococcophycideae	Saprospirae	842	dist_kullbackleibler|correl_pearson|dist_bray|correl_spearman	16.5416	copresence	Synechococcophycideae->Saprospirae	4	0.42516505865187443|0.899480671932118|0.22457655395915777|0.9077961090180862	dist_kullbackleibler=copresence|correl_pearson=copresence|dist_bray=copresence|correl_spearman=copresence	dist_kullbackleibler=0.0|correl_pearson=3.4276137927113925E-4|dist_bray=0.013497994418123493|correl_spearman=1.1557680770768464E-5	dist_kullbackleibler=0.42516505865187443|correl_pearson=0.899480671932118|dist_bray=0.22457655395915777|correl_spearman=0.9077961090180862	Synechococcophycideae->Saprospirae	7.44993	7.31271	2.19122	0.425165	0	0	0	0.43473699838589064|0.8915195850857112|0.222951229445532|0.8937958753113672	0.40438410366142186|0.9071589281766783|0.21459466440518088|0.898440484981665	100.0|100.0|100.0|100.0	0.1814688855040525|0.06449779443582108|0.058127700788909796|0.04499602264446502	FALSE		Synechococcophycideae->Saprospirae	0
Synechococcophycideae	Saprospirales	843	dist_kullbackleibler|correl_spearman|dist_bray|correl_pearson	16.5416	copresence	Synechococcophycideae->Saprospirales	4	0.42516505865187443|0.9077961090180862|0.22457655395915777|0.899480671932118	dist_kullbackleibler=copresence|correl_spearman=copresence|dist_bray=copresence|correl_pearson=copresence	dist_kullbackleibler=0.0|correl_spearman=1.2774408300719742E-5|dist_bray=0.015915464079517272|correl_pearson=2.9291767267702884E-4	dist_kullbackleibler=0.42516505865187443|correl_spearman=0.9077961090180862|dist_bray=0.22457655395915777|correl_pearson=0.899480671932118	Synechococcophycideae->Saprospirales	7.54129	7.48114	1.8532	0.425165	0	0	0	0.43473699838589064|0.8937958753113672|0.222951229445532|0.8915195850857112	0.40438410366142186|0.898440484981665|0.21459466440518088|0.9071589281766783	100.0|100.0|100.0|100.0	0.1814688855040525|0.04499602264446502|0.058127700788909796|0.06449779443582108	FALSE		Synechococcophycideae->Saprospirales	0
Acidimicrobiales	Chromatiales	844	correl_spearman|dist_kullbackleibler	86.3041	copresence	Acidimicrobiales->Chromatiales	2	0.8497499038091573|0.6082855699249554	correl_spearman=copresence|dist_kullbackleibler=copresence	correl_spearman=0.0015004615726631476|dist_kullbackleibler=1.1102230246251565E-16	correl_spearman=0.8497499038091573|dist_kullbackleibler=0.6082855699249554	Acidimicrobiales->Chromatiales	-0.00100231	0.0129858	0.206634	0.84975	2.22e-16	2.22e-16	1.76e-15	0.8351033569057715|0.5211451038886471	0.8551037632605848|0.5171435462688523	100.0|100.0	0.07937777480592502|0.1784219413533077	FALSE		Acidimicrobiales->Chromatiales	1.76e-15
OTU-OTU-544	Acidimicrobiia	845	dist_kullbackleibler	79.5439	copresence	OTU-OTU-544->Acidimicrobiia	1	0.799968	dist_kullbackleibler=copresence	dist_kullbackleibler=6.661338147750939E-16	dist_kullbackleibler=0.7999681543632245	OTU-OTU-544->Acidimicrobiia	4.83953	4.4763	1.55341	0.799968	1.39e-12	1.39e-12	1.03e-11	0.83816	0.786708	100	0.249884	FALSE		OTU-OTU-544->Acidimicrobiia	1.03e-11
OTU-OTU-544	Acidimicrobiales	846	dist_kullbackleibler	79.5439	copresence	OTU-OTU-544->Acidimicrobiales	1	0.799968	dist_kullbackleibler=copresence	dist_kullbackleibler=2.4424906541753444E-14	dist_kullbackleibler=0.7999681543632245	OTU-OTU-544->Acidimicrobiales	4.60486	4.14408	1.48964	0.799968	5.65e-11	5.65e-11	4.01e-10	0.83816	0.786708	100	0.249884	FALSE		OTU-OTU-544->Acidimicrobiales	4.01e-10
Nitriliruptoria	OTU-OTU-187	847	correl_spearman|sim_mutInfo|dist_kullbackleibler|dist_bray	22.5344	copresence	Nitriliruptoria->OTU-OTU-187	4	0.8440377024610546|0.5559302767822003|0.5409611906952351|0.2519894393710699	correl_spearman=copresence|sim_mutInfo=unknown|dist_kullbackleibler=copresence|dist_bray=copresence	correl_spearman=0.00156315742844515|sim_mutInfo=0.06567589926936457|dist_kullbackleibler=0.0|dist_bray=0.0635769531321344	correl_spearman=0.8440377024610546|sim_mutInfo=0.5559302767822003|dist_kullbackleibler=0.5409611906952351|dist_bray=0.2519894393710699	Nitriliruptoria->OTU-OTU-187	0.0175899	-0.0141448	0.18634	0.844038	0	0	0	0.8313422686368394|0.7529890882505026|0.5302188645166956|0.24715936312829842	0.8508312118984482|0.7644959049614843|0.4974984170174606|0.24336983536378087	100.0|100.0|100.0|100.0	0.07583306867635786|0.12141794795218383|0.2168883777218519|0.05487906577672413	FALSE		Nitriliruptoria->OTU-OTU-187	0
Nitriliruptoria	OTU-OTU-199	848	dist_kullbackleibler|sim_mutInfo	8.85317	copresence	Nitriliruptoria->OTU-OTU-199	2	0.7697469728356596|0.630899444643334	dist_kullbackleibler=copresence|sim_mutInfo=unknown	dist_kullbackleibler=1.4760450639528244E-9|sim_mutInfo=0.09717803644132139	dist_kullbackleibler=0.7697469728356596|sim_mutInfo=0.630899444643334	Nitriliruptoria->OTU-OTU-199	4.14493	4.08861	1.12335	0.769747	3.18e-07	3.18e-07	1.88e-06	0.7291233564616937|0.7484499724421955	0.7196058810246941|0.7431797749508348	100.0|100.0	0.3313270191667241|0.15186610147734045	FALSE		Nitriliruptoria->OTU-OTU-199	1.88e-06
Nitriliruptoria	Bacteroidetes	849	dist_kullbackleibler|correl_spearman|dist_bray|sim_mutInfo	54.4945	copresence	Nitriliruptoria->Bacteroidetes	4	0.6286328284503667|0.8491149552225824|0.26357994383157646|0.6319835273136025	dist_kullbackleibler=copresence|correl_spearman=copresence|dist_bray=copresence|sim_mutInfo=unknown	dist_kullbackleibler=9.888734097351914E-6|correl_spearman=0.0015005611242631112|dist_bray=0.10566322984273835|sim_mutInfo=0.08864480655039608	dist_kullbackleibler=0.6286328284503667|correl_spearman=0.8491149552225824|dist_bray=0.26357994383157646|sim_mutInfo=0.6319835273136025	Nitriliruptoria->Bacteroidetes	2.8693	2.85627	0.63086	0.628633	3.09e-07	3.09e-07	1.83e-06	0.6245860161789528|0.8325684113746712|0.2528796059465017|0.7508164908019177	0.5614030152408584|0.8451826063568906|0.25052443457125356|0.7542248185608683	100.0|100.0|100.0|100.0	0.2766926455427391|0.06931460457978555|0.04109100971496577|0.14217716942505426	FALSE		Nitriliruptoria->Bacteroidetes	1.83e-06
Nitriliruptoria	Flammeovirgaceae	850	correl_spearman|dist_bray|dist_kullbackleibler	52.9373	copresence	Nitriliruptoria->Flammeovirgaceae	3	0.8552735405732448|0.262187024836283|0.5876773834057993	correl_spearman=copresence|dist_bray=copresence|dist_kullbackleibler=copresence	correl_spearman=2.269393106311135E-4|dist_bray=0.06859681303815512|dist_kullbackleibler=4.1686098573023855E-7	correl_spearman=0.8552735405732448|dist_bray=0.262187024836283|dist_kullbackleibler=0.5876773834057993	Nitriliruptoria->Flammeovirgaceae	0.0187914	0.0319477	0.182983	0.855274	1.54e-08	1.54e-08	9.89e-08	0.83939313438945|0.2453822310754593|0.5769893262965858	0.8450389130147389|0.24451808086949084|0.5273552942795602	100.0|100.0|100.0	0.054763796621409344|0.03520728027421063|0.2439666013966282	FALSE		Nitriliruptoria->Flammeovirgaceae	9.89e-08
Nitriliruptoria	OTU-OTU-553	851	dist_kullbackleibler|dist_bray|sim_mutInfo	114.833	copresence	Nitriliruptoria->OTU-OTU-553	3	0.8098760663379007|0.27307980174361357|0.7291035652681612	dist_kullbackleibler=copresence|dist_bray=copresence|sim_mutInfo=unknown	dist_kullbackleibler=0.0|dist_bray=0.08428527801305874|sim_mutInfo=0.10089612363855299	dist_kullbackleibler=0.8098760663379007|dist_bray=0.27307980174361357|sim_mutInfo=0.7291035652681612	Nitriliruptoria->OTU-OTU-553	5.70005	5.56741	1.42399	0.809876	0	0	0	0.8213054567996536|0.2756626642655394|0.7224101713084531	0.8118496247745874|0.2664222564644235|0.7191418071050428	100.0|100.0|100.0	0.32783080595688024|0.06080133655915309|0.1448384711328244	FALSE		Nitriliruptoria->OTU-OTU-553	0
Nitriliruptoria	OTU-OTU-213	852	dist_bray|sim_mutInfo|dist_kullbackleibler|correl_pearson	13.8503	copresence	Nitriliruptoria->OTU-OTU-213	4	0.26443295474559636|0.630899444643334|0.5856949914041416|0.8074033043530909	dist_bray=copresence|sim_mutInfo=unknown|dist_kullbackleibler=copresence|correl_pearson=copresence	dist_bray=0.09236959499490693|sim_mutInfo=0.1112735906343904|dist_kullbackleibler=2.220446049250313E-16|correl_pearson=0.006059510057581707	dist_bray=0.26443295474559636|sim_mutInfo=0.630899444643334|dist_kullbackleibler=0.5856949914041416|correl_pearson=0.8074033043530909	Nitriliruptoria->OTU-OTU-213	0.58281	0.583106	0.0767316	0.264433	0	0	0	0.2539445026187923|0.6954391892028033|0.5677956929789761|0.7939780132594456	0.2478347169846754|0.6805138946481946|0.5573054445828518|0.8010386374020231	100.0|100.0|100.0|100.0	0.06148257069519499|0.1467128828200561|0.21716030200615807|0.10561566592352178	FALSE		Nitriliruptoria->OTU-OTU-213	0
Nitriliruptoria	Flavobacteriaceae	853	dist_kullbackleibler|sim_mutInfo	10.1797	copresence	Nitriliruptoria->Flavobacteriaceae	2	0.6511236553256263|0.6867951779442891	dist_kullbackleibler=copresence|sim_mutInfo=unknown	dist_kullbackleibler=0.0|sim_mutInfo=0.09549884580701107	dist_kullbackleibler=0.6511236553256263|sim_mutInfo=0.6867951779442891	Nitriliruptoria->Flavobacteriaceae	4.30393	4.0936	1.10173	0.651124	0	0	0	0.6146798575470585|0.7481060241646336	0.6316683891942889|0.774700849009087	100.0|100.0	0.13903228902962003|0.1428204809741767	FALSE		Nitriliruptoria->Flavobacteriaceae	0
Nitriliruptoria	Flavobacteriales	854	sim_mutInfo|dist_kullbackleibler	10.1797	copresence	Nitriliruptoria->Flavobacteriales	2	0.6867951779442891|0.6344288857911469	sim_mutInfo=unknown|dist_kullbackleibler=copresence	sim_mutInfo=0.0827545350882734|dist_kullbackleibler=0.0	sim_mutInfo=0.6867951779442891|dist_kullbackleibler=0.6344288857911469	Nitriliruptoria->Flavobacteriales	0.224576	0.229145	0.0750234	0.686795	0	0	0	0.7473783044076826|0.5948009817227926	0.774700849009087|0.607431852104213	100.0|100.0	0.14212180245628522|0.13634307254486208	FALSE		Nitriliruptoria->Flavobacteriales	0
Nitriliruptoria	OTU-OTU-932	855	dist_kullbackleibler|sim_mutInfo	102.47	copresence	Nitriliruptoria->OTU-OTU-932	2	0.6012353319794748|0.6867951779442893	dist_kullbackleibler=copresence|sim_mutInfo=unknown	dist_kullbackleibler=0.0|sim_mutInfo=0.09005428429835877	dist_kullbackleibler=0.6012353319794748|sim_mutInfo=0.6867951779442893	Nitriliruptoria->OTU-OTU-932	3.95093	3.94801	1.04633	0.601235	0	0	0	0.557594339695811|0.7348090657574992	0.5553193493430975|0.7488132864698913	100.0|100.0	0.16566422532656283|0.13608018586007511	FALSE		Nitriliruptoria->OTU-OTU-932	0
Nitriliruptoria	Rhodobacteraceae	856	dist_bray|dist_kullbackleibler|sim_mutInfo	46.8786	copresence	Nitriliruptoria->Rhodobacteraceae	3	0.2652327409267824|0.6009404340922182|0.6173075216997024	dist_bray=copresence|dist_kullbackleibler=copresence|sim_mutInfo=unknown	dist_bray=0.1262950746102245|dist_kullbackleibler=8.429904607698546E-7|sim_mutInfo=0.08380715139955264	dist_bray=0.2652327409267824|dist_kullbackleibler=0.6009404340922182|sim_mutInfo=0.6173075216997024	Nitriliruptoria->Rhodobacteraceae	0.506546	0.5127	0.0581543	0.265233	1.57e-05	1.57e-05	8.57e-05	0.2557616417288398|0.5962312552545325|0.6945001667774023	0.2520734391066969|0.5846712151916454|0.685405389083795	100.0|100.0|100.0	0.04804927930553223|0.19786678096216456|0.11852365127479367	FALSE		Nitriliruptoria->Rhodobacteraceae	8.57e-05
Nitriliruptoria	Cytophagales	857	correl_spearman|dist_kullbackleibler|dist_bray	52.9373	copresence	Nitriliruptoria->Cytophagales	3	0.8552735405732448|0.5876773834057993|0.262187024836283	correl_spearman=copresence|dist_kullbackleibler=copresence|dist_bray=copresence	correl_spearman=5.892796170544612E-4|dist_kullbackleibler=3.8871586838240546E-7|dist_bray=0.07118242537928854	correl_spearman=0.8552735405732448|dist_kullbackleibler=0.5876773834057993|dist_bray=0.262187024836283	Nitriliruptoria->Cytophagales	0.0802387	0.0511932	0.196239	0.855274	3.83e-08	3.83e-08	2.38e-07	0.83939313438945|0.5769893262965858|0.2453822310754593	0.8450389130147389|0.5273552942795602|0.24451808086949084	100.0|100.0|100.0	0.054763796621409344|0.2439666013966282|0.03520728027421063	FALSE		Nitriliruptoria->Cytophagales	2.38e-07
Nitriliruptoria	Rhodobacterales	858	sim_mutInfo|dist_bray|dist_kullbackleibler	108.923	copresence	Nitriliruptoria->Rhodobacterales	3	0.6173075216997024|0.2815608592747759|0.6298542767374692	sim_mutInfo=unknown|dist_bray=copresence|dist_kullbackleibler=copresence	sim_mutInfo=0.10030949965893177|dist_bray=0.12387306355941974|dist_kullbackleibler=1.6952653014712382E-7	sim_mutInfo=0.6173075216997024|dist_bray=0.2815608592747759|dist_kullbackleibler=0.6298542767374692	Nitriliruptoria->Rhodobacterales	0.247793	0.250075	0.0917025	0.617308	4.11e-06	4.11e-06	2.3e-05	0.693865061209086|0.2705694511809783|0.6178548507729225	0.688754328580216|0.26515011539106514|0.5956777093346824	100.0|100.0|100.0	0.12148761571199373|0.050801263978725|0.19340918254408457	FALSE		Nitriliruptoria->Rhodobacterales	2.3e-05
Nitriliruptoria	OTU-OTU-49	859	dist_kullbackleibler|dist_bray	14.4553	copresence	Nitriliruptoria->OTU-OTU-49	2	0.7961258572106182|0.28800120327007717	dist_kullbackleibler=copresence|dist_bray=copresence	dist_kullbackleibler=6.106004590833436E-12|dist_bray=0.11183459029492449	dist_kullbackleibler=0.7961258572106182|dist_bray=0.28800120327007717	Nitriliruptoria->OTU-OTU-49	4.64118	4.77906	1.14852	0.796126	1.64e-09	1.64e-09	1.1e-08	0.8459179187131183|0.2898657598045498	0.8039161743841718|0.28278072330364107	100.0|100.0	0.3135606459108993|0.049623882821112915	FALSE		Nitriliruptoria->OTU-OTU-49	1.1e-08
[truncated: 1,035 more rows]

## Sheet: THUWAL_bulk_node
ID	SUID	abundance	AverageShortestPathLength	BetweennessCentrality	class	ClosenessCentrality	ClusteringCoefficient	degree	Eccentricity	family	genus	isafeature	IsSingleNode	kingdom	Label	lineage	name	negdegree	NeighborhoodConnectivity	NumberOfDirectedEdges	NumberOfUndirectedEdges	order	oriID	PartnerOfMultiEdgedNodePairs	phylum	posdegree	Radiality	samplecount	selected	SelfLoops	shared name	species	Stress	taxon	TopologicalCoefficient	unknowndegree
[truncated: 250 more rows]

[truncated: 10 more sheets: THUWAL_burrow_edge, THUWAL_burrow_node, MNGAZANA_bulk_edge, MNGAZANA_bulk_node, MNGAZANA_burrow_edge, MNGAZANA_burrow_node, FARASAN_bulk_edge, FARASAN_bulk_node, FARASAN_burrow_edge, FARASAN_burrow_node]
